# Supplementary material for: Development and Characterization of Simple Sequence Repeat Markers Providing Genome-Wide Coverage and High Resolution in Maize
Source: DNA Res. 2013 Jun 26;20(5):497–509. doi: 10.1093/dnares/dst026 (PMC3789560; doi:10.1093/dnares/dst026)
Supplement: Supplementary Data [file supp_dst026_dst026supp_table1.xls]

## Sheet: chr1
Chromosome	Motif	No. of meterials harboring the locus	Repeat numbers	PIC	e-PCR template	Forward Primers (5’-3’)	Reverse Primers (5’-3’)	e-PCR product from (bp)	e-PCR product to (bp)	e-PCR product length (bp)
1	C	17	19, 26	0.111	B73	GGGGAGTAGTCGCCGTTTTT	GCCACCTTCGGAGTCCTATG	9575	9750	176
1	GA	17	7, 8	0.208	B73	TTAGCGGTAGTGGGGAGACA	GATTTCAAGGTAACGGCGCC	35732	36042	311
1	TA	11	9, 10, 11	0.314	Ye478	TCCTTGTGCGCGAACTACAT	TGCTTTGTGTTCTCATCATCCA	37098	37384	287
1	GC	17	7	0	B73	AGCTGAAGGAGAAAGGTCGC	TCCAACCAGGTCGTAGAGGT	43522	43987	466
1	T	17	10, 11	0.291	B73	CAGAGAACGCACAACAGGGA	CTGCTGGAGTACTGGGCAAA	46208	46607	400
1	A	14	10, 11, 12	0.643	B73	GCATGCTCAGCCATATCCTCT	CCAGATGTTCACAGGCCTGA	47705	47968	264
1	AT	17	29	0	B73	ACACGTGTAGCTGACTTGGT	CGCCTGGGTGCATTCTCTAT	49852	50065	214
1	TA	17	26, 27	0.291	B73	ACGCCTGGGTGCATTCAATA	TCGGAAGGGGCCCAAAATTT	61637	61767	131
1	T	1	11	0	Mo17	AACAGGGTATTCGACAACTGT	TGTCGTGGTTGGAGAATGCT	64444	64627	184
1	TA	17	36, 37	0.111	B73	GCCCAGGGCTCCTAATACAT	AGGACAAATTCGTTGCGCAC	133609	133877	269
1	AT	1	8	0	P1	TTTGGCACACACACACACAC	CCTGTCAGCTGTCCAACACT	135319	135441	123
1	A	4	10, 11	0.375	Zheng22	TTATGCTTGTTGCTGGCCAC	CTTTTGGACCAGGGCTTCCT	135914	136079	166
1	G	1	11	0	Zheng22	AATTCGTGGTGGAGGCAGAG	ACTCCCGTCCTCTACACCTC	155361	155506	146
1	A	15	10, 11, 13, 15	0.347	B73	TCCTAGCCACATGATGCTGG	CCTAGCCCCTCCCTCCCC	156174	156303	130
1	A	10	10, 11	0.18	B73	GCTCCCCACAAGTTTTGTCC	GGCACACTGCTATTTTGCCA	158729	158868	140
1	TA	17	11	0	B73	CGGGGGCAGTCTACACTAAC	GGGAGAGACAAAAACGGCCT	166025	166191	167
1	TA	17	24, 25	0.291	B73	CACCCAGGTGCATTTTAGCAG	TGGAGCACCTTACCAACAGC	167087	167317	231
1	G	16	12	0	B73	TCATGAACAATGATTAACTTGCCT	CACAAATTGACCGCCCCTG	177977	178159	183
1	A	2	10, 12	0.5	18Red	TCGGAGCATGACTTATGTTTGT	GGAAATAAGAAATGGCCTCTCGG	222049	222343	295
1	G	5	10, 15	0.48	P1	ATTTTGGTGGCGCTTGGTTC	TCCATCCCCACTCTCATGGT	264418	264529	112
1	A	16	10	0	B73	CGCTGTGTGCCTTTGTCAAA	ATGGTGGGTCATCGAAGAGC	270331	270521	191
1	G	15	10	0	B73	CGTAGGGGCATGAGTAGCTG	GCTAACCCCGGCTTGTAGTT	281190	281290	101
1	G	17	10, 11	0.111	B73	GCTCAGAGGAAGGTGACCAC	GAACAACCCCGACGGACAAA	323621	323814	194
1	GTAGA	17	6, 7	0.111	B73	GGAGTGGCTTCAACCCATCA	CGCTACGAGCAGAGGATGAG	331272	331700	429
1	T	2	10	0	Mo17	TGTTTGAAGGCACCTCAGCT	AAGGACAACTGTAGGTGGGC	334012	334148	137
1	TTCGT	17	5	0	B73	TGCAAGTTTTGATGCACCCG	CATTCCTTGTCGGTGTTGCG	363807	364026	220
1	T	12	10	0	B73	ATAGGCCGACAGTTCAACCG	ACGTGGAAAAACTTCCCCAA	404227	404428	202
1	TCA	17	6	0	B73	CTGAAGCCTCAACTCAGGGC	CGTCACCGGATTCAGGAGAG	412360	412494	135
1	TC	16	7	0	B73	TCCCCCATGATGAGTGCCTA	GCTCTGGGGTGGTTGATGAA	414001	414201	201
1	A	3	10, 11, 13	0.667	P1	GGAACGGAGGGAGTACATAGC	TGTGTAGCTTAGTGTGCAACA	420044	420205	162
1	C	17	12	0	B73	ATCCGCGTGTCACACTCTTT	CCATTCGAGGGATGCGATCA	503957	504201	245
1	TG/GT	17	17, 21	0.111	Ye478	TCCCAGGGGATTAGCCTAGG	GGATAGCCTTCTTGCCCTCC	525367	525558	192
1	A	4	10	0	18Red	CGTTATCTTTCCAGTCGCGC	TTACGGCACCGAGAACCAAA	525706	525830	125
1	CT	15	8	0	B73	TGCGATGAATATGACGGCGA	TTCGTCCTCTCTCTCACGGT	526763	526938	176
1	T	1	12	0	Ye478	GAGTGAGGGTTTTGAGCCGA	AGAGACATTTACTTAAAGGCACGT	641883	642087	205
1	TA	2	7, 9	0.5	Dan598	AGCAGAAACATGGGCACGTA	AGTGGCCATACAAGCTCTGG	644046	644249	204
1	A	4	10, 11, 12	0.625	Z.mexicana	GCTACCTTCAGACCACGACC	CTCCCGTTCTCGTTATCCCG	644623	644828	206
1	GCCCA	1	4	0	18White	CAGGCAGGCTTCAAGTACCA	ACATGCAGCACTCACAGGAA	644987	645168	182
1	C	17	13	0	B73	GCCTGGCCCAACTACTACTT	CGTGTTCCATGGGAGGAGAG	658274	658478	205
1	A	16	10, 11	0.117	B73	TGGACTAGCACAGCAGACAA	CGTCGTTTGGCTACCTCCAT	663976	664148	173
1	G	17	12, 13, 15, 18	0.394	B73	ACCCTTCGCCTCCTATGACT	ATGGTGTTGGAGTGAAGGCC	697726	697826	101
1	GA	8	7	0	P1	ACCACCCAACCTCCTTCTGA	GCAATCCAAGCAACAAGAGCA	812251	812424	174
1	A	1	10	0	ES40	AGCATTCGAGAACAAGGACCA	GGCAACACCAATGCTTGTCT	825578	825716	139
1	AGAAAT	1	4	0	ES40	TCTCCTCATAACCCACCTCA	GGGGGAGAGGAGAGAAGGTT	832418	832636	219
1	G	2	10	0	Dan598	GCATGGGGATCCTTGTCACA	TGCTCAGCCTCAGCCTTTAC	932526	932954	429
1	TTA	15	6	0	B73	CACGCGATGCACGATTCTTT	CGGCTTCTTGCGGATCTGTA	953027	953234	208
1	TGCTG	17	4, 5	0.111	B73	CGCATCTTCCTCTCCCATCC	GTCTGCATCCTAGGTCTCGC	966866	967054	189
1	T	1	10	0	18Red	GGATGGAATGCTAAGGGGCA	GCGTAGGTTGTGTGTAGGGT	976323	976601	279
1	T	4	10	0	18Red	TGAAGGGCATGAGACTGATGT	GCGTAGGTTGTGTGTAGGGT	976457	976645	189
1	T	2	10	0	Ye478	TGCAATTCTAGGCTTCAACCA	TGTGTGTGTGTGTGTGTGAT	982711	982919	209
1	CA	17	7, 8, 9	0.512	B73	CCAAGTAATTCCTTTTTCAAGTTCCAC	GGTGGATTCCTGCAATCTGC	982729	982945	217
1	TCTCC	17	4	0	B73	TGATGCGGAGAACAGCTACC	TGCCACGGTTCCAGTTTCAA	986416	986616	201
1	GAGG	16	5, 6	0.117	B73	TCTGCTGTGCTTCGTTTTGC	ACACAAAGATGAGGCAGGGT	987251	987444	194
1	A	1	10	0	ES40	GCAGGTTTGAATGCATTGGC	TGAGGTAGCCACTAGGTGCA	988071	988212	142
1	T	5	10, 11	0.48	P1	GCAGGTTTGAATGCATTGGC	TGCCTCAAGTTATCGCGTGA	988071	988171	101
1	TATG	17	5	0	B73	AGCTTGACATGGTCTGAATCCA	CCAAACCATGCCGTTTCTCG	988741	988872	132
1	AAAT	17	9, 10	0.111	B73	TAGCCAGACCAGACCAGACA	TCTGTGATGTGCTGGCTGTT	991083	991258	176
1	GTA	1	6	0	Huangzao4	AACAGCCAGCACATCACAGA	GGTGCTCTCCTGCATCGTAG	991124	991395	272
1	ATTA	17	6, 7	0.111	B73	AACAGCCAGCACATCACAGA	TCGGCATCTCAGGTCTCTCT	991239	991454	216
1	TC	17	7	0	B73	GCACCCAAGCAGAAAGAAGC	CTCCCTACCTCCAGCTCCAA	991704	991820	117
1	AT	2	9	0	Dan598	GCGATGCGAATGATACCACTG	ACCGTTGGAGGAGGACTACT	992046	992254	209
1	AAAC	13	5	0	B73	TGATGCTACCTTTGAGTTAGCA	CGTGTGTGTGCGTTTGTTTG	1019061	1019253	193
1	TTG	9	6, 7	0.494	P1	ATCCTACCCCAACGTGCTTG	TTACTCCTGGGCCTTGTTGC	1151211	1151391	181
1	ATC	17	7, 8, 10	0.215	B73	CAACAACATCGCCCACCTTC	CTTTCGGAAGGGGGTCTACG	1183052	1183267	216
1	AC	15	7, 9, 10	0.338	B73	TTGTTGCGTCTCACCTGGAA	TGGAAAGTTGCCTTGTTTTCGT	1184576	1184753	178
1	GCG	17	6	0	B73	CTCGGAGGGGAAGACGTAAC	ACCCTCCTCCCCATCATTCA	1187849	1187999	151
1	T	17	13, 16	0.111	B73	CGTGAGGCCTAGGGTTTTGT	CTCCTTCCTTGGCTGTCCAG	1188200	1188293	94
1	G	17	13	0	B73	CGTGGGGGTCGAGCCATC	TTTGGATCCCCTTGGTGAGC	1295296	1295516	221
1	G	17	17	0	B73	ATCGCCGCACATCTACAGTT	TGTGAACCTTTGGCACCTGT	1324211	1324712	502
1	C	17	11	0	B73	CTGGGGTGTTACACGAGCTT	GTCATCACGTCGGATCCTCC	1351130	1351535	406
1	C	17	15	0	B73	CTAACCAAGGGCGGTGTCTT	CTTTCCCCCTCGACTCAACC	1355913	1356124	212
1	C	4	10, 11	0.5	P1	TGGGAATTCCAAGGGAGAAGG	GAGATCCCTCTTGGCGGATG	1356917	1357110	194
1	C	16	13	0	B73	CACCCTCTCTCTCGGACTCA	CCTCGTGGTGCCCTAAGTTT	1364822	1365092	271
1	C	16	10, 12	0.117	B73	TGTGTGTCTCTTGTGGGCTT	CTCGTGAGCTGGCTCGTTAA	1381709	1381878	170
1	C	17	11	0	B73	AAAATTCTCCCCCTCGGCTG	GCCAGAGAGAGAGAGGTTGC	1384463	1384653	191
1	C	17	13	0	B73	GCGAGCACAACACATACACC	GAGGCTGACTGTGCTAGGAG	1385101	1385367	267
1	G	1	10	0	Huangzao4	CACAGCTCTCATGCGCTTTC	TGCGCACACATTTGAAAGCA	1456067	1456347	281
1	G	16	10, 11, 15	0.227	B73	CCGGTGATCTTGTCCTGCAT	TGCCATCCACTACCCAAACC	1465167	1465373	207
1	T	3	10	0	RP125	TGAGAACCGGGGATCTTTGG	CAATCATGCCGCACAACACA	1467180	1467340	161
1	C	1	10	0	CML411	CTGGCCTCGTATTGTGCTCT	ATGGATGGGAGGCATGAAGC	1468503	1468702	200
1	G	17	10, 15	0.111	B73	AATGCCCAACGTCATCTCCA	GCATGGAGGGCAACTATGGT	1469660	1469790	131
1	ACA	17	6	0	B73	CTGCTTCTTGACGTTGTTGCT	TCTCTAGCCTACCCCAACGT	1473141	1473282	142
1	T	14	10	0	B73	TCTGTTCTGTTTCTTCGCCA	TGCTGTACTGATGCAGACGG	1475264	1475464	201
1	CT	17	9, 10, 11	0.388	B73	TTTGCAATATCGCTCGCTGC	CGTCCCTGTCCTCATCATGG	1476241	1476451	211
1	G	16	10, 11	0.117	B73	TACGTGGCTCCACTTGAACC	GCCATGATCAGGTGTGAGCT	1480241	1480324	84
1	GCCCG	1	5	0	ES40	TCGCAGACTCAGGTTACTGC	CAATACGGGCTTTTTCGGGC	1482029	1482119	91
1	AT	17	10, 11	0.111	B73	CCTCACAAAAGCACCAACTCTG	GTTGCCTTTGGTTAGTCGCG	1511368	1511580	213
1	G	1	10	0	Huangzao4	AGAAAGATGATAGAGAGCGCCT	ACGCTTAACCGAACCATGGA	1520591	1520878	288
1	AT	16	19	0	B73	TCCCAGTTTTAGAGCATTTAGGGT	AGGCGCAGAGGTGATTTCAA	1525057	1525281	225
1	TA	17	9, 10	0.208	B73	TTCTTTGACCTTCCGGCTCG	AGCGGTGCGTGCTGTAATAA	1551709	1551903	195
1	TA	1	7	0	Huangzao4	AAGCAGGTAGAGCGAGAGGA	GCAAAAACAAACACTGCCGC	1552884	1553070	187
1	GA/AG	17	7, 10	0.36	B73	GCGGCAGTGTTTGTTTTTGC	GTTATGCCCATGCTGCCATG	1553051	1553224	174
1	AG	1	7	0	RP125	GCTGGGCTGCATTGACTTTT	TGCCTACCAAATTCAGGTGT	1592472	1592760	289
1	A	1	10	0	Mo17	CCAAGAACTCTCACGAACACG	CTGCCCCACGTGATCTGTAA	1649451	1649651	201
1	AT	17	8, 10, 11	0.443	B73	ATCAATTTCCCGTGACCCGT	GACAAGCAGGACGATGACCA	1649900	1650083	184
1	CCGTCT	1	4	0	Mo17	AGTTCCAGCAGCAGCAAGAG	CATGTTCACGCCCTTGAAGC	1650178	1650396	219
1	TA	16	7, 8	0.117	B73	GACCTACTGCGAAGTACGGG	GAACCAGGTTGCAGGGATGA	1651988	1652135	148
1	TA	12	7, 8	0.375	B73	TCATGTCTACGCCACCCATC	TGGCCAAGCTGGTCTGTTAG	1655537	1655744	208
1	A	1	11	0	Mo17	TGCACGAGAAATCAGGAAGCT	ATTGCTGTTGGAGGGATCCT	1655803	1656067	265
1	TA	1	7	0	18Red	TTTATAGCCGCCCGAACCTG	GTGCCTACCTTGAGCACCAT	1668241	1668409	169
1	AT	17	9, 10	0.111	B73	TCTTGCATCCCCATATCCTGC	TACATATGCGACCGTGGAGC	1670668	1670886	219
1	G	17	13	0	B73	TGGGGCCTACAAGGAGGTG	AGGGAAATTCTCTCTCCCCC	1730833	1731036	204
1	A	15	10, 11, 13	0.24	B73	GAGGTCAATGGCCACTGACA	GGGCTCATGCTCTCTCATCC	1733477	1733640	164
1	GGA	17	6	0	B73	GGAGGAGGTGGGTGTTGAAG	AGAGGGGAACTGATCGACGA	1767560	1767750	191
1	A	3	10, 11	0.444	Z.mexicana	CACCTCTACATCCGCTGCAT	GCTTGGCCGATGGATGAATG	1772326	1772601	276
1	TCG	17	6	0	B73	ACCTCTTCCTCGTCGTCTGA	TGGATGGGGAGGAGAAGGAG	1774014	1774161	148
1	A	6	10, 11	0.278	Mo17	TGCATGCGCGAGAAATTACG	CCAATGGGTCTAGCTACATGGT	1789739	1789868	130
1	A	11	10	0	B73	CAGTTTCTACTACATGCGCACA	GCGCATGCAACAGGAAACAT	1789950	1790209	260
1	TC	5	7, 8	0.32	P1	GATCTTGACAACGGCCATGC	TCTTGGACTCTGCATGATGC	1790311	1790566	256
1	AT	17	10	0	B73	CATCGCTCACCCTCTGGATC	GACTTCCACCTCTCTCACGC	1799747	1800175	429
1	TA	16	7, 8	0.219	B73	AATTGTTCAGTTTGGCCGCC	TGTGATGACAGCGACAACGA	1811041	1811223	183
1	ATA	17	17	0	B73	TCTGAATCCCAAGCTGGTGG	AACCACTGTTTCAGTAGCACT	1840031	1840278	248
1	T	2	10	0	Han21	AAAATAGATGGGTGCCGCAG	GCCACCAGCACTCAGTTTTC	1841121	1841409	289
1	GT	16	7	0	B73	GAAAACTGAGTGCTGGTGGC	TCTGCAAACTGCTCTGCTCA	1841390	1841566	177
1	AT	2	13	0	Mo17	CGCAAATCAGCTAGCAACCC	AGCTTCCACGTGCATCTAAA	1841819	1842020	202
1	TA	15	12	0	B73	TCCATGTTGCACCGACCATT	TGGTTTAGAAAATGCTGACATGC	1841885	1842053	169
1	TGG	17	6	0	B73	CCTCCTCTTCTTCGCCTTCG	AGATCCTCCGCCTCCACTC	1862280	1862460	181
1	T	16	10, 11, 12	0.227	B73	AGCCCATGTGACCCGATAGA	CGCTGCCACTGTTTGTTGTT	1865891	1866100	210
1	G	17	13	0	B73	CCCGCACAGTCTACTACGAC	TCGTAGTTTTGGCCGTTCGA	1885064	1885500	437
1	AG	6	7, 8, 9	0.5	RP125	GTTTGTGTGTTGGCGTGGTT	CGGCCAAGCTTGAAATGCTT	1914419	1914693	275
1	C	3	11	0	18Red	TGCGGTAGAGATAGCAACACT	AGCTCGACATATGCCTCGTG	1937797	1937975	179
1	GAC	17	6	0	B73	CTACGCCCAAGTACCAGCC	CGGCATGTGCATGTCAAGG	1940612	1940797	186
1	CCG	17	6	0	B73	CGCTCCGCCTTCTACTTCAA	CCTTGTAGGCACCGAGCTTT	1941284	1941401	118
1	A	15	10, 11, 12	0.604	B73	CTGCACTCAGGCATTGGATG	TCCTGACCATTAAAGGCTCCC	1942356	1942542	187
1	CT	17	29	0	B73	CCTGTGTCCAGATCACCGTC	ACCTGAACATGACATCCCGT	1944176	1944327	152
1	TA	17	10	0	B73	ACGGGATGTCATGTTCAGGT	TTAGTCGACCCCTGGTTGGT	1944308	1944479	172
1	T	1	11	0	Han21	GCAGAGAGATGCAATGGCTAG	AATCCCATAACCACCGACCT	1945452	1945648	197
1	A	4	10, 11, 12, 13	0.75	Mo17	GAGAGAACCAGGAACCGACA	TGCTCAATCAGGATGCGACA	1946863	1947048	186
1	AG	1	8	0	Han21	TTAAGCACGGCAATCGCTTG	GCCTGAGATTCCCATCCTTCA	1947282	1947420	139
1	AT	7	7, 10	0.245	Mo17	TTAAGCACGGCAATCGCTTG	GTGGACTGGACCTAGCAACC	1947282	1947511	230
1	TAA	17	6, 8	0.291	B73	CGATGGAGTGGACTGGAACC	TGGACGGGTTTGTTGACCAT	1954961	1955099	139
1	G	17	15	0	178	TCATCTCTCACGCATCTCGC	AGCTAGCTTGGGTCAACGAC	2004079	2004244	166
1	A	1	10	0	18White	AGCTTGCATGCCTCTTGCTA	GCTTGTGATGGGACTGGGAC	2017282	2017464	183
1	A	15	10	0	B73	AAACTCGCTGGAGCTCTTCC	CGGGCCTTATTGCGTGAGAT	2022580	2022767	188
1	T	3	10	0	RP125	TTTCAAGTGCGCCCAATGTG	ACAGGAAAATGTCTGCGGGT	2030313	2030592	280
1	GA	17	13	0	B73	GCCAGAGAGACAGAGATCGC	AACGCTTAAGCCCCTTCCTC	2069528	2069921	394
1	TCCAA	17	4	0	B73	AGGTCATCTTCGCCAAGCAA	GTCAACTACGTCCTCGCCTT	2073652	2073847	196
1	A	2	10	0	Huangzao4	CAGCAAACCAGTAGGACGGT	TGGGGGCGGCTGTATATAGT	2075289	2075560	272
1	A	14	10	0	B73	CAATGCAACTTCCGTCAGCC	TGGGGGCGGCTGTATATAGT	2075548	2075734	187
1	C	15	12	0	B73	TCCCCAAGAAGAAGACGTGC	ATGCCACAGACGCAAGGTTA	2085561	2085765	205
1	GTT	16	6	0	B73	GTGCCACAACTCAGCAACTG	TTCGTCCTCCTCCTCCTCTG	2088301	2088477	177
1	G	17	13	0	B73	GAGGTCAAGAGGAGATCCGC	CAAACCCTAGCCTACCTGCC	2088971	2089149	179
1	G	11	11, 13	0.165	B73	AGCTTAGCAATGACAAGCACA	GCTTTGCCCCCAAATTCGAG	2133892	2133994	103
1	A	1	11	0	CML411	ATCAACTTGTCGTCGCCCAT	TTGTGAAACGCATGCAGGTG	2147371	2147813	443
1	T	17	10, 11, 12, 13	0.5	B73	CACCTGCATGCGTTTCACAA	CTAAACAGGAAGAGGCGGCA	2147794	2147951	158
1	GAACAG	17	4	0	B73	GGTCGCATGCCTTGTTGATC	AATTCAAATTTGCGGCGCCT	2153455	2153622	168
1	GCGG	17	5	0	B73	CTTCCATGGGAGAGCGGATC	GGTATTGTAGACTGCCCCCG	2159408	2159704	297
1	A	2	10	0	RP125	TACCGACTTTGCACCTGAGG	TGTGAACCTTTGGCACCTGT	2174685	2174968	284
1	T	8	10, 11	0.219	B73	TCCCACCTGTCAGCAGTAGA	AGATTCTGTACGCCCCCTCA	2192081	2192231	151
1	A	5	10, 11, 12	0.64	RP125	TGAGTGTCATGGGTTGTGGT	TGCCGAGTACCCCTTTGAAG	2193402	2193699	298
1	T	17	10, 14, 15	0.215	B73	GTTGGAGCGAGAGTGGAGAG	AGTAGGAAACAATGGGCCGG	2197202	2197395	194
1	A	17	10	0	18White	CAACGAATGCTTAGCTCGGC	CATGATCCCATCCCCAGAGC	2206456	2206755	300
1	A	8	10	0	B73	CGTTTGTGGATCATGAACATCGA	CATGATCCCATCCCCAGAGC	2206703	2206892	190
1	AGA	1	6	0	18Red	GTGTAGAGCACAATGGAGACT	TTCGCCTTTTCAACCATCGC	2214371	2214663	293
1	TA	16	8, 9	0.469	B73	CTCCTTTGGCGGCAGAGTTA	AGGTTCCCGAAAATTTCCGGA	2284507	2284929	423
1	TA	1	12	0	RP125	GGATGTCTCCGGAAATTTTCGG	CACTACAGAACGGGCTCGAC	2284750	2284977	228
1	G	17	26	0	B73	TGTTGTTTCTTCGAGGCGGA	CACCTAGTGGTCTTCCTCGC	2287576	2287725	150
1	AT/TA	17	9, 13	0.111	B73	TGGCTTCATCACGTCAGCTT	TCACAGAGGAAAACATGCGT	2290252	2290441	190
1	GCT	17	6	0	B73	ATGTTCTCCGTCATCAGCGG	ACATGGTCATGCTCCTCTGC	2292181	2292370	190
1	ATACC/CATAC	4	4	0	P1	CGATCGATCGTGTGCCCTTA	ACACCGACAGTCCAACGTAC	2321445	2321590	146
1	A	17	12	0	B73	GCCACAAGCTTTTTGCAGGA	GGAGATAATGCTTCGAAGGACG	2343851	2344046	196
1	T	6	10	0	81565	CTGAACACTCGGCAAAGCAC	TCTTTGCCGAGTGTGTGTCA	2372123	2372293	171
1	T	10	10	0	B73	GCAGGTTCTTCAAAGGAGCG	TCCTGAGCCCAATCCCACTA	2376535	2376733	199
1	G	2	10	0	18Red	CTGTGTACTAGTGGTCATGGGT	CACCAACCGACGACGTTAGA	2379820	2380058	239
1	TA	12	35	0	B73	AAGACCGGAAAGCCAAGGAC	CGATTGGCCCAGCAGTATCT	2380922	2381160	239
1	TC	11	7	0	B73	GCAGTGCAGCTAGGGTTTGA	GCCACATGGACGACAGGATA	2381341	2381551	211
1	TA	17	8, 10	0.111	B73	ACTTCGGTATGGATTCGGAAACA	TCTGGCTATCGACAAGACGC	2388914	2389234	321
1	TC	3	7, 9	0.444	RP125	GAGGGCAGGATGTTCAAGCT	ACCCCTTTGCTGATGTAGGC	2413032	2413257	226
1	CT	13	9	0	B73	GATGTTCAAGCTTCACCGCC	ACCCCTTTGCTGATGTAGGC	2413193	2413406	214
1	T	2	10, 11	0.5	P1	ATACGCCGGTTTGTGAGGAG	CTAACCCAGCCACTCCACTG	2420102	2420262	161
1	GTTT	14	6, 7	0.337	B73	CAGTGGAGTGGCTGGGTTAG	ATGCGATGCACGTACCACAA	2420243	2420445	203
1	T	15	10	0	B73	TGCTGCAGTCAAGCTCAGAA	TGTGCACCTGCTCAAAATGC	2451750	2451947	198
1	GA/AG	17	10, 12, 13	0.215	B73	GCATTTTGAGCAGGTGCACA	AGCCAGATCGACTCCCTTCT	2451928	2452073	146
1	G	15	10	0	B73	CCCTTTCGTCCTCTTCCTCG	CCACGGGATAACCACCATGT	2496289	2496490	202
1	G	17	15	0	B73	TAGGGGCGTGGTGGAGAG	GATGACGGGTAGGGCTGATG	2521731	2521937	207
1	TTA	15	6	0	B73	CAGTCCCTCACTCGGTTTCA	ACTGTATGCTCCTTCTTGGCT	2522784	2522992	209
1	G	1	10	0	RP125	TGCACCATAGGATGTCGGTT	ACTGCTGGACTTGGAAGAGC	2526398	2526685	288
1	TC	1	7	0	RP125	CCGTTTTCTGTGCAGTGTGG	TGCAGATCGGCGTCAACATA	2529767	2529970	204
1	AT	7	9, 10	0.245	Z.mexicana	CGGGCACTGAGCTAGTTTGT	TTGCGCCCTGTGCCTATAAA	2556979	2557235	257
1	AT	11	8, 9	0.165	B73	CGGGCACTGAGCTAGTTTGT	CCACTTTCTGTCAGGCCGAA	2557161	2557330	170
1	A	12	10	0	B73	ACCCACTCCCTAAGCCAGAT	ATTTACGGGCATGCAGGGAA	2657130	2657237	108
1	T	2	10	0	Mo17	AGCTGACTTTCTCGCAGTGT	TTGGACACATTGCGCCTTTG	2670252	2670617	366
1	GAG	14	6, 7, 8	0.255	B73	GATGACGCTCGAGGATCCAG	GTCCACGGGTCCATACAGAC	2670938	2671146	209
1	C	16	14	0	B73	GTGTCGCTGTGTATGGGTGA	TCTTTTCTTGGGGGTGTCAAA	2674846	2674972	127
1	T	3	10	0	Zheng22	CGTTGGGTTGGGATCTCTCC	TACTGCACACGACCAACCAG	2675745	2675945	201
1	T	9	10	0	B73	GCTGATAGCAACCAAAGCAGG	GCAAATGCGGCCTGAAAGTA	2676231	2676439	209
1	A	2	10	0	18Red	GTCTCGACCCATCACACCTC	GCCGTACAGGGTTAGTTGCT	2680965	2681196	232
1	CTTT	17	5, 6	0.291	B73	AGCAACTAACCCTGTACGGC	AAGGCAACGCATGGTCAAAC	2681295	2681450	156
1	T	12	10	0	B73	TCCCTTTCAGTTCCTGGCAC	CGTCTGTGGAGGTCTTTGCT	2703784	2703947	164
1	T	1	10	0	81565	GGACCAAGGAGACATGAGGG	GTGCTTCCTGCTGCTGTTTC	2719371	2719566	196
1	TG	16	7, 8	0.219	B73	TCACGACACTGTTTCGAAAGGA	ACGCAGCACCAAGACCAATA	2721020	2721203	184
1	A	16	10	0	B73	AAACGCAACGCTAGGATCCT	ACTCCCAGCAATGTTTCCCT	2721396	2721602	207
1	T	16	10	0	B73	CCAGTTTCCCAGCCTAAGCA	TGAACAACAGGGATGCACAT	2727761	2727969	209
1	T	16	10, 11	0.219	B73	TTCCAGAGTAGGCGCAATCC	CCAAGGTAGTGCTGGTGTCA	2729800	2729919	120
1	T	13	10	0	B73	AGGGCATCATGGCATAGTCG	GAACTCGGTCAGTGGATGCA	2730809	2730992	184
1	T	10	10	0	B73	TCTTCGCGCGAAAGAGAACT	GCCGGTCCATATTTCCAAGC	2740190	2740398	209
1	TC	15	7	0	B73	GAGGAGGTTTGGGCAATTGC	ACTTCTCCAATGCGAACGGT	2741212	2741607	396
1	TC/CT	17	13, 16	0.111	Han21	CTTTCCATCCCACAGCTCGT	CCATCTTCCCCACTCCGTTC	2768706	2768869	164
1	TA	14	8, 9	0.133	B73	TGGACTCGTTTCGGACACAG	TCGTAGCACATCAGCAGCAT	2774948	2775081	134
1	A	2	10	0	Huangzao4	CCATCAAAGCCTCCACCAGT	ATTAATGGGCAGCTCCTCCC	2775074	2775303	230
1	T	16	10	0	B73	GATGCTTCCGGTTTCATCGC	AGGGAAGGCGAAATGGAGTG	2778828	2778954	127
1	ACCCT	3	4	0	Huangzao4	GCAAATGAACCGATGGAGCC	CTGTTGTAGCTGGCTCCCTC	2788344	2788483	140
1	C	17	12	0	B73	GTTGGGCAATTCAACCACCA	CAACCCAGCTACCTCGTTGT	2828818	2828996	179
1	TATAGA	1	4	0	Z.mexicana	GGTTCGTTTCAGTGGTTGGC	CGCAGAGCAGAAGGAACAGA	2831223	2831570	348
1	GTGCTA	3	4	0	Ye478	GACCGCATCATCGTGAGCTA	CAAACTGCAACCGTGTGGAG	2832059	2832268	210
1	T	13	10	0	B73	ATTTCCCGCGAGTGGTACTG	CAACGGTTTTTCCAACGCCT	2832187	2832385	199
1	T	1	10	0	ES40	GGAGCGTTCAGGTCTGCATA	GTGGGCCAGCTAGTGACAAT	2839242	2839679	438
1	T	4	10	0	P1	CAGCTATGCTAATTGCCCGA	GCTGTGCCCAACAAGACATG	2843051	2843259	209
1	TTGCA	16	4	0	B73	AGCCCAGAGAGCATCAGGTA	GTTGTCGGAATCCATTGGCG	2843781	2843985	205
1	T	4	10, 11	0.5	ES40	TTGGTGCATGAGCCAGACAA	ACTTCCGTAAACATCAAGTGAGA	2845649	2845837	189
1	GT	17	9	0	B73	CAGCCCATGTTCCCTACGTT	CAAGCCAAGTCCCCTTTTGC	2846210	2846338	129
1	TG/GT	8	7, 9	0.219	B73	CCCATCCACCTCCACACTTC	CATAGCGCCCTTTGCAAGTT	2847499	2847660	162
1	T	4	11	0	Mo17	GCTAGGCTGTGTCTGTGTGT	TGTGGAGGATCTGTTGCCAG	2847593	2847749	157
1	T	3	10	0	Mo17	AACATGATGCACTCCTGCCT	TGCTGTCCTCGTACACCAAA	2847712	2847912	201
1	A	3	10, 11	0.444	Dan598	ACCCTCAGAATGCAACGAGC	TCATTCGCTCGGGAACTTGT	2864274	2864478	205
1	AC	2	7	0	Zheng22	TAAAGTGCCAACTCGCCAGT	TCTGCTGCTTCGGAACTCTC	2868772	2868906	135
1	A	1	10	0	Z.mexicana	GGTCACATGTTCACTCGTAACC	GCTCAGTGGTAGAGCGTCAG	2870393	2870656	264
1	A	14	10, 11	0.337	B73	CAAGCTGAGGATCGGAGGTC	ACAATACCTGACCTGGTGCC	2870987	2871192	206
1	TA	17	36	0	B73	CCATCGTTCCGTGTCCTTGA	CATTGCGCTCACATCGTCTG	2871319	2871547	229
1	A	13	10	0	B73	TCAATGCAAATTGAAAGGCAGGT	TCAGTGGGTGATCGGAGCTA	2914926	2915064	139
1	A	16	10	0	B73	TAGCTCCGATCACCCACTGA	CAAACCAGCTTCCAACAGGC	2915045	2915229	185
1	T	17	10	0	B73	GTTGTGGCCTACCTTCACGA	CTTTTTCGGGGGCTGTTTGG	2917237	2917422	186
1	T	17	10	0	B73	AGCTACAGCCCAACCAAACA	GCTTTTATGGTGCGGTGTCG	2928426	2928611	186
1	A	12	10	0	B73	GACAGCTAGCCGGAAAGCTT	GTAGTTGGCTCAACCGTTGC	2929368	2929533	166
1	CAG	17	6	0	B73	CTGCGCATTCTTTCTCCAGC	GCCGCCGTCATATCTATGCT	2929632	2929787	156
1	AGTGC	17	4	0	B73	GAGAATGCCCTGTTTCGTGC	AGCAGAGAAGAAGGCGGTTG	2930868	2931075	208
1	CAGG	17	5	0	B73	ACAAAGACATGCCACATGCG	GGCAGCTGAAGGACAAGAGT	2939452	2939670	219
1	G	17	10, 11, 12	0.623	B73	TGCAGCATTAGGAGAAGGGC	ACTGGAAAACTGGCAGACGT	2993839	2994156	318
1	T	15	10	0	B73	ACGAACAACGAAGACCTACAGG	CAGATGCCAGGCAGATTCCA	2996647	2997003	357
1	T	1	10	0	81565	AGACTTCAGAATACACGCCGA	ATACAGGTCTCCCGTCTCCC	2999749	2999954	206
1	CCTAG	14	4	0	B73	TTTACCACAGAACAGCGGGG	TGGGACAGCAACTGACCATC	3001390	3001591	202
1	ATA	2	6, 7	0.5	Dan598	TTCTTCTTGTCCGGGTGTCG	GGCCGTCGTCGTAGAGAAAA	3001768	3001984	217
1	C	13	12, 15	0.142	B73	GTACTGTGTCGAGGAGCACC	TCCTCTAGTCACCTCACCGG	3024222	3024403	182
1	C	14	10	0	B73	ATCACCGTGTCACTCGCTTT	GGCAAGCGGGAGTACTGAAA	3040547	3040721	175
1	T	15	10	0	B73	GTTCCATGCTTTCACGCAGG	CGGCAGGTCCATCGTTTCTT	3042677	3042871	195
1	TTA	17	13, 15	0.111	B73	GCATTTCCACGTCCAACAACA	TGGCCTATGGGTGTGGATTG	3043385	3043622	238
1	AT	17	7	0	B73	TCAACGAAGGATTGGGCGAA	GCTGTGTGTTTTTGGCAGGT	3045008	3045208	201
1	T	16	10	0	B73	TATCAGGCACCGACCAAACC	GGTCAAGCGAAGTGAGGTCA	3049020	3049143	124
1	AAT	1	6	0	Huangzao4	TGTCCATAATACTCCATCTGCTCT	ATCTGACCGGCTCGTTTTGT	3049787	3049984	198
1	GTC	1	7	0	Mo17	GCCCTCATCATCGTCATCGT	AACGACAGCTACGTGGACAG	3051361	3051438	78
1	GCG	17	6, 7	0.111	B73	CATTGCCGTTGCCGTTTCC	CTACTACCACCAGCTCGACG	3051774	3051988	215
1	A	1	10	0	17564	ATTCGCCATGCATGCACATG	GTCGTGTGTCGTCACCTCAT	3053236	3053532	297
1	AAGAA	1	4	0	P1	ATTCGCCATGCATGCACATG	CAGATCTGATGCCCCTCTGC	3053481	3053695	215
1	AGCAC	17	4	0	B73	GTGGATCGGAGAAGCTGGAG	TTTCCTCACGCCCCTCTTTC	3054639	3054836	198
1	T	14	10	0	B73	GGCCCAAATTGCATGAAGCT	CCACCGATCTACCACGTACG	3055720	3055924	205
1	T	14	10	0	B73	CGCCACATACCCGTGTTTTG	CATCGCTCAACGGCATTTCT	3056153	3056361	209
1	T	5	10	0	Mo17	CAGAGTCTGCTCGAACTGGG	TTCTGCAACAGATCGCTGGT	3108033	3108275	243
1	GGC	16	8	0	B73	GTTCTTCCTCCCCGCTTTCA	GCTCACAGCCTTACCTGATCC	3112392	3112559	168
1	CGG	1	7	0	ES40	GCCTTCATCTGCTCCTCTCC	GCTCACAGCCTTACCTGATCC	3112405	3112559	155
1	T	1	10	0	Huangzao4	TTGTATTGCAGCTCTCCGGG	GTTGGGCAATTCAACCACCA	3138979	3139258	280
1	T	10	10	0	B73	TGGTGTCTCTGCTTGCATGT	CTGGAGAACTTCTGGTGCCA	3152936	3153143	208
1	C	17	10	0	B73	GCAGCTCAGTCAAGAGTCCA	AGCAGTAGCAGCTTCAACCT	3165481	3165641	161
1	T	4	11	0	P1	ACGGAGTACCATTGGTTGCT	TATGTACGTCGGGTTTGCGG	3168087	3168242	156
1	A	15	10	0	B73	CCAGTTCCATGAACGACGGA	CCCATCACAACCACTCTGCA	3170586	3170789	204
1	AG	17	9	0	B73	CGTAAACCTTAGCCACCGGA	CATGACCTTCCCTCGCGATC	3171037	3171227	191
1	AT	17	8, 9	0.111	B73	TTTAGCAATGAGACCCAAACAAA	TGCGGGAGACACTGATGATG	3174238	3174406	169
1	CCGCA	17	4	0	B73	TGCCCGAGCCCGTATAAATC	GTAGAACACCTCCATGGCCG	3203223	3203364	142
1	GGC	17	7	0	B73	GGTAGGGCATGTTGAGGTCC	TGCTCCCATCGGATTCTTGC	3209942	3210129	188
1	A	3	10, 11	0.444	Z.mexicana	TCTGAGAGGGACTATGGGCC	GTCCGTCTCAGTCACACTGG	3210051	3210202	152
1	GCACG	16	4	0	B73	TGGGAGGCAAGAATCCGATG	GGCCCATAGTCCCTCTCAGA	3210104	3210286	183
1	T	15	10, 11, 12	0.338	B73	GGGTTACGGGTTAGAAGGCT	TCTTTTGAAACCTGCTCGCT	3215815	3215928	114
1	C	13	11	0	B73	ACCACTGTGCCATCTCTGTG	CACATGTCAGGGCTCAGTGT	3253778	3254140	363
1	AT/TA	17	21, 22	0.111	B73	TACCGCCAATACCTCCGAGA	CGTATCCCAGACGCCAATCA	3325527	3326046	520
1	A	5	10, 11	0.32	RP125	TGATTGGCGTCTGGGATACG	CCGGTGATTGACGGACAGAA	3325897	3326058	162
1	CTTCT	17	4	0	B73	TTTCCATTCCACCCATGGCA	AGTGAGAGTGCGTGAATGGG	3327579	3327754	176
1	A	4	10, 11	0.375	P1	GGCAGCTCTTGATCTCACCA	TCAGATTAACACGGACGCCC	3334863	3334993	131
1	A	11	10	0	B73	ACCTAAGTTGAATGTCCCGCT	TCAAAAGCTAGGAAGACTGCGA	3335863	3336062	200
1	AGGC	16	5	0	B73	ACACAGGGAAAACGGAAGCA	CTCGATTGAGTTCCCCTCGC	3337539	3337742	204
1	A	6	10	0	Mo17	GTGTCAAGGCGCAAACCAAT	GGGGTAAACAAACAGGCCCT	3342680	3342877	198
1	G	17	11, 12	0.111	B73	GCTATAGCTCGTATTTTTGAACCT	TGCCCAGAATATCTTCCATTAGCT	3345220	3345417	198
1	T	17	10	0	B73	CTGTACTGCTGTGCACAAGC	CCTAGCTACTCCGAGCCAAA	3371201	3371409	209
1	T	17	10, 12, 14, 15	0.311	B73	TGCGAGAGTTCCATCGATCG	ACCCAGTCTTTAGGGCTCCT	3371438	3371633	196
1	T	16	10, 11	0.219	B73	CTTCCCGGTGCTCTCCATAC	GCGGCAGAACTTTGAACCTC	3371988	3372174	187
1	C	15	13	0	B73	TGGGGGTATGGGTCGATGAG	CGCAGAAGAAATGTGCCTCA	3374928	3375121	194
1	T	17	10, 11, 12	0.215	B73	GACGTCTCTTCATGGAGAGACA	TGGTGTTTGATGTAGAGGCTCT	3384066	3384155	90
1	A	12	10	0	B73	GCGTCTTAGGCTTGTACATGC	AGGGCATGTACAACCTCAGC	3384381	3384585	205
1	GAC	16	6	0	B73	GAACTCTGGTGGTGGATGGG	GGACAAGAGACAAGGGTGCA	3411967	3412077	111
1	A	16	10, 11, 13	0.406	B73	GTTTGGCCGTGTCTCCTCTT	TGGCCCTTTGTGAACTCTGT	3417429	3417612	184
1	G	17	12	0	B73	GCAATACACTTATGTTATAGAGAAGCA	AGCCAAACTCACACAGGGAA	3419037	3419236	200
1	T	13	10	0	B73	AAGCACATCTCCTTTGGGGG	CGAAAAACCGCGGACTCTTC	3423896	3423994	99
1	AT	17	21, 22	0.111	B73	GACCTGATCAGACGCTATGCA	AGTCTTTAGAACCCAAACATCCTCT	3424903	3425143	241
1	A	17	10, 12, 13	0.381	B73	TGGTCGCCAACAAGCCATAT	AATGACTCCGACTCCGATGC	3426296	3426485	190
1	AGATC	17	4	0	B73	CATGTACGCCAACAACTGCC	ATCAAAAGTACAGGGCGCGT	3441802	3441992	191
1	T	1	10	0	Huangzao4	GACTCCGGTCACAAACGGAT	GCGATGAGAATGGCGAGGTA	3447767	3448219	453
1	C	17	12, 15	0.111	B73	GCAACCGAACAACACCACTC	CTTTGAGCGAGGTGGGGATT	3504451	3504525	75
1	A	16	10	0	B73	GGGGGAGGGCATTTAGACAG	GACAAGCGGACCAAGGAAGA	3527440	3527580	141
1	AT/TA	17	20	0	Mo17	AGCTATAGTGGTCCAGCCCA	GATCACCCAGTCAAGCCCTT	3596206	3596369	164
1	GA	17	7, 8	0.291	B73	AGATTCTTGTATTGTGTATTTGTCACA	GGCGCATCTGCACCTTCTAT	3596780	3597169	390
1	GCC	1	6	0	P1	GGTTACGCTATGCCATCCGA	CCTCCAGCAAGAACAGGGAG	3600921	3601125	205
1	T	17	10	0	B73	GCAGTCCAGTAAGTGTCGACA	GAGACCAGGGAGAACCATGC	3602658	3602849	192
1	T	1	14	0	P1	GTCGCTTCGCTTCACTCTCT	GGTTGTTGCGACGTCAGATG	3603111	3603281	171
1	CGG	17	6, 7	0.111	B73	CCGGCGAGGTAGGAGTAGG	GCAGTCGCCGTGAACAAATT	3606312	3606508	197
1	TGCC	15	5	0	B73	AAGCAAGGAAAGGGAAGCGA	GAAAACACACTCGCGAGACC	3606922	3607081	160
1	A	16	10	0	RP125	GGCTTCATTGTGTGCCGATG	TGTGTGGGCATTTGGTAGCT	3637355	3637627	273
1	TGCAG	15	4	0	B73	GGGAAGCAGAAGTCCACCTC	GAGCCATGGCCTTTCTCTGT	3638122	3638242	121
1	AT	3	7	0	RP125	TCCGGTGGTCAGAGTCAGAT	GCCTTGTTGCGACAGTTGAG	3638261	3638546	286
1	CAAA	1	5	0	18Red	TTCCAATCGTCTCCATGCCC	GGGGAGGAAGGACGTCTTTG	3639272	3639461	190
1	T	11	10	0	B73	GGGATTGCGCCGATTCTAGA	AGAATTGGCGTGGCTAGGAC	3641192	3641386	195
1	GTGCA	17	4	0	B73	CATGATGATGAGTGTCGCGC	ATCCCTCTAGTCTCACCCCG	3672004	3672192	189
1	A	14	10	0	B73	CGTGCATTCGCCTTTCTACG	GCGCAGATTGTGATTAGGCC	3672732	3672910	179
1	T	16	10	0	B73	CACTCCACACTAGTGCCGTA	GACTCAGATAGTGTCGCCACA	3673069	3673251	183
1	CGG	1	6	0	Mo17	CCGGGTCCAAGTCCAAGAAA	GACAGGTCGGACAGGCAC	3675314	3675523	210
1	A	3	10	0	Mo17	AGCCCATACGTGCAATCACT	AAAGAGGCGACGCTGGAAAT	3681034	3681182	149
1	T	16	10, 11	0.219	B73	AGCCCATACGTGCAATCACT	AAGTTTGAGAGGTGTCGCCG	3681034	3681216	183
1	A	1	10	0	P1	TAATGGATGCGGCCTCATCG	ACAGGAACCGAAGCAAAAGTG	3688163	3688279	117
1	TGG	16	6	0	B73	CAGGTGGGTGGTGAAGCTG	CCTGGAACACGTCGTCCTC	3707967	3708117	151
1	T	1	10	0	Huangzao4	CTCTCTCCGAACACCGTAGC	TCGTGAAGACGCCTTTCGAA	3708569	3708702	134
1	GCA	1	6	0	Zheng22	AATCAAATGAAACCGGCCGG	ACACACGCGAGATCGAGAAG	3709789	3710001	213
1	A	15	10, 11, 12, 13	0.56	B73	CCTGACCTGAAGCGAGTGTT	AACGCAAGACTGTTGGTTGC	3712297	3712495	199
1	T	11	10	0	B73	AGGGTCTGTTTTCGAACCACA	ATGGCGCACATCAGAGGAAA	3713789	3713979	191
1	A	5	10	0	P1	GCATCGTTGTCCGTGCTAAC	TCTGATCTTGTGCAGCAGCT	3714379	3714599	221
1	CAG	17	6, 7	0.111	B73	GTCTCGCAACCACCACCAG	CTTGGTCTGCCTGGTAGTGG	3714700	3714861	162
1	C	11	12	0	B73	ACTTTGAACCCTGTGGATCAT	TGGCGAAGTCTTTGCTGAGT	3802234	3802444	211
1	T	2	10, 14	0.5	Zheng22	AGCAGATTAGCAGGTGACGA	CCGTTTCTTTTTATTTGTCGCTGG	3849718	3849919	202
1	A	12	10	0	P1	TCTCTGTCTGTCTCCGACGT	TGTTCCTGTGGAATCGAGCA	3850200	3850495	296
1	A	5	10	0	Z.mexicana	TGCTCGATTCCACAGGAACA	TACGTTGAAGTTGGCACCGA	3850208	3850495	288
1	A	5	10	0	RP125	CTCGCTTCGGGTAGGATGAC	TGTTCCTGTGGAATCGAGCA	3850255	3850388	134
1	A	11	10	0	B73	TGCTCGATTCCACAGGAACA	ACCGAAAATGCAATACAAAGCCA	3850476	3850619	144
1	T	15	10	0	B73	CGCCTTGGTCTCTGTCCATT	TCCTTGTGAGATGCTGAGCA	3855874	3856060	187
1	A	4	10, 11	0.375	RP125	AGTCATGACAGCCCACAGTG	TGTACTCCCTCCATGGCTCT	3856485	3856782	298
1	T	3	10	0	RP125	ACGGTTCCTTTGTGTCACTCT	TAGGCCCTTAACCTGCGTTC	3857258	3857373	116
1	GC	14	7	0	B73	CGTGTGCGTGATTGATTCCC	TAGGACCAGGAAATGCCAGC	3859353	3859565	213
1	A	1	10	0	P1	CCTGAAGCAAAGAAGTGTGGC	TGATTGCTGCACTCTGGTGT	3873631	3873770	140
1	TTTA	1	5	0	18Red	CGAGCCGAGCCTCCTTTTTA	ACAGAAAAGAATTACGGAAAGAAGAA	3888763	3888958	196
1	A	10	10	0	B73	GTACGCACCCAACAAGGAGA	GCTGCTCGGCAAAAGATGAG	3909975	3910143	169
1	T	1	10	0	P1	CTGACGAACCACTGAGGACC	TTCCAGGGGCAAGGTGAATC	3976059	3976357	299
1	ATTGC	17	4	0	B73	CGTCCTCGTCGTTTGTACTACT	GAATTGGTCAAACCGGTCGG	3980735	3980891	157
1	A	2	10	0	P1	CGATATGTCCCAGCACGGAA	TGAGAAAAGGCACTGGGTCC	3982012	3982230	219
1	T	17	11, 12	0.111	B73	TTCCGTCTGTGTTGCACTGA	CGCCCCCTGCTTCTCAATAA	3982472	3982682	211
1	TCG	16	6	0	B73	GCCTCGGAAAGATCCTGCTT	TTACTGCTGCTGCTGGTACC	3986216	3986389	174
1	CT	16	8, 9, 10	0.461	B73	CACTGTGTGCTGCTAGCTGA	CCCCACCGACCCATCATTAG	3990574	3990766	193
1	T	17	10, 11, 12, 13, 18	0.609	B73	GATGACGACGAGCGATGGAT	AGTACTGCCGTTTGCCATCA	3994872	3995000	129
1	A	16	10	0	B73	AGCTTGAAATCCTGCGGACA	AGGGACTAAACATGTCTTCCAACA	3996017	3996173	157
1	C	1	12	0	17564	AGAACCGGGTCCTTTGGATT	TCTCTAGCCTACCCCAACGT	3997255	3997522	268
1	CT	1	7	0	P1	GTGGGAGTTTCTAAGCCGGT	AGAGGGATGTCAGACCCCTA	3997414	3997604	191
1	AAC/ACA	17	7, 8	0.111	ES40	CGATTAGGGGTCTGACATCCC	TCTCTAGCCTACCCCAACGT	3997581	3997770	190
1	T	5	10, 11, 12	0.56	RP125	CCAATGATGGTCCAGGGGTC	TCCACAAGCAGCGATGAGTT	3998864	3999035	172
1	T	1	11	0	Dan598	CTGCCTCTTCGTCCTGTCTG	TCCTTTGTCAACGAATCATTGCT	4106574	4106765	192
1	TC	1	7	0	81565	ACCCACTGGCCACTGGTATA	AGGGAATTGAAGGCGTGCAT	4108425	4108636	212
1	GA	16	7, 8	0.43	B73	CGCAGGAGAGCTGCATATCA	GCCTTCTGCATTTGCCTGAG	4109848	4110035	188
1	TTG	14	6, 9	0.133	B73	CTCAACTCGTCCATGTGCCT	ACATAGCATGTGCCAAGTATCA	4116216	4116352	137
1	G	4	10	0	RP125	GAACCTGCGGGTGGAAAAAC	TCTATTTGGGTGTGCGTGCT	4130122	4130400	279
1	G	17	16	0	B73	CATGACGATGGTGGGAGAGG	TAGCCATCGTCGACCTCTCT	4133111	4133355	245
1	TA	17	32	0	B73	TCCGGATGGGAGCCTAGG	TTCACTAGCGTGTGTGGGTC	4168566	4168819	254
1	C	1	11	0	Dan598	TAACCGTGCTGACCGTGTAC	TCAAGGAGTTGGCCCTAGGT	4169952	4170229	278
1	AC	4	7, 8	0.375	Dan598	GCAACGAGGTCTTCCTGTGA	CATACCCGCTAACCCACGTA	4170753	4171047	295
1	TA	9	7	0	B73	GCAGCACTCTAGCGTATCCA	CATACCCGCTAACCCACGTA	4170840	4171047	208
1	T	3	10, 11	0.444	Ye478	ACCGTGGGGTCTTTTCCCTA	TCAGAGCAGCATTCAAGGCT	4171452	4171656	205
1	A	11	10, 12	0.165	B73	TGACCGTGAAGTTGCCATCA	TGTGCTCCAAACGTTCTTCCT	4212621	4212830	210
1	T	5	10, 11	0.32	Z.mexicana	ACGCGCCACTCAGACTTAAA	CAGGAGTGGGCTTGAGATGG	4213160	4213394	235
1	TA	9	8	0	B73	CTCTGTTGGTTGAGGGAGTCA	ACGCCGCTTTTAAGGAATGC	4218340	4218549	210
1	A	15	10, 11, 14	0.338	B73	CTAATCACGCAGGCACAAGC	GAGTCAGCTCCCGTTGGAAA	4220333	4220523	191
1	GA	1	11	0	81565	ATACACCAGCTCGCTTTGGC	GCGGAGGCTCTGGCTTTATA	4220586	4220804	219
1	AG	15	7, 8, 9	0.24	B73	TGGCTGCCAAAGACAAGAAGA	GCGGAGGCTCTGGCTTTATA	4220602	4220804	203
1	TA	17	13, 17	0.111	B73	CCTCTACCCGTGCGTTCTTT	CCCAGGGCTTCCATTACCTC	4239595	4239773	179
1	TA	1	16	0	Zheng22	GGTCTGCACACCTGGTCAG	AGCTCATTACCACACCTCTCT	4241341	4241482	142
1	C	1	10	0	Mo17	CCACTTGGCAGTCATTGTGC	CTCCCAGTCCTTCCCCTCTA	4259642	4259818	177
1	T	13	10, 11	0.142	B73	ACTTCGTTAATGTCAGGCCCA	CAAACTCCAAGCAACGAGGC	4292249	4292451	203
1	A	1	10	0	Han21	CAATAGAAAGCGCGACGTGT	CAAGCCTGTAGTAGCGTGGA	4296655	4296860	206
1	T	4	10, 12, 13	0.625	Huangzao4	TCTAGCACTCCAAGCAGCTG	GCAGTCCAATTGGCAATGGG	4297255	4297519	265
1	GAAGG	17	4, 5	0.111	B73	ATCTACGAACAGCGGCCATT	CAACATCTCTGTCACGGGCT	4298414	4298574	161
1	G	17	11	0	B73	AACATCGGCAGCTGGTGTTA	TTCCTCGCAAACGGGATTGA	4311478	4311964	487
1	CT	2	8	0	18Red	TGGGGGACTGGTGTTACTCA	AATTCAGCACTCCAAGGCCC	4325198	4325419	222
1	GC	15	7, 8	0.231	B73	CCAACCTGTCCGACCAAACT	GATTTGCTTCTGCTCTCGCG	4330700	4330886	187
1	G	17	20	0	B73	ACGAACCTTTGGCCCAAGAA	TCCCACCGCCACAAATCTAC	4330828	4331259	432
1	T	17	11, 12, 13	0.215	B73	CGAGACGCAAGAATTCTGCG	TTCAGCTGGACAGTACTGCG	4331319	4331528	210
1	T	14	10	0	B73	CGGAGTGCGAATCCAAGAGA	CGGTCCAGTAAAGTTTCGCG	4331677	4331741	65
1	G	16	10	0	B73	CGCGCGTACCACTATGTTTG	CATCGAACCGGTTTGCGATC	4388451	4388857	407
1	A	2	10	0	Huangzao4	CCTCCTGCTACCAAACGTGT	GCCTAGGCGGTATTCTGGTC	4414371	4414539	169
1	A	15	10	0	B73	GCAAAATCGAATCATCCAGCGA	ACGAGGACTGGGGATCAAGA	4415054	4415258	205
1	GA	17	7	0	B73	CTCCGTGGAAGCAGCAAAAC	CTCTCGCTGCTGGTCAGTAG	4421311	4421471	161
1	GCACT	17	4	0	B73	GATCCATGGCTGGCACACT	CAACAGCGCAAGTATGGTGG	4421892	4422054	163
1	CCGGC	17	4	0	B73	TCTCTGCCACCGTGTAGAGA	CCCGCTTTTTGGTCCGTTTT	4424833	4425025	193
1	A	1	13	0	17564	CAGCTGACGAGGCCACAATA	CAACAAACTGCGTGGACCAG	4427161	4427376	216
1	A	1	11	0	Ye478	CACGAACAAGTGATCCGGGA	AACCTCTTATACGGGCACGC	4432217	4432612	396
1	A	8	10	0	Ye478	TCCACACCATACCTGAGAGGA	GAGGGCTATCTGGGTCCCTT	4432630	4432827	198
1	TGT	1	7	0	Dan598	TCCTTGGCAGGTGATCATCC	GGAAAATCGTGCCGCATGAA	4485535	4485731	197
1	TTG	16	6	0	B73	CTTGGCAGGTGATCATCCGA	GGAAAATCGTGCCGCATGAA	4485537	4485731	195
1	GT	17	8, 9	0.111	B73	CATGTTCAACGACGACGACG	CCGTTGTCGATTGCATTGCT	4491398	4491565	168
1	A	2	10	0	RP125	CAAAGTCGGTAGCACGAAGC	GATTTCGATCGTTGGCAGCC	4492712	4492873	162
1	CT	17	9, 14	0.111	B73	GCTGCCAACGATCGAAATCC	ATTGGGGAATGCGAAGGGAG	4492855	4492973	119
1	T	1	10	0	Huangzao4	GCACCTTGCATCATACATGTCC	AGCACCCATCTCTCCTCTGT	4494051	4494267	217
1	A	12	10	0	B73	AATGTCGAGTTGGACCGAGT	CGTTGCCACATCAACCGAAC	4495755	4495959	205
1	A	17	10, 11	0.198	B73	TGCGTGCTCCATACACACAT	GCGCCTATTTTATGTGCGCA	4515588	4515719	132
1	CT	2	7, 10	0.5	Ye478	TGGCATGACAAGGACAAGCT	ATGGATGCTTGGGATCGACC	4517598	4517871	274
1	T	17	10, 11	0.208	B73	GAGTTTCAGGCAGCTGCAAC	TCTCCTCCACCTCTTCCTCG	4546520	4546704	185
1	G	17	10, 11	0.208	B73	TTTCACGTGACACTGGCTCA	GTAACGATGGGGTGGATGGG	4546715	4546920	206
1	CT	17	7, 8	0.111	B73	GACGCCTATGCCCATCTTGA	ATTAGCTAGGCCCCAACACC	4552919	4553086	168
1	A	17	10	0	B73	GTTCGGTTCGACATGCATGG	GCATGCGCGCCTTTGATAAT	4553635	4553812	178
1	AT	17	11	0	B73	ATTATCAAAGGCGCGCATGC	CCGATTAACCGCAAGATGGT	4553793	4554312	520
1	AT	17	8	0	B73	AAGAGGGTAGTGGACGCCTA	GGCCGCACAATCCTACTACA	4560074	4560257	184
1	GAC	17	8	0	B73	CACCACCACTACCCAGCAG	GTGCGGCCTGTAGAAGAGAA	4570818	4570997	180
1	TG	14	7	0	B73	AAGACCAGGGGCCTAGGAAA	CCATGCGCACAATACATGCA	4571844	4572034	191
1	CT	1	10	0	ES40	AGCCAGAGGTCAGAGCCATA	TCTGACCTCCAATCCTCCCA	4572145	4572253	109
1	CT	17	7, 8	0.208	B73	ATGCTGGATTCCGATGCGAT	CTCCCTCCTCCTCCCTCAAA	4589440	4589617	178
1	C	17	11	0	B73	TACAGCAACCTCGGCCAAAT	ACTTTGGGTTGTTGGACCGT	4652417	4652846	430
1	AT	15	7, 9, 10	0.56	B73	GGAGTTTCACCTCTCGGTCA	TCTTTGTGTGCATTTTGTGACA	4655600	4655796	197
1	AACCCG	17	4	0	B73	GTGACCTCCACAACAGGGAC	ACCCGAAAACCCGAAGAGAC	4664721	4664877	157
1	TA	16	7, 8	0.469	B73	AGCTAAAAACTGTGACATCATCTTAA	AGGAACCGACCCCGAATAGA	4665025	4665234	210
1	A	3	10	0	RP125	CCAGAGCGGGATTGGTGTAA	CCAGATCCGCAAGTCCGATT	4698829	4699128	300
1	CT	17	7, 8, 10	0.388	B73	TGCTCTCCAAAACATCACAAAGA	GCCCAGATTGGATCAAACCG	4699381	4699582	202
1	AG	17	9, 11, 12	0.457	B73	AGACATGCATCAAAAAGAAAGAAAAA	CCCTCCGTCGGTCCCATTAT	4701267	4701488	222
1	TC	17	13	0	B73	ACGTTCGTGCGTGTACAGTA	GTGCAGGTCAGAGCTAGAGG	4715233	4715457	225
1	C	17	22	0	B73	GTTGCCCTTCCTCGAATGGA	GGAAGCCGGAAATGGAAACG	4716944	4717159	216
1	T	3	10	0	Huangzao4	TGCTACACTGGCAGCATTGT	GAGCGTCTCCAAGTAGTCGG	4723837	4724009	173
1	TC	3	8	0	Mo17	TGTTTTTCCTCGTGGAGCGT	ACCACATGCCTGTACCACTG	4724353	4724559	207
1	GAC	16	6	0	B73	GATGGAGGAAGGATGCGAGG	GTGTACATGCATCGTCGTGC	4724749	4724930	182
1	CAT	15	6, 7	0.124	B73	CTGCTGCAAGATGGAGACGA	GATCGCTGCACAAATCGCTC	4727390	4727485	96
1	T	7	10	0	B73	ACTTCCTTGGGGTGAAAGCC	CACAAAAATGCCGCTCCCTC	4730665	4731107	443
1	A	5	10, 11	0.48	Ye478	TGCGCATGTACTCCAATGAA	TGAGTCCATTTCACCCTTTGT	4731104	4731310	207
1	T	1	10	0	Mo17	TCGAGCCATTTTCTGTAGCCA	CAATCTCCGACCGCTTTCCT	4731687	4731888	202
1	CA	13	7	0	B73	TTGATGTACGCTCCGTCCAG	AACACACACATGCAACACGC	4740746	4740946	201
1	TC	4	7	0	Mo17	AGCAATAGGCCCTAAGCAGC	GCTATAGCCGCATCTGCTGA	4743388	4743532	145
1	C	17	21, 24	0.111	B73	CAGGGAGCAGCGAAGTAGAG	CGACGCATAGTGGACGAGAA	4745076	4745282	207
1	T	17	14	0	18White	AAAAAGAATAGCGCCCGGGG	GGTCCCCTTTATGTCTGCGT	4767605	4767775	171
1	C	17	10	0	B73	GGGACGCAGACATAAAGGGG	GTAGTGCGTCTCGGGCATAA	4767915	4768117	203
1	T	14	10, 11, 12	0.582	B73	GCACCTCTAGTTCCTCACAGAG	AGGGGGTGTAAAGTAGCAGT	4769087	4769255	169
1	A	13	10	0	Z.mexicana	CTAGGACGTCCCGAGCAAAA	AGTCTCGTTTGGCGGAACAT	4769115	4769255	141
1	T	12	10, 12	0.153	B73	CGATGTGATCTCTCCCGTGG	TTCTCTGCGCGCTTTCAAAC	4777596	4777718	123
1	A	10	10	0	B73	GTTTGAAAGCGCGCAGAGAA	CCACGGCCAAGTGTTACAAA	4777699	4777863	165
1	T	2	11, 12	0.5	RP125	GAGCACGAGACCAGATAGCC	CCCTTGTCTACGGGATGACG	4778286	4778473	188
1	T	6	10	0	B73	GCAACAGACGCCCTAAAACC	GGTTGTGTCCCATGCTGTTC	4822979	4823116	138
1	GA	17	7, 8, 9, 10	0.394	B73	TTCATGGAGCCACGTAGAGC	TCATATCCACCGAGGTACAACC	4833370	4833558	189
1	AG	2	11, 12	0.5	Mo17	TGACTCCGGTCCAATGCATG	TCAATCTTCTTTGCGGGGCT	4834645	4834830	186
1	CCTGA	16	4	0	B73	CAGTTCTCCGCACCACAGAT	GTACATAGGATTGCCCGGCA	4835190	4835322	133
1	GGC	17	6	0	B73	GCCGGGCAATCCTATGTACA	GCAACATCATGATGCACGCA	4835304	4835495	192
1	GA	16	7	0	B73	GACGACCTAGGAAGTTGGGC	GGGCTTGGTCCACCTAACTC	4902552	4902709	158
1	C	17	10	0	B73	TATCAGCAGACCAGGCCCAT	ACGAACCCTAGGTGGTAGCT	4903450	4903626	177
1	AAAAG	17	4	0	B73	TGCTGGTACGTACACGCTTT	CCACGTGATGTTTCCCGTTG	4951757	4951945	189
1	A	16	10, 17	0.117	B73	GTACAACTTCTCGCATGCGC	TTGGGCCCTATGAATTCGGG	4952396	4952585	190
1	A	3	10, 11	0.444	RP125	ATTCGGTTCCATGGGTCCAC	CAGAGACGGTTAGGGCGATC	4954054	4954304	251
1	GCC	2	11	0	P1	ACGGGGGAAGAAACACGAAA	TAGCTAGGGTTCCTGTCGCT	4954501	4954946	446
1	CGC	14	6, 11	0.133	B73	GGGGCGAGTAGAGGAGGAA	GAACAGATCAGACACCCCGG	4954608	4954819	212
1	T	14	10, 11	0.337	B73	CCCACTTCCATGGCCTGAAT	TTAGCAGTACACCCACCCAC	4955311	4955402	92
1	CT	17	8, 9	0.208	B73	CCGAACCTTCCTCATGCACA	GTGCTTGCACACACCATTGA	4958153	4958367	215
1	A	1	10	0	Huangzao4	AGATGGCTAGTTTGCAGCCA	CACCGTCAAGCTGGACTGAT	4961055	4961294	240
1	T	16	10, 12	0.305	B73	AGTGCTCGGTAGTCAACTGA	CGTCGCACTGAAAGCTTGAC	4963658	4963863	206
1	G	17	11	0	B73	AAGGCATGGTAAACTGGGGG	ATGGTGGCACATCTGGAAGG	4963868	4963981	114
1	GGA	1	6	0	Han21	GTAGTTGAGGCGGCAGTACA	AGAACTCGAACAGCTTCCGG	4966151	4966295	145
1	CATTA	13	4, 5	0.26	B73	TTGCCTTCCTCTGCTTCGAG	TCAGCATCAAGAAGGAAGCAGA	4966356	4966475	120
1	GCGCT	15	4	0	B73	TCACTCGCGGTCATTGATGA	CGAAAGACATACGCAGCAGC	4968418	4968619	202
1	T	17	10, 12, 13	0.305	B73	TTGTTAGCGTTCGCGTTTCG	ACGGTTGCATTGCATCCCTA	4969595	4969739	145
1	CGC	17	7	0	B73	TGGACCACCACCTCACGC	CGGTCGCTGTAGACGGTG	4970386	4970596	211
1	A	12	10	0	B73	CACAACACGAAGCACCAAGG	CAGGAGCCCTGCCTTTCAAT	4974262	4974376	115
1	CTG	17	6	0	B73	CCACGTCCCCTGTTCTTTCT	TCCCCGTGTACCGAAATTGG	4976656	4976811	156
1	CT	8	21, 24	0.469	P1	CGGTCGAGACTTTGAGTGCT	AACTGATCGCCGCTTCTCTC	4978582	4978758	177
1	TGC	17	6	0	B73	TTGCTCTGCTCATCAGCCTC	GTCGCATGTGTGGTCCTGTA	4979436	4979548	113
1	A	17	10	0	B73	ACTGCTGGCTTCGGTCTTTT	TCCGTAACCCTTTGAAATTGAAAT	4979957	4980143	187
1	T	2	10	0	RP125	GGTTGGTAGAGGCAACCGAA	AGCAAGAGCAAGGTGCCTAG	4981917	4982180	264
1	TC/CT	12	23, 24	0.278	Dan598	CTAGGCACCTTGCTCTTGCT	GTTGGGTGAATTGCAGAGCC	4982138	4982342	205
1	CG	17	7	0	B73	CTCAGCCCTCCGAGTTGATC	CGACTTGCTAGCCTGCTTCT	4982621	4982764	144
1	CGG	17	6	0	B73	TCGTCGTCGGTACATGCATG	GATCTCCCCCTTGAGCAGC	4982846	4983024	179
1	A	15	10	0	B73	ACACACACACACACACACGA	ATCAACGACTGAGCACACGT	4983882	4984057	176
1	A	3	11	0	Z.mexicana	ATTTGCGTACGAATGGGGGT	TCGCTACTGTATGCCAACCC	4983889	4984138	250
1	A	12	10, 11	0.153	B73	AAGCTAGTAGGAGTGCCCAA	TCGCTACTGTATGCCAACCC	4984240	4984339	100
1	T	1	10	0	81565	GGAAAAGTTCGTCGTCGCTG	TCGTCCTCGTCCTCTGACAT	4985529	4985673	145
1	A	1	11	0	18White	CAGTTCACTTCGCTGCCAAC	CCCACCCCGCACTCTTAAAT	4991604	4991800	197
1	TTGCT	1	4	0	Huangzao4	CTAGCTAGCTAACCGGACGC	GACACGTCACACATAGGCCA	4994939	4995045	107
1	A	2	11	0	18Red	GAACCCAAGGATTCCAGCGA	GACGCATTTGCATCTCGGTC	5001511	5001719	209
1	CT	1	7	0	Han21	AGGCCTTGTTCCTCATGTCG	AGGGCTGAGTTTGAAGGCAA	5019117	5019320	204
1	A	16	10, 11, 13	0.277	B73	TGCCGAGTGCCTGAGATTTT	CCGCACTGTTTCCGACAATG	5027311	5027507	197
1	A	2	10	0	Zheng22	CCTGACCGATGTGAAACCGA	GCTGTGTGCTCACTCTCACT	5028489	5028605	117
1	TG	17	11	0	B73	AGTGGCCTCCTGTTGACTTG	CGCATCATGCCAAGCAGATC	5028660	5028870	211
1	T	1	11	0	17564	AGCGCATTCATTTGACATTGT	TGGGGGCAATTGGAAACACT	5034042	5034285	244
1	A	1	11	0	Ye478	CTAACGGCCGGGAAGAGAAG	TCTGGCGACATTCGTTCGAA	5034823	5035024	202
1	G	17	20	0	B73	TCGCCAGAAGTTCTATCGCA	ATTTCCCAGCCTGTGTACCC	5035017	5035126	110
1	AGG	17	6	0	B73	CGGAGAGGCAGAGAAGTAGC	GCGCCAGCAAAAGCATACAT	5060025	5060205	181
1	CAG	17	7	0	B73	AGCCAAGTAGGAGGAGGAGG	CCCAAAGATCTCATCCGCGA	5060048	5060262	215
1	TC	17	10	0	B73	TTGCTCTCCCCCGATGATTG	ACGACACGCATGATCATCGA	5060468	5060678	211
1	TG	17	7, 8	0.36	B73	CTCTCTCTTTCCTTCCCCGC	CTTCTTGAGGTTGAAGCGCG	5060966	5061057	92
1	CGG	17	6	0	B73	CTTCAACCTCAAGAAGCGCG	GAACTCCATGTCGTCGGCAT	5061042	5061200	159
1	AGC	17	6	0	B73	CCACCATGCGCTTCCTGA	CTGCTGCTCCTGATGGTACC	5061346	5061497	152
1	GCA	17	6	0	B73	CGCCAAGGCCGCAAATAAG	TGCTCACCTCTTCCAGCATG	5061659	5061837	179
1	A	17	10, 11	0.415	B73	GAAGAGGTGAGCAGCGCTAT	CACCCTTCCGGCAACCATAA	5061825	5062031	207
1	G	10	11, 13	0.48	B73	CTTGCACTGCCCAAACACTG	GCATTTGCGATATGATGGGCA	5066812	5067018	207
1	G	17	10	0	B73	GTGCGTTTTGTCTTAGGCGG	GGCGATAGAAAGGCTCAGCT	5084845	5085049	205
1	G	17	11	0	B73	GCGAGGACATAACAACTGCG	CCACCGTGTCAACTCTGTGA	5089570	5089777	208
1	GGC	17	6	0	B73	GTACATGGAGAAGGGGACGC	CCAGGAGGATGTTGGTGGAC	5219189	5219391	203
1	CGC	16	6	0	B73	CTCGCTCTCATCCTCATCGG	ACGCAAGGAGGTGGTTGTC	5298953	5299034	82
1	T	14	10, 11, 12	0.561	B73	TGTACACAGGCAGCCTTACC	ATGGGACTGCACCTTAGCAC	5301196	5301385	190
1	T	4	10	0	18Red	TGGGTGTGTTGTACTGTGGG	AGTCGGGGCCTAAAAGCAAA	5302368	5302676	309
1	AAC	17	8	0	B73	GCTGAGGCGAGCTCATGTAT	TTGCAGCCAGATAACATGCA	5305671	5305834	164
1	T	1	10	0	18Red	ACTTTGGCTGCGTTCGTAGA	ATGCAGATGGTCGGGCATAG	5306760	5306929	170
1	A	14	10, 11	0.133	B73	TCCGAGATTGGACAACGACG	ACCATTGAAAGGCCGTTGGA	5308012	5308390	379
1	CG	17	7	0	B73	AACCACAAGCCCACAGAGAC	TCGGACCGACCTCCATGAG	5309639	5309820	182
1	GCAG	1	5	0	17564	CTGTGCCGTCCGAAACAAAG	CCCCGTTTGGCCATCTTAGT	5311269	5311468	200
1	GCCCG	17	4	0	B73	CTGTGCCGTCCGAAACAAAG	CGAACCTGGCACGGTAGAAT	5311448	5311943	496
1	AG	17	37	0	B73	TTTTCCCACCAACCGGAGAG	TGGCATCCATGGAGTTGCTT	5312055	5312301	247
1	GAT	17	6	0	B73	CTCCTCGCTGCATCGATCTT	TGATTCCAGCTGATTGCCGT	5312316	5312484	169
1	T	13	10	0	B73	GGGTACATGCGCGACAAGTA	GCTTACCCCAGTCCCCAAAA	5316202	5316381	180
1	A	3	10, 11	0.444	P1	ACCTGTTTGCCCAACTCGAA	TTTGCAGGAGCTGAAGGAGG	5353027	5353312	286
1	AT	3	7	0	Huangzao4	CCTCCATGCCACTCTTGTCA	GCCCTGTTCTCGTGACTTCT	5368219	5368499	281
1	TA	2	7	0	Dan598	ACCCTCAGATCTGAATGTGCT	ATTGGGCCGGCACATGTTAT	5368362	5368550	189
1	T	14	11, 13	0.408	B73	CGGTCTGCTCTCAGGTTGTC	CCCTCCTTCCCGAATTGTGT	5376845	5377051	207
1	T	4	10, 12	0.5	18Red	TTTGTCCTGCAGACTCGCAT	CCCAGCGTGAATTGCCAAAA	5384425	5384720	296
1	G	17	11	0	B73	TGGTGAGATCTTTGGGTGGC	TGGCTGAGTTGTTTTGTGCC	5387237	5387378	142
1	GCCC	17	6	0	B73	GTTCACGTGTGCAGTGTGTG	CCACAAACGTGACGGCAATT	5406529	5406725	197
1	A	17	10	0	B73	TATATGGGTGCGCAGTCCTC	CGAACAGAGCCGTGTCAGTT	5411277	5411460	184
1	A	17	11, 13	0.291	B73	CGTCCCTGTCCTCGTTCTTC	ACACTGCGTTGCTCCTTGTA	5413564	5413769	206
1	GCCGAA	17	4	0	B73	GGAGTCCGAGTACGAGCTCT	CTTCCCGTCCTCTGCCTTG	5414643	5414757	115
1	A	3	10, 11	0.444	Z.mexicana	CTGCCTCCGATGCAGATGAT	CATCCACAGCGCTTCGTTTC	5424873	5425018	146
1	T	8	10, 12	0.469	P1	TGGCACGATACTGCCCAATT	TGTCGTGGCATGAAAACGAAC	5426449	5426687	239
1	T	14	11, 12	0.133	B73	TAGCAACACCGGCTGCTTAA	TTTGGCTCCGTCCATGAACA	5429888	5429975	88
1	C	17	13	0	B73	CGAACCACGGGATAACCACT	GGGCAAATGGCTGGATTTCC	5474130	5474332	203
1	G	17	13	0	B73	TGCACAGAGTTGAAGTTCATGC	ACATGTTACATTACCGTAGAAGCT	5497151	5497316	166
1	G	17	19	0	B73	ATTCTCCCGATGCTCAGCTG	AGACCAAACCTACAGTGCCG	5497761	5497963	203
1	TGCC	17	5	0	B73	ACCAACCAACTATCGCGGTT	CCAGGTCGGTGGTTTTGGTA	5499120	5499309	190
1	A	1	11	0	Z.mexicana	TAGCTTCATCCCCGGGTACA	AGGTGCGTTACTTTAGGGCC	5500330	5500586	257
1	T	4	10, 11, 12	0.625	P1	TCGTCAGAGTCAGGGTACGT	GGTCTCGTTTTCTCGCACCT	5501611	5501903	293
1	GT	1	7	0	18Red	CTCAGGCTCAGGTCACACTG	CAGAAGCAGGGCAGACTACC	5503387	5503619	233
1	G	16	10	0	B73	GTACCATACTGCGCGTGTCT	AGGCTAGCGAAATCGTACGG	5505545	5505703	159
1	A	12	11	0	B73	AACCAGCGCCCTACTACATG	TCTTGCTTGATCCAGCCCAG	5505835	5506009	175
1	GTCT	14	5	0	B73	CAAAGGCGCTCAGCTTTCAA	CTCGGTGCCATAAGTTGGGT	5506282	5506431	150
1	A	10	10	0	B73	GCAATTCCCATGAGATCACGC	GGTTGAGCTTCGTAAAACCGG	5511428	5511550	123
1	G	17	18	0	B73	AGTTCTTCCTTGTGGGCAGG	TAGATAGGATGGGACGGGGC	5514788	5514997	210
1	T	1	10	0	P1	TCTTTAATAATCCCTCCCTTTCACT	ACACCAAGTTTGACTCGCTCA	5539859	5540056	198
1	GA	17	7, 8, 9, 12	0.311	B73	GCGAGTGTTTCTATGATTGCGG	AGAGACTCCGTCCTTAGGGA	5541795	5542003	209
1	CCGG	17	5	0	B73	TCTGCTGCGACGTACGAAAT	AGCGATAAGAGTGGTGCACC	5563055	5563263	209
1	A	1	10	0	Huangzao4	TGGTTATGGTTGTGGAGGCC	TCTCGGATGGTGGTCTACGT	5600081	5600408	328
1	CTCTG	1	4	0	17564	GAAAGGGCAACAAAGCGAGG	TGCCGGGTTACTCTACTCCA	5600532	5600754	223
1	GAA	1	6	0	Mo17	CACAAGAACAGGGGAACGGA	CGATGATGATCACGCATGGC	5601601	5601795	195
1	T	15	10	0	B73	TGGCGCATGTATGAGATGCA	AGGAGTGTACTAGGGCGTGT	5603084	5603177	94
1	GT	14	7	0	B73	GCTTTTCCTCCGTGGCAATG	ACTACTACTGCTGCTGCTGC	5603971	5604129	159
1	TTCTT	16	4	0	B73	GGGCTGACAGTCACCTGATG	ATTGCGAGCAGTGGAGTTCA	5604026	5604225	200
1	A	2	11, 12	0.5	Huangzao4	TGAACTCCACTGCTCGCAAT	CAGTGCGCAATGACGTTGAA	5604168	5604378	211
1	TA	15	7, 8	0.32	B73	GGATCTCCTGGAGTCCTGGT	CAGACTACGTACTACACACAGGT	5610137	5610332	196
1	T	15	10, 11, 12	0.338	B73	TGATGCTTACCCCCACCAAA	TGTGTGACACTGTGACCACT	5614670	5614876	207
1	GCTA	4	5	0	Mo17	CCCTCACATCATCCCGGTTC	AGGTGAAGTTCGGTCGCTTT	5617226	5617349	124
1	T	15	10, 13	0.124	B73	ACTTGTCAAGGCCTCAAGGG	TTTCCTTGCAGTGACAACGC	5618210	5618407	198
1	CT	1	24	0	CML411	AACAGCTAGATGCAGGCCAG	TGGATGGTCCATGCATGCAT	5619197	5619439	243
1	TC	16	19, 20, 22	0.32	B73	ACTGGCTCCCTCGATCTGTA	CTTCATTTGATCGGCGAGCG	5619251	5619473	223
1	CGGTG	1	4	0	Mo17	CGTGCATGCAAGTGCCATAT	GGAGAGGTAGGAGGAGTGCA	5621375	5621585	211
1	A	5	10, 12	0.48	Z.mexicana	CGTTTGGTGAAGCGAAAGGG	GTGTGCATGAGAGAGGGGAG	5626302	5626557	256
1	A	14	10	0	B73	CGTTTGGTGAAGCGAAAGGG	GCTTGATGCTCACAGCTCAC	5626538	5626729	192
1	T	13	10, 11	0.426	B73	CCTAGCATGGCAGAAGTGGT	ACTGTTCCTTTGCTGTGCCT	5745382	5745810	429
1	TCCCGG	17	5	0	B73	TTACGCTTCGGTTCGTCTCC	GCCGGGTATAAATCGTGGGG	5763282	5763466	185
1	AAG	3	6	0	Huangzao4	GACGAACACAGCGAGGAAGA	ATCCTCCGTATCGTTCGTGC	5769986	5770193	208
1	CGC	17	6	0	B73	TGAGGTACGCGTTGAACAGG	GTCCCGTTCGGCTACTTCC	5771019	5771151	133
1	T	17	10	0	B73	AGGAGGGGGATTTTAGCCCT	GTTGCCTCCCACGGTTTTTC	5772352	5772499	148
1	GGCAA	15	4	0	B73	GACTAGGAATGAGGACGCGG	TGCGCGATTCGTTCATTCAC	5772878	5773081	204
1	A	17	11, 12	0.111	B73	AAGCGGCTCACACTTCTCTC	TCCCCACGCGACACTAAAAG	5773230	5773315	86
1	T	1	11	0	18Red	GGGGTGCCGATTAGAGCATT	TCTGTTCGTTCTAGCGGCTG	5773440	5773718	279
1	GTTCC	17	4, 5, 6	0.381	B73	ACCCAGGAATTACTGCTGCC	CATGTGGGCTTCGCTTTTCC	5774980	5775134	155
1	A	2	10, 13	0.5	P1	ACCATGGACAAGCGCTTACA	CCATGCTGGCACACTCCTTA	5777158	5777329	172
1	C	17	11	0	B73	GTTTTTCTTCTCAGCCGCCG	GCGGCTGCCAGAGATGGA	5788527	5788660	134
1	A	1	12	0	P1	GCATTCCTTCCAAAGCAGCC	TTGGGGTCATTCCTTGCTGG	5795083	5795279	197
1	G	17	10, 11, 17	0.381	B73	CAAAATGCAACGGAGGCCAA	GAGCACATCCTGGGTATGCA	5796023	5796237	215
1	T	16	10	0	B73	GTACAACAGGCCAGCCAGTA	ACGTGTCTAGATTCATCATCAACT	5861907	5862081	175
1	TA	17	9, 10	0.111	B73	AGTTGATGATGAATCTAGACACGT	GGCTAGGGTCTTTGGCAGTT	5862058	5862274	217
1	G	1	10	0	Mo17	TGCACTATTGGTTACTGAGAGCA	GTGTTGAACTTGGCCGAACC	5913581	5913788	208
1	AT	17	10	0	B73	TGTGCATCACAACATATGAGCA	TGATTAGAGAGGACCGGGCA	5933863	5933993	131
1	T	16	10, 12	0.117	B73	CTCTCGGATCCTGAGACCCA	CTCCGTCCACCTTCACTCAC	5936714	5936850	137
1	A	17	10	0	B73	TTGTGGGGGTAGGTTGGTCT	TGCACCGTTGTTGAGGAAGA	5972743	5972940	198
1	C	17	11	0	B73	GCAAGACCTTCTCTCTAGCCA	GTCATCGTATATTGCGGCGC	5976633	5976817	185
1	A	17	10	0	B73	GCGTTGTGTTATTGCCGGAG	TAGCCAGACGATGCATGGTC	5998655	5998855	201
1	C	1	10	0	CML411	AAAAAGCGCATTCAGAGCCC	ATGGACTGGCCTATGGGAGA	6008560	6008710	151
1	G	17	12	0	B73	ACACTCGTTGATGGGGCTG	CTCGATGCAGACTGTGTCGA	6012915	6013124	210
1	CA	2	8	0	Huangzao4	CCCTGTGGGTGAGGATCCTA	TCCGATGTGACACGGACTAA	6025549	6025775	227
1	A	5	10	0	P1	GCTGGGAATCTTGGTGGGAA	CGCCACAATTACGAGCCAAG	6027137	6027434	298
1	T	3	10	0	Mo17	ACCAGTATGGCCTTGTTTACCA	GAACCGCCACAATTACGAGC	6027236	6027438	203
1	C	17	11, 13	0.111	B73	CCTGCCCTTCTAACATGCCA	ACCAATCTCGTGCAGCATCA	6042073	6042574	502
1	GT	17	7, 8	0.208	B73	ACTCCTTGGTCGCTTTAGGC	TTGTCTTGACCTCGCCTCAC	6045369	6045816	448
1	A	1	11	0	Mo17	TGGGCATGGCAAAGCATACA	AGTGTCTTGATGTTCCCCAGT	6049114	6049250	137
1	C	3	11	0	81565	TGGGGGTGGCTCTTTTGAAA	AGTAGTCACCTCCCTCCACC	6051392	6051609	218
1	T	16	11, 13, 15	0.398	B73	GAGATGACCCATCCCAAGGG	GTTTGCTGTGTTTCTGGCCC	6051852	6052017	166
1	AT	17	9, 11, 12	0.381	B73	TGCAATTGCCTCAGTCTCCT	CTCCACACACACTCCTCCAC	6079300	6079589	290
1	CATAA	1	4	0	Z.mexicana	CGGAAATAGAGGCCCCGTTT	TCGTAGGTTGGTTTGGGTCG	6081027	6081304	278
1	A	14	10	0	B73	TCAGAAATCCAGCACCGAGC	GGGTCGCGTACTCGTGTTAT	6081278	6081483	206
1	GA	17	8	0	B73	GGACGACGAGAGGGTTTTGT	CTTCCCATTTCCCCACCTCC	6082027	6082140	114
1	CA	13	7, 8	0.426	B73	TTGTCCCTGCTTGCATGACA	TGGCTCGATCAACTTCCCTG	6133475	6133629	155
1	T	11	10	0	B73	TTGTTGAGCATTGCAGCCTG	GCAAGAAACAGGGCATGCAA	6134263	6134367	105
1	A	5	10, 11	0.32	RP125	TGTGCCGTTATCTGTCCGAG	GCAAGAAACAGGGCATGCAA	6134277	6134490	214
1	T	16	10	0	B73	CGGGTGAGCAGTTCTTCAGA	CTGATGAGCAGGACGTGGTT	6135819	6135991	173
1	TC	1	9	0	Dan598	CAGTCCAGGTTCCTCGTTCC	GGTCGCTGGCACAATGATTC	6136135	6136263	129
1	AG	17	8	0	B73	GAGCTGAGCTAGGCCTTTCC	TTCCGGTTAGTCGACACCAC	6137617	6137797	181
1	GT	12	8	0	B73	CGTCCGGTTTGCAGGTAGAT	TTGTTTTTCGCAGAGCCGTG	6138763	6138943	181
1	TGA	17	6	0	B73	CACGGCTCTGCGAAAAACAA	CACGACTGACACGTTACCGA	6138924	6139097	174
1	A	4	10	0	P1	TGCGGGCAACTTTCAACAAG	TGGCATACAAACTGCTCCAA	6157821	6158026	206
1	T	2	10, 11	0.5	Mo17	GAGCTCCCGATTCCGTCTTT	TCAGTGCTCCACTCCCACTA	6172291	6172445	155
1	A	12	10	0	B73	GTCCGTTCCTTCACCGTTGA	TACACGATGTACACGTGCGG	6172472	6172656	185
1	T	15	10	0	B73	CGTTTGGCAGTCCACAACAG	AGAGACACTACACATGGTTATGCA	6178140	6178591	452
1	A	10	10	0	B73	CTCCCTCCTGATGCGGTTTT	CACCAGACGGAGGAAAACGA	6179158	6179358	201
1	A	1	10	0	17564	TGTTCACCATCCACGCATCA	TCCGCTTCCGAAGTTGAACA	6186493	6186687	195
1	A	3	10	0	ES40	AGTGTGAGTCAGAGTCCCGA	CTCATAATCTTGCCGGCAGC	6203443	6203594	152
1	CGTGC	15	4	0	B73	TACTGCACGGAGTTGGTCTG	CCTTCTCTCGTCCTCTCCCA	6204396	6204581	186
1	A	9	10	0	B73	AAGCTGGGAGTGAGTGATGC	CCTCTCCCGTTGTTCTTCCC	6205083	6205151	69
1	T	1	10	0	Ye478	CATTAGGGCTAGGCGGCTAC	TGCCTGTCCATCAGTGATCG	6205337	6205493	157
1	G	17	20, 23, 24, 25	0.311	B73	TCGTCTCCAGGACTCGATCA	TTCCTATCCAACCCATGCGG	6205460	6205666	207
1	A	14	10, 11	0.133	B73	CCGCATGGGTTGGATAGGAA	ACAGTAACCATGGCGTGCTT	6205647	6205813	167
1	TTCGG	16	4	0	B73	AACCGAAACCGAACCGAACT	GAGCCAGCTAGAACTCGGAC	6211412	6211598	187
1	TGC	17	6, 7	0.208	B73	GCACTAGTGGAACTGCTGGT	CTGTACCTGCAGCACCAGAA	6212987	6213172	186
1	T	4	10, 11	0.375	Huangzao4	CTTCTCGCTTCCGATCCGAA	ATAAGGCGAACCCGATGACC	6217903	6218096	194
1	T	11	10	0	B73	CAAAAGCTGCTCGGTATGGC	ATAAGGCGAACCCGATGACC	6218053	6218148	96
1	T	1	10	0	Z.mexicana	CTCGCCAACTGTGTGGTTTG	CGGGGCAAAAGACCATGAGA	6224026	6224248	223
1	TCT	17	6	0	B73	CGAGGAGCATCATCAGCACT	GTTGCTGTTGAGCTCTTGCC	6236149	6236348	200
1	GCCCG	17	4	0	B73	GGCTGTTGTGAGTCGTCAGA	TAATCGTGTTTCGCGGGACA	6238839	6238948	110
1	G	17	14	0	B73	TGGATCAATGGGGTTTTGGGT	CCGGCGCCATTTTACGATTT	6255106	6255182	77
1	T	17	10	0	B73	GACATCATCAGCAACGCGTC	GGTCCCCTTCACGATTCCTG	6384888	6385066	179
1	AT	17	18	0	B73	CGCTGCATGCATCATTCCAA	GGGTCAGTCTTGGGTCTGTG	6393938	6394092	155
1	TA	17	8	0	B73	TAATTCGGCCTGGGTGCATT	GTCTATGCGAAAATAAGTGTGAGT	6395129	6395343	215
1	GCA	14	6	0	B73	TTCAGCGTCGTCAGGATCAC	GGCGAGTGAATAGGCGATCA	6396883	6397034	152
1	CGC	17	8	0	B73	TGATGCTTCCGATGACACGA	TCCTTCACCAGTTCACCGTG	6398579	6398753	175
1	A	6	10, 14	0.278	P1	GGTTGCTAGTGTCTCTGCGT	GATCCGGCTCTGGTTCACAT	6400086	6400279	194
1	T	16	11	0	B73	AAATTTGGCTCCTAGCGGCT	AGATGACTCCGACTCTGGCT	6401065	6401207	143
1	GA	3	7	0	RP125	CTCCCCGCCGTAGTTCTTTT	GTTCGCCCACATCAGAGGAA	6403682	6403958	277
1	GA	15	7, 9	0.32	B73	GGCAGACATCATCTCCTCGG	CTTCTGGGCCATGAGAAGCA	6404154	6404327	174
1	A	2	10, 13	0.5	Ye478	GTCGTCTCCACAGTTGCAGA	GACGTTATCTTGTTCGCCGC	6405692	6406178	487
1	ATT	2	8	0	18Red	CGAGGGCTGCTCCTATTTCC	TGCTAATAAAATCACTCTTCCTTCCA	6493305	6493530	226
1	TTA	13	6	0	B73	TTTGTTTGAACTTCGAATTCCGA	TGCTAATAAAATCACTCTTCCTTCCA	6493576	6493721	146
1	CAAA	3	6	0	Dan598	ACCGGCCTATGAGACTTTGG	CCAATCGGCACAAAAAGGCA	6495388	6495548	161
1	GGA	1	6	0	17564	TCGGTCACCCTCTCTCAGAG	GCTCATCACATTCTCGGGCT	6495826	6496050	225
1	CATG	17	5	0	B73	TGGCTCCTCCATTGCAAACA	TTTCTCCTGCACGTACACGG	6496608	6496713	106
1	CAAAA	4	4	0	RP125	CACAACTTCACATCGTGCCG	GAATAGTGGCGGCAGTGTCT	6496724	6497013	290
1	TTTTC	13	4	0	B73	ACAATCGCGGCCTATGACAA	TCTGCTGGACTCCTAAAGGC	6497517	6497709	193
1	A	1	10	0	17564	GCCTTTAGGAGTCCAGCAGA	TAGCAGATTTCAGGGCGAGC	6497552	6497764	213
1	T	15	10, 12	0.124	B73	CTCTCCGGTGTACGTGTACG	AGGCTATTCGCTGCAGCTTT	6498445	6498611	167
1	GA	17	8, 10	0.36	P1	GCCACTTCACATGCACGTTT	GCTAGCTCGCCCATTCTCAT	6499375	6499558	184
1	AG	17	8, 9, 10	0.388	B73	ATGAGAATGGGCGAGCTAGC	TACGCCAGGCATATGCTCTG	6499539	6499726	188
1	CATC	14	5	0	B73	TCACCTTGCCACTACTGCTG	AGGTGTCATCGTGCATGGTT	6499887	6500090	204
1	G	1	10	0	18White	CGTGGCTTCAAGGATTTGGC	AGCTCCCTCCCCTAATCGTT	6500439	6500704	266
1	A	1	10	0	Zheng22	GCAATGCGATATTTATGCTTAGAGC	GGGGTAGGCTTTTCTGGTAAAC	6503110	6503318	209
1	CT	17	9	0	B73	TCCCTGTGGCCTATGCTTTG	TGGTCCTGGTCCAGTAGTGT	6504997	6505209	213
1	T	1	11	0	17564	ACGAACAGGAGAACATGCGT	GCGTTGCGTTGGTATCATCC	6508269	6508438	170
1	CAACG	17	5	0	B73	ACGAACAGGAGAACATGCGT	CATGGCAGCCCACATTTGTT	6508395	6508606	212
1	A	15	10, 14	0.124	P1	CTCCACCTCCTCCTGCAATG	TTGATTCACCTCTTCCGGCC	6509021	6509270	250
1	AG	1	7	0	Ye478	CAGCAACACAAGCCACAAGG	TGTGTGAACAGAGATACGCGT	6509662	6509871	210
1	A	17	10, 12	0.111	RP125	GCCTCTGGACGCTGCTATAG	TGTGGCTGTGGGACAAGTTT	6509903	6510095	193
1	G	1	10	0	CML411	AGACTAGGGTGTGGGAGCAG	TGGTCAATACCTCGGAGGGA	6510465	6510634	170
1	A	1	10	0	RP125	TTTGGTGTGGCTTGTGGTCT	TTGAATAAGCCCGAGCCGAC	6513272	6513466	195
1	G	1	10	0	17564	AACGTCGCCAGAGACTATGC	AACGCTAACACCGGCTTGTA	6515523	6515636	114
1	GGAGT	3	4	0	RP125	GGAAGAGGAGGAGAGGGAGG	GCAACATGTCAGGGTCTGGA	6533274	6533571	298
1	A	1	13	0	Zheng22	TGAGCAATATGAGACTAAAGCTCCA	CAAGAAAAGCGTCGCCCAAC	6599292	6599491	200
1	CCGAG	17	4	0	B73	TCGTGAAATGGACAAGCCGA	ACCCTTTGGCATGCTTACCA	6616279	6616549	271
1	G	16	11, 13	0.305	Dan598	ATGCGCCTCTTCTTCTTCCC	GGCCCCATTGCTCTAACACT	6640507	6640780	274
1	C	16	13	0	B73	CGTGGTTTCGCGTGTGTATG	AACACGATTTGCTACGCACG	6688840	6688991	152
1	C	17	16	0	B73	GCCTTGCTCGCATCATGATG	TTATGCCCGAGACGCACTAC	6707333	6707788	456
1	C	17	10, 11	0.111	B73	TCAACTGAACCGGTTTGCAC	TCACCTCCATGGATCTCCGT	6715675	6715857	183
1	C	17	10, 12	0.111	B73	ACCACGGGATAAATCACCGT	CTGTTCCAAGGTGGTCTCGA	6731725	6731935	211
1	T	1	10	0	178	GTCATCGTCATCGTGGTCTCA	TTGGCTGTGGATCAGTGGAC	6739610	6739755	146
1	CCTCG	1	4	0	Huangzao4	TCGCTATGCCATGCTACAGG	TGCTTAGCGTACGTGTTGGT	6745282	6745489	208
1	A	1	10	0	18Red	GTGAAAAGAAACGGCGGTCC	TCCGGTCATCTACGCACTTT	6762153	6762407	255
1	TTCGG	1	4	0	81565	GTGAAAAGAAACGGCGGTCC	ACCGAAATGATCTCAAAGAACCG	6762375	6762544	170
1	A	16	12, 14, 15	0.227	B73	ATCCTCATGATAGCCGCAGC	GTCGATCTGCAACATGTCGC	6795765	6795957	193
1	T	1	10	0	18White	GGCCATGCGTAATTCCCCTA	AAGTCACAACACTGAGCCGT	6796165	6796362	198
1	T	15	11	0	B73	GACACAGTTTGGAGCGCATG	AACAGCCCGCTTCAGATCAG	6802944	6803173	230
1	A	4	10, 11	0.5	Zheng22	ACTGAGGACTGGGTTGATGA	TCCACAAGCTAGCCTCCTCT	6803538	6803737	200
1	G	16	19	0	B73	GTAGGGAGAGGTTCGGGAGT	AGAGGGACCAGCACAATGTG	6805024	6805166	143
1	C	17	11, 12	0.111	B73	CCTCCCGGGCCTACTGATTA	GGCTTTGGCATGCATGACTC	6805836	6806018	183
1	A	1	10	0	ES40	CCAAGAGAGGAGATCACGGC	CTCACTCCTTACGACCTCGC	6814329	6814633	305
1	A	1	10	0	Huangzao4	CGCCCTTCTCGTGAAGCTAA	ACCGCCATCTCTTTTGCAGA	6854546	6854699	154
1	GTG	17	7	0	B73	TCGTTGGAGGAGCGTATGTG	AAGAAGGAGTTCGAGGCGTG	6886045	6886247	203
1	GAAG	1	5	0	81565	GCAGGTGATCCGTCCAGAAA	CCTCCAGTTCTCCTCCTGGT	6887866	6888024	159
1	AGAGA/AAGAG	16	5, 6	0.117	B73	CAGACAGCAGAACCAGAGCA	TTCCCGCTTTCACCACCTAC	6888426	6888537	112
1	GGC	17	6	0	B73	TATTAGTGATGGTGGCGCGA	AAGGGATCAGATCACGCGTC	6889039	6889250	212
1	T	13	10, 13	0.142	B73	GACGCGTGATCTGATCCCTT	GCACGATCGACAGACAGACA	6889231	6889425	195
1	T	14	10	0	B73	CCACCAAATCGACTGCCTCT	ACAGTCTGCTGAATCGTCCG	6890571	6890687	117
1	T	3	10	0	17564	AGGAGAGGTCACAGCTCACA	CCTGTGAAAGATGGCCGAGT	6890721	6890993	273
1	T	15	10, 11	0.124	B73	TTGTTTGTGTGGGCTTGCAG	CTACGGGCCCATGATGAGTC	6890963	6891130	168
1	T	2	10	0	Huangzao4	TACGATGTCCTATGCGCCAC	GCGTCCCCATATTCTTGCCT	6892478	6892754	277
1	C	2	10	0	RP125	TCAACGGGGAGTAGGTTTGC	AGTGCTCAGCAAGTGTCTCC	6941186	6941455	270
1	A	1	10	0	17564	TGAATGAGGTGGTGATGGATCA	ACACGTGAGTTACTGCATGGA	6945760	6945899	140
1	G	1	10	0	18White	GACGTCGATTCCTGTCAGGG	GACCGCTTGAGATGGGTTGA	6952493	6952773	281
1	C	16	10	0	B73	CCCCTAGGGCCGGTTCAA	TGCACCAATGGAAGCCTATT	6966483	6966716	234
1	C	17	10	0	B73	AGCCTTTGCGGTAGAGATAGC	GGCGTCGATGGTGTAGGAAA	6980308	6980486	179
1	A	1	10	0	Huangzao4	TGCTCCTTCGTACACACATGT	ATCGCAGTCACTGTTCCGTT	7002978	7003105	128
1	T	13	10, 11	0.355	B73	TCATTGCAACCACCGTCGTA	ACCCCTACCTGGTTCAGACA	7007785	7007890	106
1	T	16	10, 11, 12, 14	0.484	B73	CGCTTGCATCCCAATCGAAG	ACGGAGCTTAATTGATGGGGT	7009510	7009632	123
1	A	3	10	0	RP125	GGCTTGGTAGACCGTAGACC	CGTGGTCCTTGCACAGTAGT	7010544	7010810	267
1	T	1	10	0	RP125	CGTCTTCGCTTTTGACGCAT	TGGTTCACGAGTCACGAGTG	7011563	7011836	274
1	TC	17	14, 15, 16	0.305	B73	ACGCCTGTGATTGCACTACA	TGGATTCTGCTGAGAGGGGA	7041274	7041393	120
1	T	5	10	0	RP125	TGCTCGTTCATGGCTTCTGT	GTCCCCAATGGCGAGAAAGA	7041659	7041952	294
1	GCGGC	1	4	0	Z.mexicana	GAGCCACAGCAGTTCCTCAT	CGCAATCTTTAGCGTGGACG	7048544	7048814	271
1	T	2	10, 11	0.5	Huangzao4	CGCGATTGGTTTACCCTCCT	GTCCCCTCATCCCCTGTTTG	7052630	7052922	293
1	ACA	1	7	0	Z.mexicana	GAGCTCAGAAACACCACGGA	GCGAGGCTGATGGTTAGGAA	7052908	7053193	286
1	GGAG	13	5	0	B73	CACTCCCAAGAACCGAACCA	GCCATTTTGCGGGGTTCTTT	7056764	7056940	177
1	GGAAG	1	4	0	18Red	GGACGAAACTCATTGTGGCG	GCGATGTTAATTCCGGCGTC	7056860	7057149	290
1	A	1	10	0	RP125	TCGTGGTCCCATTTCAGTGG	CCACCAGGAAATTCCACCCA	7060271	7060463	193
1	AC	1	11	0	Mo17	CTGCTCTCCTCTCCTCCCAT	TCAACTTCATTCGCTGCCCT	7062678	7062894	217
1	GC	17	8	0	B73	ATTCAGGAGAGGGTGCGAGA	GAGATCGACATGACGCAGGT	7085421	7085554	134
1	CT	17	8, 9, 11	0.305	B73	GCTAGCTTGCGTTGTTTGCT	CAGTCTGTTGAACGCGCAAA	7086178	7086338	161
1	A	3	10	0	Z.mexicana	TGGACTCTGATCGGTGGAGT	GTGGCCATGACTGATGAGCT	7122243	7122492	250
1	A	16	10	0	B73	ACGACGGCGAAGATGAGTTT	GTGGCCATGACTGATGAGCT	7122524	7122715	192
1	A	1	10	0	RP125	TGGACTCTGATCGGTGGAGT	ATACATGTGCAATGGCCGGA	7122568	7123028	461
1	T	5	10, 11	0.32	Z.mexicana	GGATGCGCCATGAACATGAC	ATAGGGTTGTTGAGCGTGGG	7125330	7125610	281
1	T	16	10, 11	0.305	B73	CTTCCCAAAAGCCACCCAGA	GTGGATGCTTGCATGACGAC	7125594	7125791	198
1	T	12	10	0	B73	TGCTGTGTGGCTCTGTTTCA	ATCCGCGTCACGTCTTCTAC	7126928	7126999	72
1	A	1	11	0	Huangzao4	GAGAAGTCCTCACCAGTGGC	GGCTCGTCGTGTTCTCAAGA	7128612	7128792	181
1	C	17	11	0	B73	GATTCCTCGCAAGCGGGATA	TGGAAGAAAAACAGGGGCGA	7152529	7152988	460
1	A	5	10	0	B73	TCTTCTGGTGGCACTGCAAA	GGTGGCCTAGGTGTTCCAAA	7155925	7156106	182
1	A	4	10	0	Z.mexicana	GCCAATCGGTGCACAAAGTT	GCCAGTTGACGTCTCCTGAA	7156358	7156631	274
1	GAA	1	6	0	P1	TGAGGTTGATCCCAATGGGC	ACAGGCTGCTCTTACGGTTC	7165690	7165853	164
1	T	14	10, 12	0.133	B73	TACAGATGCATGGGCGGTTT	TCTGAAAGGCATGTGCACCT	7207018	7207195	178
1	T	2	10	0	RP125	TACAGATGCATGGGCGGTTT	TCTGAAAGGCATGTGCACCA	7207130	7207306	177
1	T	17	10	0	B73	TCAGCTCATGCCCATACAACA	TCCGGGGAGGTCTTTTGTAC	7224968	7225110	143
1	T	4	10	0	RP125	AGCGTTTTTGTCTGCCACAC	GGGGCAAATGGAACTTCAGC	7225759	7225962	204
1	T	12	10, 12, 13, 14	0.514	B73	CCTCAACTTCCCCATCTCCG	TGCGCCTAACCTTCGAAGTT	7259960	7260158	199
1	AATA	1	5	0	178	TTCTACATTGGAAAGCATTTGTGT	CCTGCAGAGAAGTGACCCTG	7269741	7270099	359
1	A	12	10	0	B73	CTCATTTTGTTCCAGACCCGC	ACTGGTACCTTTCAGGGCAA	7308292	7308435	144
1	A	2	10, 13	0.5	17564	GTGCTGTGCATGCGTATCTG	GTACCACCGACCATCCCATC	7319290	7319493	204
1	A	17	10	0	B73	TCGGCAAATAAGTTCTTTGTCGG	CCGCCTCTTTACTGACTGACA	7351124	7351272	149
1	T	16	10	0	B73	CTTGCTTTGATGCTCTCCGC	GCGCCTACATTCTCCGTCAT	7352576	7352761	186
1	A	1	14	0	Huangzao4	TTTCAGTTCGGCGTCGATCA	GGGCCCGTGTACATGTTACA	7354493	7354726	234
1	T	15	10, 11, 13	0.48	B73	TTCGCGAGATTCTCTCCTGC	AACCCATCGACAAACCCGTT	7359610	7359776	167
1	A	14	10	0	B73	GCCACCAAAAGGTTTCCTCG	ACGTAGAGCCAGATGCCAAG	7361153	7361349	197
1	TAGCT	17	4	0	B73	ATGAATCTGATCACCCCGCC	TCCTCTCGTCAGGTAGAGGC	7361556	7361676	121
1	GTTGCC	17	5	0	B73	GCGTCTTGCTGTTGCTGTT	CTGACGGACCTGCTCCAC	7365920	7366031	112
1	CAAAG	1	4	0	Huangzao4	CAGCAACGTTGGACAACAGG	TGAGACCTGTCTTCTGCAGC	7419504	7419693	190
1	A	17	10	0	B73	GGCTAGCGGGGAGAGAGATA	CTAGCGTACTCCCGTTGCAA	7444932	7445138	207
1	CTGCT	17	4	0	B73	GGAGAGGTAGAAGCCGAGGA	AGGCAGATCGTGTTCCAGTG	7453163	7453362	200
1	A	15	10	0	B73	TGTAGTGCTACAGTAAACATTTGCT	CCAAACAGTTCACAAGCCCG	7455903	7456085	183
1	T	17	10, 12	0.208	B73	TTGGAGTAGTGGTCGATGCC	ATACAAGGCACCCCTGCATG	7456374	7456472	99
1	TG	16	8, 9	0.305	B73	CTTGCATGGCATCATCGTCG	CGTGACTGAACTTGGGGGAA	7457960	7458160	201
1	AT	17	10	0	Han21	GGTTATCAGTTGCAAGAAGGCA	TTTTTCTCCTGCCGTCCTGC	7482356	7482621	266
1	A	1	11	0	Z.mexicana	CTTTTCCATGCCAAACCGCA	AACAGCGATGTTCAAACGGC	7516295	7516535	241
1	AG	12	7	0	B73	CTCTTCCATCACCGGCTTCA	AAACCGAGTAAAGCCGGGAG	7524923	7525120	198
1	A	3	10, 11	0.444	Dan598	ACGTACACTGGAGCATGCAA	CTCCCTGCAGGTCGAGTTTT	7529475	7529612	138
1	T	8	10, 11	0.375	P1	CGCCGCAATCCATACCTAGT	AGAGTCTCCAGTCTCCACCC	7534400	7534695	296
1	T	12	10, 11, 12	0.403	B73	TCAACGATGGTTCCCTTGGG	TCTAAACGCTCCACCACACC	7534654	7534839	186
1	GA	6	8	0	P1	GAGATCACCAGCCGTTCCTC	GACGATAGGCGGTTCTCGTG	7537664	7537856	193
1	AG	11	7	0	B73	CATCAGCCGTTCCTCGAGTT	AGGACGACGAGCTGTTTTCT	7537669	7537751	83
1	A	15	11	0	B73	CCATCCAACACAGCATTGGC	ATCTCATCCGGTCATCCCCA	7563923	7564106	184
1	A	1	10	0	Zheng22	CCCGCGCGAGAATTGTAAAG	TCGAAATTCCAAGCTCAGGT	7565460	7565573	114
1	AT	17	43, 44	0.415	B73	CCCAAGGCTCCCGTTATACC	GACACCCCACGAGTCATGTA	7618301	7618579	279
1	GA/AG	17	7, 8, 9	0.457	Zheng22	TCTCCCCTTTGGCATCAACC	TGGGGAAAATGAAGTCCTCGG	7644469	7644938	470
1	C	1	10	0	Mo17	CATGGGCGAAACTCGTGTTC	TGAGGGGTAGGTGGAAGACA	7645344	7645467	124
1	T	10	10	0	B73	TATCCAGCCTTGTGCCTGTG	CGTCGTCTTACTCGCAGGAA	7649504	7649608	105
1	A	13	10, 11	0.26	B73	CCTGCGAGTAAGACGACGAA	TGAATGTCGAAGGTTGCTGC	7649591	7649729	139
1	A	13	10, 11	0.142	B73	GTTTCTCTGCCGGGCTTTTG	CGCTCCCATCCCATCAATCA	7659272	7659468	197
1	A	1	10	0	17564	TCGAGCGTAACACAAGACGA	TAAGCGTGATGGGGAGAAGC	7664639	7664834	196
1	A	6	10, 11	0.444	P1	TAGGGTCCACTCCATGAGCA	TGAAAACAGTGCGTGCGTAC	7677693	7677915	223
1	T	16	10, 11	0.117	B73	GCGTACGTACTGATGGAGCA	TGGCCATGTAATGTCGTTCT	7679769	7679859	91
1	G	3	12	0	P1	TTGAGCTGCACCGGATTGTT	TGGATTAGGTGCTGCTGGTC	7680780	7680976	197
1	T	5	10	0	Ye478	CGCGCTGTTTGTTGTCCAAA	CATGGAGAGCGAGCAAGAGA	7724595	7724727	133
1	AT	17	21	0	B73	TGGTGGTTTCACTCATTGTCT	GTATTGTTGTGAGCCGTCGC	7735348	7735563	216
1	A	16	10	0	B73	CCCCCAACAGGATCCAAACA	GTGAGGCGTCTGTTGCTACT	7819079	7819248	170
1	TACGA	17	5	0	B73	GGAAGACACGAGAGACACCG	CGTGCTTCCTTCTCTCTGCA	7822645	7822848	204
1	CTT	17	6, 7	0.111	B73	GCTTCTGTCGGGGTTCAAGA	GCACCTGAACGTACGGTACA	7824367	7824555	189
1	A	5	10, 11	0.32	Dan598	TGCCATCAGAAGCTGCTCAA	GATGATGTCTCGTCCCGTCC	7829718	7829825	108
1	A	4	10	0	Mo17	TGCTTGAACACGTAACTGCAG	GACCACCTCACAACCGTCTT	7830393	7830591	199
1	A	11	10, 11	0.165	B73	CACCTTCCCGAAGCTCGTTA	AAAACGGTGAATGTCGTGCC	7831912	7832064	153
1	A	1	12	0	Han21	TGTTGTTCATGCTGGAGTTTTGT	CTGGGCCAAGGGAGGAAATT	7833412	7833563	152
1	T	17	10, 11	0.291	Z.mexicana	TTTCCGGACATGGTCAACGT	CAGTTGTTGGACCAAGCGTG	7871730	7872014	285
1	T	14	10	0	B73	GCTCTGTGGAGTCGGACAAA	AGTCTGCCAGTGTCCAGTTG	7871913	7872115	203
1	C	16	10, 11	0.117	B73	TGCTTGTTCTCACTGCGACT	GAAGGGGGAAGTGAGAGCAC	7904908	7905069	162
1	A	17	11, 12	0.111	B73	CCCAAGACTCATCGCCAAGT	CGAAGACCAACCAGACCCAA	7911996	7912194	199
1	A	1	11	0	18White	TCGCTAGCAAACACAACTGC	GGCGTGCTCTCTCTATGCAT	7915560	7915812	253
1	GA	17	15	0	B73	ATCCCCATGGTGCTCTTGTG	GAGGAATGGAGGAAGCGAGG	7917171	7917392	222
1	AT	1	7	0	Ye478	CACACACGCTCTCACAGTCT	CGCGCATGCAGTTTATGACA	7917860	7918063	204
1	T	2	10	0	Ye478	GCTCTTCCCCTGCCTTTTCT	CCGCAGTACTGGCCGTAATT	7919754	7919981	228
1	C	12	11	0	B73	AAGTCTCGGCATTTTTCGCG	TAGGCGGAGTGATAGAGGGG	7924169	7924264	96
1	A	17	13, 14, 17	0.491	B73	GGCATGGATCCGAGCAAAGA	ACAATCTCCCTAGCTCAATGCA	7926305	7926515	211
1	AC	16	7, 8	0.117	B73	CTCCTCGTCAAGCTCCATGG	CCTACAAGTTGCGCATGTGG	7960606	7960799	194
1	GCTTC	17	4	0	B73	CGGCTCCACGCTAGCAATAT	GGGGGACGAGATGAGAGAGA	7979716	7979934	219
1	A	4	10	0	Z.mexicana	CGCTAGCGCTGATTGTTGTC	TGCGGTCCGTGGTATGTATG	7981362	7981585	224
1	A	12	10, 11	0.278	B73	AGGTTCACGTATGCCCGAAT	TGCGGTCCGTGGTATGTATG	7981711	7981855	145
1	A	13	11	0	B73	CGCATATTTGTGGGTGAGCG	GCACCTGCGTATGGGTTTTC	7985643	7985836	194
1	A	6	10, 11	0.5	Z.mexicana	GCGTCCTGAGCCAAGGTATT	CTCTCTCGCGTGGCCTAAAA	7986140	7986363	224
1	T	3	10, 12, 13	0.667	Z.mexicana	TTTTAGGCCACGCGAGAGAG	GCGACACCAGACAATCTCCA	7986344	7986594	251
1	A	16	11	0	B73	GCAAGTAGCTCAACACGGTC	CTCTCTCGCGTGGCCTAAAA	7986497	7986628	132
1	T	15	10, 13	0.124	B73	AGCACATGGCCTGGTTACAA	GCGACACCAGACAATCTCCA	7986696	7986856	161
1	A	13	11	0	B73	GCCTACAGAGATGGGCCATC	TCCAATCCCGCTCAATCCAC	7987360	7987568	209
1	A	5	10, 11	0.48	Ye478	TTGTGCTGGTCAGAACACCT	TTGTTGTAAGCCGTCGCAAC	7988602	7989102	501
1	A	14	11	0	B73	CGATCAGATCGCAGGCTCTC	GGCTGGGCTCTAGGAGGATA	7992744	7992887	144
1	CCT/CTC	16	7	0	B73	TATCCTCCTAGAGCCCAGCC	GCCGCCTCCATTCCAATTTC	7992868	7992987	120
1	TTGCT/GCTTT	17	4, 5	0.111	Dan598	GCGCCACCGTTTTCTTTTCT	CTCGTATCCACCCGTCCCTA	7994986	7995134	149
1	T	17	10, 18	0.308	B73	ATTAGTATGCTCCGGCTGCC	CATCAGCCATCTGCAACTGC	7997454	7997664	211
1	A	10	10	0	B73	TTTCCCGGCACCAAGGATAC	TGTGCCTATCTGGTCCATGC	8067962	8068092	131
1	A	16	10	0	B73	CAGCAACACGCAAGGCTAAA	GAGGGTTGGCACCGTGATTA	8072133	8072237	105
1	ATGCGT	16	4	0	B73	CGTTCCCTTCAGTATGCGGA	TCGACGACAAGGTGAAGCAA	8075890	8076015	126
1	TTG	3	6	0	Huangzao4	GCCTACCCCAACTTGCTTGA	GCGTTGTAGGCACTGACTCT	8107128	8107340	213
1	TC	17	9	0	B73	GTCCATGGCTCCCATACGAG	GTGACCTGCTGAGTAGGCTG	8145173	8145481	309
1	GCG	17	6	0	B73	GAACAAGCGGTGGAGGAGAC	TGCTCCGTCACAGCTCAAAT	8170016	8170167	152
1	A	1	11	0	Huangzao4	CAATCTGCTGCTGCCATTGC	TGGAATGTACTGGCAAGCGT	8186345	8186504	160
1	T	10	10, 11	0.18	B73	CTAGATCGTGCAGCCCATCA	GGATGATGCCACTTTTCGCC	8191522	8191692	171
1	T	5	10, 11	0.32	P1	CTCCGAGCTGCTCTTCAACA	GTGCCTCAGATCTGGAGAGC	8227670	8227968	299
1	T	1	10	0	Dan598	TTCGTCGGCGTCTATGATGG	ACGTGGATGAGTAACCTGCTC	8228686	8228855	170
1	AT	17	35	0	B73	TGACGGAGAGAGTATATTATATGGCA	ACAACACTTGATGTATGTTGATGT	8232352	8232588	237
1	CT	17	12, 15	0.208	B73	GATTAGTTGGACTGGCGGCT	TCGGAGCCGATCTTCAACAC	8237932	8238107	176
1	T	1	10	0	ES40	TGAGGCTTGGTACCATTCCA	CTGTAGCGGTTGAAAAGCCG	8256931	8257082	152
1	A	17	10, 11	0.208	B73	GGTAGAGGTGTTCCCATACGC	GTTCTCTCAACCCCAATCCCA	8258841	8258996	156
1	T	16	10	0	B73	GTCGCCGTGGCCATTATTTC	CCCGTCTTGGAACTGGGAAA	8262231	8262417	187
1	G	17	17, 18	0.111	B73	TACGCTGTCATCACCATCGG	ACCTGCATGCATCGTCATCT	8325846	8325977	132
1	A	16	10, 11, 13	0.32	B73	ACTCACCTCCCCTCATACCC	TCGATGCAGAGGACCGTCTA	8383780	8383875	96
1	A	16	10, 11, 12	0.32	B73	ATGAACGGACATCACCCACC	TCCGTGGATGAAGTCGTTCG	8384354	8384485	132
1	AG	1	9	0	Ye478	CACAGGAGCATCGACCAGTT	GACCTGACAGGCTGACACTG	8387906	8388102	197
1	GA	3	7	0	RP125	TCCCTCATTGTATGCCGTCG	ACTACATGCCACAGCCAGAC	8388111	8388350	240
1	T	1	10	0	17564	AGTTGACCCTAATTATCCAAACAAAA	TCCTAGGTACAGGTTCCGTACA	8395738	8395930	193
1	AT	17	27, 28	0.208	B73	CTATGTCGAACGGCCCTAGC	TGGTGGTGGTGTTTGTTAGCT	8396599	8396848	250
1	AT	17	21	0	B73	GACGCCCTCCTTACGTTCTT	AGAATGCGATTGAAGAGGCT	8400516	8400737	222
1	A	17	17	0	B73	CATAGCAACAACTCGCACCG	TTTTGCGCGCCCATTTTACA	8401528	8401640	113
1	A	2	11	0	Dan598	CTGGAGGGGTTGGTAGCAAG	CACTCACTCGTCGGCTTAGG	8401735	8402235	501
1	T	14	10, 11, 12	0.439	B73	CTGGAGGGGTTGGTAGCAAG	GCAGGCACGTCAAAGTCAAA	8401735	8401913	179
1	A	1	10	0	18White	TGGTTGCAATGCTCGTCTCT	ACACACAGGTAAGCATTGCT	8417974	8418164	191
1	TC	17	12, 13	0.111	B73	TCTCTAAATAGCAGCGCCCG	GCAGGCTGAAAGAGGGAGAG	8418844	8419027	184
1	TG	17	7, 8	0.291	B73	GGCTGTTCTGTTCACTTGCC	GTGGTCCATCCGAATTCCGA	8420563	8420763	201
1	T	2	10, 12	0.5	Huangzao4	TGTGTCTAGCGCAACCCTTT	AAAGATGGAGCCCATGCGAT	8420852	8421052	201
1	CCG	1	7	0	17564	CCAGCACAAGAGCACCATTG	AACCACGCCTGTTGGTTACA	8421926	8422128	203
1	C	17	21, 29	0.111	B73	CTGGCTCCAAGCTAGCAACT	CTGCTGATCGTCATCACGGT	8423218	8423412	195
1	AGGGC	2	4	0	RP125	CAAAGCTGTTGGACTGGCAC	CCTTTCATTCGGGGTGGGAA	8423679	8423843	165
1	TC	17	7	0	B73	TGGACCATGTCACAGACACG	ACGAGCGCATTTCCTGTACA	8423843	8423995	153
1	A	13	10	0	B73	TGGATCAACTGGGCGTTTCA	GCAAGCGCATGAGAATTCGT	8426234	8426400	167
1	CT	1	7	0	Zheng22	GCACCGATGAGGATCCAGAG	GACTTGCACTACCGACACCA	8427203	8427377	175
1	A	16	11, 12	0.305	B73	ATCACTGCTTCAATGCACGC	AGAGGAACCGGAGCTGATGA	8429041	8429186	146
1	T	4	10	0	P1	AAACCCAATACCGGCCTTGT	CGATCCATCAGCAGGCTCAT	8429399	8429538	140
1	C	17	17	0	B73	TTTCTCTCCCCTCCCCCTTC	GTTTTGGGAGGAGGGGGATG	8434696	8434859	164
1	CT	17	7	0	B73	CATCCCCCTCCTCCCAAAAC	GCCGGACCGAGGAATAAGAA	8434840	8435020	181
1	C	17	15	0	B73	TTCTTTCTCTCCCCTCCCCC	GGGCACATTTCCCTTTCAGC	8462190	8462351	162
1	T	16	10, 11	0.117	B73	GGGTCACCATCACACACACA	CTCAGCTGAGCTTGGACACA	8508431	8508608	178
1	TG	15	7	0	B73	CCTACTCGAGAGCTGAGGGA	TCAGATACCGGGGAGGACAG	8508472	8508664	193
1	A	1	12	0	RP125	TCAACTTCGTCGCCTTCCTC	CTGCTTTTGGTTTCGGGTGG	8510270	8510553	284
1	TA	17	8, 11	0.111	B73	TGGTCATGCACACAACATCTG	AGATAGCCTAACCCTCCCGT	8513488	8513698	211
1	C	17	11, 16	0.291	B73	CCCTCCTCTCCTCTCCTTGG	GTCGTCTCTCTCCCACAGGA	8514626	8514786	161
1	GT	1	7	0	Huangzao4	AAGAGGCGGTAACTGCTGAC	CTATATGCTCCCCCGTGCTG	8530454	8530568	115
1	CT	15	7	0	B73	TTTGCATTCCCACCCAGGTT	AGTCTGATCCGGTCACGAGA	8530684	8530880	197
1	GCG	17	6	0	B73	GAGCAGGTCCAGTCGGTTAC	CACTAGTCACCACTTCCCCG	8532116	8532300	185
1	T	2	10, 11	0.5	P1	TGTTCTGTTGGCTAAGCGGA	TGTGCACCTGAGCTCTCTTG	8554094	8554330	237
1	G	17	12	0	B73	CGAGGAAGAAGAAGGGACGG	CCCCAAAACTGCCCTCTCTC	8568542	8568702	161
1	T	2	10	0	18Red	TGAATTGTTTCCCTTGCCGC	TGAACCATGTCAGCAGCGAT	8592356	8592548	193
1	C	12	11	0	B73	AGGTATACGCATGAGTGGCG	TGTGGTGTAACTGCATGCCA	8595762	8595959	198
1	AG	17	8, 9	0.291	B73	GCCTTTAACACGGCAGCAAA	TAAGCGTGTCTGGTTCCTGG	8596536	8596675	140
1	A	4	11, 12, 15	0.625	Zheng22	GCCTTTAACACGGCAGCAAA	GGTGCTTCCCTCCACTTCTC	8596536	8596785	250
1	AGGCG	15	4	0	B73	GGATGAGACAACGAAGCGGA	AGTGTGAGGAGGAGGAGCAA	8597287	8597469	183
1	CT	2	7, 8	0.5	RP125	TGCTCCTCCTCCTCACACTT	GCCACGAAGAGTTAAGCCCT	8597571	8597814	244
1	T	1	12	0	RP125	GGACAGGAACAGGAGGAGGA	AACCGAGATTGTGCGTCTGT	8598308	8598513	206
1	CGT	17	6	0	B73	GGGCAACGTCTCGTACAACT	CCGTCCCTGTCTTTACCACC	8599784	8599890	107
1	A	1	10	0	17564	AGTTCTCGACCTGAAATTGAGCT	GCACCATCGAATCATGGATGTG	8604117	8604270	154
1	TA	2	7, 8	0.5	Huangzao4	TAATGGGAGAAGGGAGGGGG	ATTGCGTTGGACCATGCATG	8607073	8607287	215
1	AGGGC	17	4	0	B73	TAGGATGGGCAGCCTAACCA	TGTCGGTTCATCACATCGGG	8607740	8607935	196
1	TGTC	2	6	0	Ye478	ATTGAAGTCGACGACAGGGG	TTTGTTCATGTTCTCGCGCG	8608127	8608300	174
1	TA	16	8	0	B73	GTTGCAACGCACGAGCATC	TCAGAGTACCCGCACACAAA	8624991	8625174	184
1	TA	17	36	0	B73	TAGCAACGCACGAGCATACA	TGTGAGTTATGAGCTGACCGT	8625654	8625853	200
1	T	1	10	0	81565	GAGGATCACACACCTCGCAA	TGTCGATAAGTTTGTTCCGAAAA	8627136	8627331	196
1	AT	3	7	0	81565	AGCATGTGCAAACTGATGCT	CCACAATGGACTACGGCTCC	8735472	8735659	188
1	C	17	12	0	B73	AGTTGGTATCCACACCCTGC	AAAGCTGTGAGATCTGCGGG	8744308	8744406	99
1	TA	17	7	0	B73	CATTAAGCCCTCCACCCCTG	TCGATGTGAGGTGGTTGTGT	8795327	8795537	211
1	C	1	10	0	18White	ACTAGTGGAGAGTGCCGACT	AGGAGGCCAGTCTAGATGCA	8818365	8818673	309
1	CGG	17	6	0	B73	GCTCTATCACTGCCCTCTGC	GCAGTTCAGGTCCAGTCTCC	8856556	8856654	99
1	A	12	10	0	B73	CCACCAACGTCTCGATGGAA	ACTCGCGATCTGCTGAAGAC	8857010	8857190	181
1	T	17	12, 13, 14, 15	0.311	B73	TAGCAGACGAGACGTGGGTA	AACCAACAACCGCTGCATTC	8902994	8903188	195
1	AG	12	7, 8	0.153	B73	TCGATCGCCTTTCTACGACG	CGAGAGGAAGTTTCGTGCCT	8904257	8904382	126
1	AT	1	7	0	17564	CTGGTAACTTGCGTGCGATG	CCACTGCACTCTCACTCCTG	8904655	8904816	162
1	TCCTA	1	4	0	Huangzao4	CAAAAACGCTCCCGCAAGAA	AGGCCTGCACATCTGGTATG	8904929	8905326	398
1	G	17	16	0	B73	CATGAGGGGAGAGTGTCTGC	AAAGGCACTCACCCAAGCTT	8906380	8906558	179
1	T	14	10	0	B73	TCAACAAATCTCTGTCACCATACA	ATGCCTTGACCGAAGAAGGG	8908335	8908542	208
1	G	17	11	0	B73	TCGACCTGTAGCTACTGCCT	CGGGATAACCACCGTGTCAT	8918474	8918842	369
1	T	16	10, 11, 12	0.398	B73	CGCCATCTCCAGTACCTCAC	ACCTCTGGACCAAAACAGGC	8942115	8942316	202
1	A	1	10	0	Han21	CTGCCGCATCAGCATAATCG	AGACCCACGTTTTCCCACTG	8944848	8945303	456
1	TGC	16	6	0	B73	GACGGTAGAAGGCGAGAAGG	ACGCACAGTTCCTGTACCAG	8950615	8950679	65
1	T	5	10	0	P1	GCACGGAAGGGAAGGAGAAA	TCCAAAATCCACACGAACACA	8952207	8952497	291
1	GCC	17	6	0	B73	CGCAAGAAAATGCAGCCCAT	CCGGCATCTTCCTCCTGTTT	9021472	9021671	200
1	TA	17	30	0	B73	ATGCGGTGGGAATGGTATGC	TTCCCGTTCAATCGTGGTGT	9024442	9024912	471
1	T	3	10	0	Mo17	CCACGATTGAACGGGAAGCT	TGTGTGAACTTTACACCAACAGT	9024896	9025103	208
1	A	16	10, 11	0.469	B73	GCCGATGGATTAGTATCGTCCA	GGGCTACGCTTTCAGCTTTC	9025340	9025530	191
1	TG	3	7	0	17564	TCAAACGAAAGCAACAGCCG	ACCAACCCGCCGGAAAATAT	9025569	9025827	259
1	GA	17	7	0	B73	GAGACTGGAGAGCCACACAC	GGAGCAGGAAGTTCACGTGA	9025969	9026180	212
1	T	13	10	0	B73	GAGCGCTCACATCCGACATA	AACCACCGGAATTAAGGCGG	9026791	9026978	188
1	T	1	10	0	Dan598	CCTTCTGCGACTTAGAAACAGG	ACAAAGTTGCAACAGCTGGG	9043896	9044056	161
1	T	1	11	0	RP125	GCGGGATGAAGAGGAGGTTC	TGCCACTTGCTCATGGTTCA	9085720	9085871	152
1	C	17	13	0	B73	TCGTGTGGAAGTTAGGACCA	CCAGCAGGTCCTTTGCATGA	9106822	9106949	128
1	CA	17	11	0	B73	CACCAAACCAAAACCGCCAT	TCTCGATTCATGTGGCGTGC	9112838	9112997	160
1	GA	1	7	0	Huangzao4	GTTGGCTACGAGCGAGATCA	CCAGGGACAAAACGGGAAGT	9113412	9113674	263
1	A	1	10	0	18Red	GTGTTCCCTCGGAGAACAGG	CTACACAGCTGAGCGCCTAG	9134262	9134454	193
1	TA	17	8	0	B73	ATCATCAAGCCACGGCACAT	CCCTCCATCCTAAAATAAAACTGGC	9172851	9173039	189
1	AT	17	35	0	B73	ACAGCTAAAGTATAATGAATTTGAGCT	CCAGTGTATATGAGCCTTCGGT	9177656	9177861	206
1	T	15	10, 12	0.124	B73	GCCTGTCAAAACCAACGTCC	TCTCGGAGCGGGGTATACAA	9178006	9178149	144
1	T	1	12	0	RP125	GCCTGTCAAAACCAACGTCC	CTGATGCCGACCTAGAACCC	9178116	9178370	255
1	T	16	10, 11, 12	0.32	B73	TACCCCGCTCCGAGATGTAA	CTGATGCCGACCTAGAACCC	9178135	9178260	126
1	GGC	17	7	0	B73	GGCGGAGATACTCGGGAAC	TCTCGTAGCTCTCCCGGTTC	9180276	9180421	146
1	AG	15	8, 9, 12	0.24	B73	GCACCTGCATTCTCCAGTCT	TACCTGTCAACGCGCTTCAT	9180963	9181076	114
1	A	1	10	0	Huangzao4	ACTCACCAAGTCATCCAACTCT	TTGACTTCTCACCCTGTGCG	9182316	9182612	297
1	T	2	10	0	18Red	ACTCAACGCCTCGGTTAGTC	GAACGGCACCAAAATCTGCA	9197610	9197907	298
1	TA	1	8	0	18Red	ACAACCACCACCACCACATT	AAACAAACGCGATGGTGGTG	9198416	9198591	176
1	T	16	10	0	B73	TGGAGTAGCTTTTAAAGAACACACA	TGGGACCACCTCTGTATCGA	9273826	9273996	171
1	T	1	10	0	Dan598	TACGCTGCTGTGCCACTTAT	GCAGTCTGTGGTGTCATTGG	9300741	9300927	187
1	GA	16	7	0	B73	GGTTAGTGTTACGGCCGGAA	CGTTTTCCGCGTTTGTTTGC	9304539	9304717	179
1	AGTG	15	5	0	B73	TGCCCAATTTTGATGCAGGC	AAACACCGAGATCGACCACC	9306290	9306485	196
1	AG	16	7	0	B73	GGTAAAGACGCTGCTGCAAC	CTTTTCGTCGACACGTACGC	9307669	9307866	198
1	ATGC	17	5	0	B73	TGATAAGCGAGTGCAGCAGT	CCACTGGCCACTGGAGAAAG	9308110	9308326	217
1	AT	17	8	0	B73	TGGGCCATGTACCTTAGATAGC	GATGGGGGTTACCAGCTGAG	9319852	9320066	215
1	A	17	11, 12	0.111	B73	GGACCCATCCAACCAGAAGG	CCCACAGCTGACGCTACTAC	9345411	9345606	196
1	T	3	10	0	Z.mexicana	GCCCTACTTGCCTTCTTGGT	GCAAATGGCCCCTTTCGTTT	9346451	9346739	289
1	T	13	10, 11	0.142	B73	GCCCTACTTGCCTTCTTGGT	ATGCCCTGGATTCTCTTGCC	9346702	9346908	207
1	G	14	10, 11, 12	0.571	B73	ACGACTGTGTGATAACCCAAGT	GAGCCTGCTATGTTGAGGCA	9352346	9352482	137
1	T	4	10, 11	0.375	Z.mexicana	CAGGCTGCCCAACTAGCTAG	TGTGTTTCCTCTGTCGTGCT	9354936	9355218	283
1	T	11	10	0	B73	CTCCAACACCACCACCAACT	TGAGAGGAACACTTCTCACCT	9362607	9363053	447
1	TG	16	7, 8	0.219	B73	GCCTGCCAATTTACTCCCCT	GCGTCGTATTTGAAGCGGTC	9377903	9378058	156
1	CGG	17	6	0	B73	TGACATAATCGACCGGCAGG	GCCAGTGTGGGTGATCTTGA	9379955	9380165	211
1	CGAGC	1	4	0	P1	GATGTCAGCTCAGCTCGTGA	TGCTCTGTGTTGGGCTTAGG	9412568	9412685	118
1	T	16	10	0	B73	GAGGAGCATCGCCAAGTGAT	CGGGCTCCTTGAATTCACCT	9413406	9413504	99
1	T	8	10, 11, 13	0.594	RP125	CCGGGCTGAGTGACAATGAT	TCGGCAGGAAATGAAGCACT	9415819	9416082	264
1	T	9	10, 11, 12	0.37	B73	GATCCCATGGCTAGCGCTAG	GACAGCACTTTGAAGCAGGC	9419541	9419670	130
1	A	16	10	0	B73	CTCAGTCGCAGGTGGGAATT	GGTACGGCCCAATGAAGACA	9421015	9421189	175
1	T	16	10	0	B73	ACGGGTCCTTTTATCGGCAG	CACGTACCTCGGCGTCATAA	9421802	9422003	202
1	T	15	10	0	B73	ATGCTACACGTCCTTTCGCA	GCAGCATCGTACGAGAGACA	9423979	9424177	199
1	T	13	10	0	B73	CGAATCGAAGGCCTTGGAGA	AAGGCTACCTTCGAGACCCA	9480298	9480462	165
1	TC	17	7, 8	0.208	B73	TCTGTCACCACACAGTGCTT	CCATCCATGAGACAGTGGGG	9480660	9480836	177
1	T	1	13	0	17564	CTCGTTTTCTCTTCGCGCTG	GAAGGAGCCAGTGTTGTCGA	9482868	9483049	182
1	G	15	10, 11, 12	0.418	B73	TGAGAAACACCACACTCCCT	TCTCTCGATGCGATTGTGGT	9490444	9490599	156
1	G	3	10	0	Huangzao4	GAGAGGGGTGACGACATGTG	TTGTTGCCCTAGCCAGCTAG	9503912	9504033	122
1	TG	1	8	0	Zheng22	TTGTATTTTTGGCAGGGCGT	AGTTACGTCAGCAGTGCAGT	9508543	9508715	173
1	G	17	12	0	B73	GATCCTTGCCAAACACAGCC	GGGTTGTGATTGGGACTGGT	9515536	9515707	172
1	CA	17	14	0	B73	GTTACAGGCCCTAGCTGCAT	CATTGGTTGCGCAATCCAGG	9527133	9527331	199
1	TTG	17	6	0	B73	CCGTTTCGTCGTTTTTCGGT	GCCTCAAGACAGCTCCGATT	9535177	9535351	175
1	C	14	10	0	B73	CCCTTCTGTGCTCGAACTGT	AGCTGAAGGGAGTCAATCGA	9538655	9538814	160
1	C	17	14	0	B73	GCCGTCATACGTGGTGAACT	GGGACCTGAACCGGTCTTTT	9541658	9541865	208
1	T	3	10	0	Ye478	TGGTGGGTGTTTTTGGACCA	CGAGGACAAGGAAGAACCGA	9550166	9550341	176
1	C	17	15	0	B73	AGGGATTGAGGGGGATTGGA	ACGTCTGCACCATCGATGTT	9551099	9551280	182
1	GTCAT	3	4	0	RP125	GGTTGCTGACTGCCAAAAGG	GGTCCCTACCAATCGCAACT	9555027	9555254	228
1	A	2	10	0	RP125	TGCACAAAGATGCCTCGTGT	GCTCTAGCCTCTGCATTGCA	9564146	9564427	282
1	T	17	12, 13	0.291	B73	GCTTCCAGCTGGTGAGACTT	TTGGGCTCATCAACCGACTC	9568056	9568279	224
1	GGTGCT	17	4	0	B73	ACCTCGGAGGATTTGATCGC	AATTTAAAGGGCGCTGACCG	9568739	9568928	190
1	G	17	10	0	B73	CCTTTCCCTCGCCTTCATCA	AGCCCATCAAGACACCCATG	9650506	9650654	149
1	A	2	10	0	Mo17	GCACTCGCAAATAACCCGTC	CTGCGGAGAGTATTGGCACA	9665815	9665989	175
1	A	1	10	0	Huangzao4	AGCAACGACGTAAGGTTCACT	TGGCTGGCAGATGTCTTGTT	9776704	9776895	192
1	AGAA	17	5, 6	0.111	B73	CAGTGGACTGTGGACCTGAC	TAACACACACGGTTGCCTCA	9777868	9778038	171
1	GA	16	10, 12, 13	0.398	B73	TGGGAGGAGGCATGGACATA	CCTCAAGCTTGAACCCCCAT	9782785	9782999	215
1	AG	1	9	0	Huangzao4	AAAGGCAGACTGGTCACTCG	ACCAGTATGCAGTGCTTCCC	9782995	9783243	249
1	A	1	11	0	RP125	GTTAGGCTTGCCTGCTGGTA	TATGCATGTTCTCCCGGCTT	9783679	9783961	283
1	CA	2	8, 9	0.5	Huangzao4	ACAGATGGATGGGCAATGCA	TAACCGAGTCGCATGCACTT	9785222	9785324	103
1	G	16	10	0	B73	AGACCGTCTCAAGAACCCCT	AGGACTCCTCTCTAGCCACT	9803942	9804150	209
1	G	3	11	0	RP125	CACCAAGTAATGCCCGAGGT	AGTCCAAATGGCCATCCTTCA	9887259	9887540	282
1	CGTAC	14	4	0	B73	TGCTCTGGACGCTAGGTAGT	ACCACCTGTCAACGTGAGAC	9931117	9931334	218
1	AATAA/TAAAA	12	4	0	B73	TTCCATTTTGGTCCCTAAATTACTAAA	ATTTACACCGGCACCAAGGT	9962073	9962291	219
1	GAC	17	6	0	B73	GTCTGGACTTACATCCGGGC	TACCCTTGCCGTCGTAGTTG	9970903	9971033	131
1	TC	5	7, 8, 9	0.56	Z.mexicana	AAACCACCTGTAGCACACGT	TTATCAGCGGCACTCGATCC	10005308	10005602	295
1	CT	15	7	0	B73	CACGGGCACGGCTTTATTTT	GGCCCTGTTCTCTTCCCAAA	10006570	10006769	200
1	A	17	10, 11	0.1	RP125	AGCAGGGACAGTGTTCTTCG	GCGCAGAAGTATTTGCCGAG	10008362	10008498	137
1	T	4	10, 12	0.375	RP125	AGCAGGGACAGTGTTCTTCG	ATCGGCCACTTCGCTTAACA	10008428	10008642	215
1	T	1	10	0	Zheng22	ATGTGTCGAGGAACTTGCGT	CAAATCTTTTGCCCCTCCCA	10027662	10027817	156
1	C	17	15, 21	0.208	B73	GGTTGTCTAATGCCTGGCCT	TGCTGCTGGTAGTTGATCGG	10061824	10062000	177
1	T	4	10	0	Huangzao4	GCAGCTCGCTAAATCTGAATT	CCGCCGGATGTTTGCAATTC	10064096	10064269	174
1	T	17	10	0	B73	TGTTTCAGTTTTGCCTCCCT	CGGCGTCAATAATAACGGCG	10069686	10069890	205
1	C	17	16, 19	0.111	B73	ACCACGGGATAAACCACTGT	ATCAGCCCACCACTCCAATG	10156151	10156364	214
1	CCT	2	6	0	Ye478	CTCAATGGCTGCGTCACTCT	GGACGACGACGACGAGAC	10195034	10195154	121
1	T	2	10	0	Mo17	ATCCTCCTTCTGCCAACTGC	CGGTTGGCAGAAGAGGGATA	10196015	10196205	191
1	A	2	10	0	Zheng22	GGAATCCGTCACTTCCTGCA	TGGCAAAGTTGATAATGAGGCTG	10203991	10204143	153
1	T	11	10	0	B73	CACGATGGTGGAACTGTGGA	TGAACTGGTCCACCTCCCAT	10204911	10205063	153
1	A	1	10	0	CML411	ACTCAACCTTGGCTTCGGAG	TGCCATGGTGCGACTACAAT	10260930	10261345	416
1	A	17	11, 12	0.111	B73	GCATCGTTCCGAGTAGCACT	CGATGTGAGGAGATGGTGGG	10334516	10334673	158
1	G	15	10	0	B73	CGTCGACGATGGAGAGTCAG	GAGTGTGTTGCCTCCCTCAC	10339735	10339898	164
1	T	1	10	0	17564	GTGCGTCCGAATTTTGGCTT	TCGCGTCTAATCGGCTGATC	10347835	10347969	135
1	AT	17	16, 23	0.111	B73	GATCAGCCGATTAGACGCGA	CAGGGATGGTCCAGGTGATG	10347950	10348137	188
1	G	16	10, 11, 12, 13	0.328	B73	ACCATGCTTGCTCTTCCACA	CTTCTCAGAGGCTTGGACGG	10348880	10349054	175
1	T	16	10, 11	0.117	B73	TGCAATGGGTTTGGTAGTCT	TGGTGTGTTGTATGGGCTCA	10360237	10360349	113
1	TA	1	8	0	P1	CTCGAACACGCAGGAGAACT	TTCCACGGCTATCCTCCTGA	10367321	10367680	360
1	CT	1	7	0	Ye478	TGAGGGTTGAGTGTTGGTCG	AATGGTTTGCTTGCACGCTT	10395207	10395384	178
1	C	3	10, 11	0.444	P1	GCAGGTCACCGTTCTAAGCA	TGGATCTCATGATTCACTCAGCA	10399355	10399654	300
1	T	13	10	0	B73	TACTTAGCACCCGTCTTGGC	CCGTAGAAGGGCATACAACCA	10403575	10403753	179
1	AG	1	7	0	18White	AGGTGGAAATGGGATGGCTG	GCCCTCCTCTCTAGTGACCA	10463914	10463997	84
1	A	2	11	0	Z.mexicana	ACCTCTCCCCCATCTCTTCC	TTCTGCAGGCTACACGTACG	10482676	10482965	290
1	A	16	10	0	B73	ATGCAAACATGTGGTGTGGC	CTGGACACGAGAGAACGGAC	10483945	10484088	144
1	CA	17	7, 8, 9, 10	0.464	B73	TGGAAAGGCAGGAGAACGAC	GTCCTGCTACCACTGCTGTT	10484538	10484699	162
1	A	15	10	0	B73	AACAGCAGTGGTAGCAGGAC	GAGGCTGCGATATCCCTTCC	10484680	10484826	147
1	T	1	10	0	Ye478	AACAGCAGTGGTAGCAGGAC	ATGCTGCGATATCCCTTCCG	10484680	10484825	146
1	A	17	13	0	B73	CCGCGTAGTAGGACAAGACC	CGCCTTGCTTAAACGATCCG	10507706	10507852	147
1	TC/CT	17	7, 8, 9	0.443	Mo17	ATGGTCACGGTCTCATCACG	CGCCGAGTAAAGGGTCCAAA	10508027	10508221	195
1	A	17	10	0	B73	CGGAAGAAGAGACGCCTCG	GAAGTGAGCGAGTAGGACGG	10510683	10510869	187
1	TCCG	17	5	0	B73	CCGTCCTACTCGCTCACTTC	TTCTTGTGCTGCTAGCTGGG	10510850	10511064	215
1	CGG	17	6	0	B73	AAAACATACCAAGGCCGCCT	ACAAGGATTGGACTGTGGCA	10510908	10511122	215
1	A	3	10, 11	0.444	Z.mexicana	CGCAGGAAGTTGACAAAGGC	ATACTGTTGGTGTCAGCGCA	10511289	10511497	209
1	T	3	10	0	Z.mexicana	CTCGACGTTGATCTCGCCTT	TTGCAAAGCTAGCCGGATGA	10512399	10512654	256
1	T	15	10	0	B73	CCCCACCCTCTCATCAGACA	TTGCAAAGCTAGCCGGATGA	10512924	10513100	177
1	T	1	10	0	Dan598	ATGGACGATCATGGGCACAG	AATAATGGCAGCAGGAGGGG	10513413	10513613	201
1	A	17	14, 16, 17	0.305	B73	ACCGCACGCGTTTTCTTTTT	TTCGTGAGGGAGCTTCTTCG	10514398	10514569	172
1	TTCT	4	5	0	P1	GGATACACCGTGAGTAGGCG	AGGTCCTGCAAAATCGGAGG	10515730	10515965	236
1	T	2	10, 11	0.5	P1	TTTCCATCGAGTTCGGTCGG	ATCCATCGTCATCGTCGTCG	10638533	10638675	143
1	GTCCC	1	4	0	81565	CTGAGCAGCGCTGAAATGTC	ACTGCCTGGTTGAGAGCATC	10639236	10639400	165
1	TA	17	11	0	B73	TCTTATATCTGAACGGTTTAGACCC	ACCGGATTGCACTGTCTAGC	10640447	10640555	109
1	TA	17	18	0	B73	TGTGGGAAAACGGTATGGGG	CCTCGCAATCCAAAGGATGC	10644731	10644863	133
1	A	17	10	0	17564	ACACCCCACCCTCCTAAACT	GCTCTAGTGCATTCAAACACCC	10650520	10650859	340
1	A	1	10	0	17564	TTCAAGTGCATGAAACGGCG	ATGAAGATGGTTGCGGAGGG	10653181	10653439	259
1	A	1	10	0	Mo17	GGTACAGGGGAGTTGGATGC	GGCAAGGAAGGCAACAAACC	10668037	10668184	148
1	TC	17	8	0	B73	TGCACACTTGTGGCTTTTGG	TGATGAGCGAGGTCTGCTTC	10709097	10709212	116
1	TG	17	7	0	B73	TATGAATAGTGGCGTCCGGC	CATGTTGTGGCGTCCCAATG	10716308	10716795	488
1	CG	16	7	0	B73	CAGGAGGAAGGCAGCTACAC	AAGAAAGTTGAGGCCCTCGG	10793880	10794008	129
1	A	11	10	0	B73	TCCATGCTGTATACACGGTGT	GGTGGCAGAAACTTGTTTCCA	10796285	10796435	151
1	T	16	11	0	B73	TGCTTGTTCCATCCTGCTGT	AAACCGCCAGCCATCTTTTG	10797030	10797199	170
1	A	3	10	0	P1	AAATCGAACAATGGCCTGCC	TCAGAAGTTCTGCTGCCCTG	10800990	10801152	163
1	T	1	10	0	P1	ACAACGACACGGTCTCCAAA	CTGGCCCTGATTCCATTGGT	10813148	10813438	291
1	TA	16	8, 10	0.117	B73	AATGGACGTCGGACGATACG	GGTGTACGTGCAGTCTGGAG	10815281	10815480	200
1	GACC	1	5	0	P1	CGTATTAGCGGACCGAGACG	AGGATCCTGGCCCCAACTAT	10816437	10816609	173
1	A	14	10	0	B73	GCAAGGGGTTCAGGGTTGTA	CCAAACTGGTCCACTGCCAA	10820777	10820978	202
1	T	15	10	0	B73	AGGTGGGTGTGAATGTGGAG	AGCAACAGTTTTAAAGGTCGTCC	10848253	10848441	189
1	T	1	10	0	ES40	ACAGGGCCTATGTCTAAGGTTG	GCAAACTACCCCTCCATTCCA	10849079	10849264	186
1	AT/TA	16	7	0	ES40	GCATTGAGCGTGCAAATATTTATAA	AACACGTTGAACAGGGAGCA	10849466	10849562	97
1	GA	17	15	0	B73	AGAGCTATAGGGGACGATGATG	CAGAGGATTGGGGCGCTTTA	10854897	10855060	164
1	TCCCA	1	4	0	ES40	CGTTGGGGACGTGTACTTCA	TTGCACGAAAAATGCCACCC	10873593	10873759	167
1	GA	17	13	0	B73	TTGGGCCAGCGTTTGTATCT	TAGCCCAGAGACTGAGCTCA	10875169	10875314	146
1	T	15	10	0	B73	GTGTTGAGACGATCTCCTCACA	ATTGAGCAGTCGAGCGGAAA	10877385	10877569	185
1	ACG	17	6	0	B73	CGGATTTCCTTTCGCGCAAT	CTCGCAGCCCACTAGAGATG	10877922	10878065	144
1	A	1	11	0	18Red	ACACTGCAGTCCGTTATGCA	GCAACCAGCAAACCACGATT	10939546	10939792	247
1	TGGCT	17	4	0	B73	GTGCTACTGGATTGCGCATG	ACGGACTGTACTGGCAAGTG	10940492	10940865	374
1	CT	2	8	0	18Red	CAGGCCCAGGTCCTTAAGTG	ACGGACTGTACTGGCAAGTG	10940581	10940722	142
1	GT	16	8	0	B73	CATGGCATTGGCAGGCATAC	TGACACAGGCAACCGAATCA	10941642	10941778	137
1	CCG	17	6	0	B73	ATCACAATGCTTTCGCTGGC	GCCTTCCACATCGACTGCAT	10944161	10944339	179
1	TCT	16	6	0	B73	CCTGTAGAAACGGCGAAGGT	TTTATTTTTGGGGCGTGGCG	10947164	10947373	210
1	T	1	10	0	17564	CTTCCAAGCAAAACCCACGG	GTCGGGCAAATCGAGAGGAA	10948619	10948908	290
1	A	17	10, 11	0.111	B73	ACCAACAAGCACGGATCCAT	TATTCCCGCACACTGCTTGT	10950414	10950616	203
1	A	16	10	0	B73	TAAGCACCTTCGATGGCTGG	GGGCCCAGATTAGAGTCCCT	10952314	10952509	196
1	A	1	10	0	81565	ACAGTTGGTGATCGCTGTGT	GTTTGATCGTCCGCTGTGTG	10963774	10963878	105
1	T	3	10, 21	0.444	RP125	TGGTGCCTGGTGGTATAGGA	TGCATTTGTCGGTGGATGGA	10964129	10964289	161
1	A	3	10, 11	0.444	P1	CAGAAAAGAGACAGGCCGCT	GAATGGACCTAGCCTGTACGT	10966863	10967136	274
1	CT	1	42	0	ES40	TGAAGAAAGGACTCGGCGTC	GGACCCGCCTGAAATCTTCA	10971429	10971676	248
1	G	2	10	0	18Red	GGCAGAGGTTAACCAGGCAT	GTACAGCCACACGTGTACCA	11084703	11084905	203
1	T	14	11, 12	0.459	B73	TCAGGATCGATCTAGGCACCA	TAGGGAGCGTTTGGTTGTCC	11086944	11087107	164
1	GCACT	1	4	0	RP125	GGACAACCAAACGCTCCCTA	GACAAGGTCATGTCGCTCCA	11087142	11087378	237
1	GA	16	20	0	B73	GTGAGATGGATGGGGTTGGG	TGTGACCAGTTTCAGCGTCT	11087924	11088135	212
1	A	17	10, 12	0.111	B73	TTCCTGTGTTTCTGGCCTCC	GTAGATGTGGGAGCTCGCTG	11092953	11093160	208
1	T	13	10, 11	0.26	B73	TGTTTTGTAGCTCGCCTGGT	ACCGACCAGATTCGTTTCCC	11108096	11108284	189
1	A	1	10	0	Z.mexicana	AGCCAACAAAATTCGAACCGA	GCTGTGAGCTGGTGACTCAG	11143375	11143585	211
1	C	17	17	0	B73	TGTAGCCCACAGTGCAGAAG	ATGCATCTGAGGAGCCAAGG	11144289	11144454	166
1	C	17	11, 13, 17, 22, 23	0.401	B73	AACGTACAGACACCACGTCC	TGCAATGGTTGGTGTGTGTG	11159328	11159535	208
1	A	15	11, 12, 14	0.24	B73	TGGCTCATCTTTCAAGCCAA	TGGCATCTAACACCCTTGGA	11167866	11167964	99
1	T	16	10	0	B73	TCCAAGGGTGTTAGATGCCA	TCACTGCTGCTGAATCGACT	11167945	11168150	206
1	T	15	10	0	B73	TAGGAAGTGGAGGAGGAGCC	CTTTGGAGAGCATGGGAGGG	11168556	11168710	155
1	AT	17	22	0	B73	CCCTCCCATGCTCTCCAAAG	TCCCTCCCTAGCATCTGCAT	11168691	11168870	180
1	A	16	10	0	B73	GGCTATCAGAAGAGGTGGCA	GATTCTGAGGGTCACCGTCC	11211584	11211727	144
1	CA	13	7	0	B73	TCTCACAGTTCCTGCTCACG	ACCTAGGGTGACGAACAACA	11214866	11214983	118
1	GAGAC	14	4	0	B73	TGATGGAAGGGTGGACTTGC	GGAGCTCGCCTTTCTTCTCA	11273234	11273405	172
1	T	17	10, 11, 14	0.305	B73	TGCCCAAACACGGTTTTAGC	TTCCATCCTTAATGCGGGCT	11369947	11370081	135
1	A	12	10, 11	0.153	B73	AATCACCACAACCGAGACCC	TCTTCCTCCGATCCGTGAGT	11375036	11375417	382
1	AT	17	10, 13	0.111	B73	CTGTGCTCAGTTCCGTCAGT	GCATAGTCGAGGACCTCTGC	11376335	11376823	489
1	T	17	10	0	B73	CCAAGGGCGGGAGAGAAATT	AGCTCCTTCCATTCTGGTGC	11434155	11434312	158
1	A	17	13, 14, 16	0.305	B73	AGGCAGGAACGGTCTTTGTT	CCCAGACGAAAAGCCAAAGC	11434646	11434853	208
1	CAG	17	7	0	B73	TGCTCCTCTGATGCGTGTTT	CCGCCCTCCCATATCCATTC	11435039	11435247	209
1	CT	1	7	0	ES40	ACGCAGATATATGGCACGCA	TAGTCCATCGCATCGTGCTC	11435988	11436131	144
1	A	4	10	0	RP125	TTCTTGTCGTCCTTGCCCTC	CGCATCGGCAAGATCAAAGG	11438382	11438736	355
1	TTGTC	1	4	0	17564	TGCTACCATTCATGCGGTTTG	CCGTGTGCCTCTCCTTTTCT	11444869	11445122	254
1	T	17	10	0	B73	TTGCAAAACAGTGCTGGAGG	TCGGTTTTCGGTCTTCGGTT	11446540	11446615	76
1	T	13	10	0	B73	TTGCTGGCACTTCCAACATT	CGCTCAGTACGTCTCTCGAG	11486780	11486902	123
1	A	1	10	0	Huangzao4	GACATGGGCCCACGGATAAT	GTCGCGCTGAAATGAGGTTG	11498876	11499169	294
1	AT	17	30, 31	0.415	B73	CTCAATCGGTGCAAGCATGG	CAAGGACAGCTGTAGGTGGG	11513521	11513899	379
1	GGCAC	16	4	0	B73	AGGTGGTGTTAATCGCCTCG	GGGCCTTTTCGTGCCTCTAT	11523840	11524221	382
1	CA	17	7, 8	0.208	B73	GACCCATTTGTCCCCTCTCG	CTCAACTGTCTACCACCCCG	11540458	11540822	365
1	CT	4	7	0	RP125	TCAGCTAGTGGCCATTTGACT	TCTAATGTACTCTCTCCGTTCCA	11653045	11653330	286
1	T	2	10	0	RP125	CGTGTTCGGATAGGCAGGTT	TTGTGCCAGGCTCCTGATTT	11657114	11657412	299
1	G	17	24, 25	0.36	B73	GGGGTGAATTTTCTGTCAGGC	TGAGCTCAACAAACTTCCCA	11657430	11657645	216
1	TCG	16	6, 7	0.117	B73	TCGCCATGTCATCATCCTCG	GCGTTGGGTTGCCTTTGATT	11713771	11714082	312
1	T	4	10, 14	0.375	Z.mexicana	GCTCGACGAAAACAAGGTAGC	CATGCTTGACGAACAGCACC	11736546	11736823	278
1	T	17	10	0	B73	TGTTGGCCAGAAGTTTGCAG	ACAAAAATACGCAGCTCTCCTG	11753712	11753877	166
1	T	3	10, 11	0.444	17564	AGATAGCAGCAGTTGGAGCA	ACGATGCAATTGCCAACCTG	11756689	11756987	299
1	A	17	12, 16, 17	0.381	B73	TTTCTCAAGGTCCCACGCTG	TGACCACTGCGATTTCAGCT	11762515	11762628	114
1	G	14	10	0	B73	TGAATGCATTCGACGGCAAC	AACGCTAACCCTGGCTTGAA	11770235	11770360	126
1	CA	14	7	0	B73	GCCACACTCGTTGGAAAACC	TTAAGGTCGTTGCCATGCCT	11811890	11812028	139
1	AT	17	7, 10	0.208	B73	TGTTTCTATGGAAGAGTTAACCATTCT	GCGCCTACGATGTTTCTGTT	11812720	11812938	219
1	T	1	10	0	18White	ACTTGTGAAGTGAGGCGAGG	CACGGGGAGGTGATGATGAG	11813212	11813471	260
1	T	14	10	0	B73	CGCGGATTTGTTTCAACGCT	TGGTTGAGCATGTGTGGAGA	11868830	11869002	173
1	TGCGA	17	4, 5	0.111	B73	TTGCAAAACGTGTGGTTGGC	AGGTTGTTGACTCGTGTGCT	11872573	11872771	199
1	T	12	11, 12	0.375	B73	CTCCTAACAGCAGCGGGTAC	GTGCAGATGGGCAGAGAACT	11900772	11900980	209
1	C	17	10, 11, 12, 13	0.519	B73	CCTTGTTCGCTGTAAATGCCC	TCATGGTGTTGTGTGTGTGT	11901845	11902043	199
1	T	12	10, 11, 12	0.403	B73	TTCACCTGATGCTCCACTCG	GCTTGTCGCCCTGTTTAAGC	11905613	11905773	161
1	A	14	10, 11	0.133	B73	GACGGCCTGCACACTATCTC	AAGGGCATGAGTACCAGCAC	11906143	11906342	200
1	A	4	10, 16	0.375	Huangzao4	AGTTTTCACAGTGACGGCCT	AAGGGCATGAGTACCAGCAC	11906259	11906471	213
1	GCTCG	17	4	0	B73	GGACACCGACACCTTGTTCT	ATGAAAGGTGCGTTCTCCGT	11907433	11907575	143
1	A	17	10, 11	0.111	B73	GGGCTTCCCTGCTGTACATT	GGATGAGTAACATGATGCTCGC	11951143	11951328	186
1	A	17	10, 11, 14	0.491	Huangzao4	GGGCTTCCCTGCTGTACATT	TGAGTAACGTGATGCTCGCA	11951143	11951325	183
1	A	1	11	0	Huangzao4	CTGCAAGACACCACGGAAGA	ATGACATGAAACGGGGCCTT	11953199	11953401	203
1	T	2	13	0	Mo17	TGTTGGGACTTGGGACGAAC	TCAGATGTATACGCGAACATCA	11954433	11954594	162
1	T	1	10	0	Mo17	GCTAGGGTGTTTAGATGTCTCCA	AGGGCATCATGGTCATTGCA	11982945	11983150	206
1	G	17	11	0	B73	TGTCACTAGGTCGTGCTTCC	AGCCACTTGGTCCTATTGCA	11983841	11984049	209
1	GA/AG	15	7, 8	0.124	178	AGAAGAGTTCGCCGGTCTTG	GTGCTTCTACAGGGCTCAGG	12006744	12007231	488
1	G	17	17	0	B73	ACAGGACACACCCAGGTTTG	GACCGTCGTCATCCTCTCAC	12063891	12064019	129
1	CGACC	1	4	0	Huangzao4	TGGCAACGTCCATAGCACTT	GTGTAATGTCGGGTCGGGTT	12099675	12099953	279
1	A	3	10, 11	0.444	Huangzao4	ACACAATGGAGCTACGACCA	CTGCGACCAACTTGAATGCC	12100197	12100379	183
1	T	5	10, 11	0.32	Z.mexicana	CGTCACCACGTACGAGATGT	CGACTCCGATTCCTACGACG	12111402	12111562	161
1	T	15	10, 11	0.231	B73	CGTCACCACGTACGAGATGT	GTCACGTCCTACAAGCCCAA	12111981	12112344	364
1	T	2	10, 12	0.5	Dan598	ACTGGCGGTAAGAAGGAACG	ATGCCTGGCTTTCGCTTTTG	12112968	12113248	281
1	A	17	10	0	B73	TGACGTACTCCTCCAATGGC	TGTTCTTCGCGCTGTACACT	12113438	12113609	172
1	C	17	11, 12, 13, 14	0.311	B73	TTTCTTCGCGCAACAGCAAA	ACTGTGTCTTCGCTGCTGTT	12128952	12129163	212
1	CCAA	17	5	0	B73	GGAAGGCAAACCCCCTTTGA	GAGGTTTTTGCCTTTCCGGG	12129270	12129387	118
1	T	17	10	0	B73	AACTGGAAATGGGATCGCGT	GACCGTCTCACTCTCACCAC	12131186	12131303	118
1	A	16	10, 11, 14	0.227	B73	GTGGTGAGAGTGAGACGGTC	GTCGGCAGATAGATCCCGTG	12131284	12131480	197
1	A	1	10	0	Mo17	CCACGTCGGCTTTTCTTTTAT	CGATCACCCCCATACGATATGA	12133076	12133284	209
1	GCC	17	7	0	B73	GATGGCCGGGTAGTTCAGG	GATCCGGAACATGGTGCTCC	12135787	12135889	103
1	TG	2	7	0	Zheng22	CTTGGTCAGACTCGATGCGA	GCCGATGGGTAATCCGTGAT	12137052	12137123	72
1	AC	4	7, 8	0.5	RP125	TCCAGTTTAGCGGCAAGACA	GGCAAGAGACAAGAAAAGCCC	12140367	12140542	176
1	T	16	10, 11, 13	0.227	B73	TGATGTCTGGTCGCTGCATT	GGTTTGGCTTGTGGAGGAGA	12145233	12145298	66
1	TA	17	7	0	B73	CCGCAGAGGAAGCTTGCTTA	TTGAACCAGGTTGCAGGGTT	12148793	12148962	170
1	GA	17	26, 28	0.111	B73	CGTGGGGAAGAGAAACGACA	CAGCCCAAGTCAGCCCATTA	12155709	12155928	220
1	AGGTGC	17	4	0	B73	CAAAGGCTAACTTGCTCGGC	CAACGCCTTGAACTCTTGGC	12157756	12158014	259
1	T	1	10	0	RP125	GCAGGAAACCAAACAGGCTC	ACAAGTACCTTCCTAGGCCAG	12168701	12168998	298
1	TA	17	7, 8	0.36	B73	ACCATCATTCTTTCTCTACCTCAA	CACATGTGATGGGAGGGGAC	12207362	12207730	369
1	CCGGT	1	4	0	18White	GTCCCCTCCCATCACATGTG	ACGGGTCTCATCAGGATGGA	12207600	12207875	276
1	A	16	11	0	B73	ACGTTCTGAGCCGTCACATT	GCGTGTCCTGGACTCTGAAG	12208414	12208550	137
1	A	1	11	0	Z.mexicana	GTTTCGGGTGAAAGCAGCTG	ACAACCAGAGGTACTGCAGC	12213182	12213463	282
1	G	17	10, 11, 12	0.215	B73	TGACTTCCGCAGAACATCTTGA	GGTTTACCGTGCTGACTGGA	12224525	12224636	112
1	CTC	17	6	0	B73	CCTTCCCTGCGAACCTCAAT	GGAGGAAAGTGACCAGAGCC	12260791	12260977	187
1	TC	17	7	0	B73	ACATGACGCGGACCTTCTTT	CCTTTTTGGCAGCAAGGACC	12261115	12261241	127
1	T	16	10, 11	0.117	B73	TCACGTAGAGGGCAAAGCAG	ATCCCCTGTTTGCTGAGACT	12276633	12276801	169
1	C	1	11	0	Mo17	TAACGTCCGTGACATCCGAC	GTCGAAGGCTAGGATGGGTG	12293088	12293285	198
1	A	17	10, 11	0.111	B73	TCTCCTGTTTCAGACGACGC	GACCTAAACATGCTGCAGCG	12298288	12298466	179
1	A	16	10	0	B73	ATGCACTTGTCCCCGTGAAT	GTGACACTATCCGGCGTCAA	12299488	12299634	147
1	A	15	10, 11, 12, 13	0.347	B73	CAGATAGAAGGCAGGCCGAG	TCTCGCCTGCATTTTCTCGT	12309494	12309650	157
1	GCAC	17	5	0	B73	TTGTTGCCGTCGATGTGGTA	CAGTCACTCGATCGCCGTAA	12313076	12313218	143
1	A	10	10, 12	0.32	B73	TGCGTGAGGTACACCAGAAC	AGCTTCACGTTTCAAAGCCG	12313597	12313747	151
1	T	16	10	0	B73	CTGCTACGAGCCAAGGAAGT	GGGTTTAGGCCAGAGAGAGC	12313842	12314039	198
1	AT	17	7, 9, 10, 12	0.464	B73	TTTTTATCGGGTGACGGGTAT	TCGCAACGAGTACCCGAAAA	12318142	12318314	173
1	A	1	11	0	81565	ACACGATCGTCTCTTTCCGT	TGACTTCTATATATTCGGAAGACACA	12319019	12319221	203
1	TG	17	7	0	B73	ACATGAACAACACAAAACGTCCT	GAACAGAGGGCAGAGTCCAC	12319807	12319977	171
1	G	17	25	0	B73	TGATTCTTCACCTGCGGGAC	ACTGTGGCCACTAGCATCTG	12320993	12321133	141
1	G	14	10, 12	0.133	B73	CCGATCACCCCTAATCCACG	TTGCACCCTCTTTCTCGGAC	12335551	12335793	243
1	A	14	10, 11	0.133	B73	CCAGGCTCTGGCAATGTACA	GTTCGGGAATGCAAGAGGGA	12354191	12354336	146
1	CT	4	7, 8, 9	0.625	Dan598	TCCCTCTTGCATTCCCGAAC	GGGAGTAGACATGGATGGATGT	12354317	12354543	227
1	CTT	2	6	0	17564	TGGCGTGTACGAATTGCTCT	GAGATGTGGTGGTCCGTCTG	12355234	12355382	149
1	AT	17	9, 10	0.208	B73	CAGGAATGGAGGCCGGAATT	GTTTGGTAGCCTGGAACCGT	12380155	12380373	219
1	A	17	10, 12	0.208	B73	AAAGGTTTTCAACGGCAGGC	ACGCAGCAATCATCCAGGAA	12380694	12380846	153
1	GT	3	7, 8	0.444	Mo17	TGGGAAATTCGTCACAAAAGGC	GGAGGCTGTAGCTTTCTTCCA	12386015	12386181	167
1	TA	17	9	0	B73	TGTTTCGTGGTGAAGCTGGA	GGTGGTCGGGGATTGTTGTA	12391327	12391539	213
1	T	2	10	0	P1	AGACGAAATTCCGCAGCAGA	ACCTTGGGCTAGAAATCCGC	12396058	12396546	489
1	A	11	10, 12	0.298	B73	TTGCGACACACATGGTAGCT	AGCCCATAACACCCATTGCC	12397556	12397732	177
1	T	14	10	0	B73	GTGGAGATCTGTCGCCGTAG	ACACCTTTCACGCTCCTCTG	12405075	12405301	227
1	T	1	13	0	2000-06-01	AGGGTCGATCGACTTGTCCT	AAGTTTGACCGGCTCGTCTT	12405593	12405739	147
1	AG	1	7	0	Dan598	GCGACGCTTATCCTCTCGAA	CAGTAGCTGCATCCAACGGA	12423423	12423513	91
1	G	16	12	0	B73	AGTACGTGAAGGCTCCGTTG	GGCCCTCTTTGGAACAGAGG	12423481	12423634	154
1	T	1	14	0	Huangzao4	AACACTCTGGGCGGAAACAA	AGGTATGCCTGCATCTCGTG	12423855	12423968	114
1	CGA	17	6, 7	0.111	B73	TCTTCTCCCCCGTCATCAGT	TGCATATCGCGTCAAGGTCA	12441088	12441185	98
1	T	15	10, 23	0.124	B73	TCTCATTGGCCGTCGGTTAC	CGGCCGGGTAACATCTACAC	12446552	12446744	193
1	T	16	23	0	B73	TAAAAATTGCTCGTCGCGGC	GCGCTGGTAAAGAACGAAGC	12448178	12448350	173
1	ATTT	17	5	0	B73	GTCAGAGGCAGAACACGTCA	ACTGTTTTTCTCGACCCAGCA	12455815	12455994	180
1	T	1	10	0	RP125	CGGTGCTTTTACAGATGCCC	ACCTTATGGCCACTGCATCC	12457092	12457286	195
1	TC	6	7	0	P1	GCATGTCAAGAACCGTAGCG	TGGAAGAGCATTTGCCGAGT	12457594	12457772	179
1	TC	12	7	0	B73	TCAGAGCAGAAAAGGAGGCG	CCCCTCACGAATCGCGAG	12458984	12459193	210
1	TC	17	8	0	B73	CACGCGAGGTCCTATCGTAC	CCGGCTGGTGGAAAGGAAAA	12469016	12469156	141
1	T	17	10, 11	0.111	B73	AGCAGTGCAGAGGAAGTGTG	CTCGCACGGGAACAGGTATT	12469569	12469693	125
1	ACA	17	7, 8	0.291	B73	TAGGCGGACAGTGTTCATCG	CTAGGAAGGCTGGTTCGAGC	12472940	12473121	182
1	AGCC	17	9	0	B73	GGGGGTGAAGAAGACATGCA	GTGGTCCATGGTTGTCGAGA	12473183	12473380	198
1	C	17	10	0	B73	TTTTTGTGTTGCTAGCCGCC	GCACGAAGCAGAATCGCTAC	12474216	12474305	90
1	TGT	17	7, 8, 10	0.388	B73	CAGTTCCAGGTACCGGCAAT	TATGCGGGGGAGGGATTGTA	12474987	12475186	200
1	T	4	10, 11	0.375	RP125	TGCAGCCGAATAAGCCGTAT	ACAAGAATCCCAACCACGCA	12475568	12475822	255
1	A	1	10	0	Z.mexicana	CTTTTGCAGAGTGGATGCGG	GAGCTCGGAAGGTTCTGGAC	12478570	12478824	255
1	GGA	1	7	0	Mo17	GTGACGGTGAAGGAGGAGTG	CAGGTCGAACGTCTTGGTCA	12479786	12479920	135
1	AT	3	7	0	18Red	GCGCACAACTCCCCAATTTT	GATCAGGTGAGTGTGGTCGG	12530992	12531250	259
1	TA	14	7	0	B73	GGGGCTTCCCGTACTAATGG	ACGCTGAAAGTGTGTTTGGT	12536127	12536303	177
1	ATG	17	6, 7, 8	0.215	B73	TGGACCCGTCGAAGCTTAAC	CCTAAGGGGAAGGCAGAAGC	12540759	12540964	206
1	CT	16	8, 9, 10, 12	0.414	B73	GCAGCGCTTCTCTCTCTCTT	GATCTGACCGTCGGTTCTCC	12554923	12555106	184
1	TA	17	29, 31	0.111	B73	AACATGCACTACGGTTCGGA	ACGTGTCTAAATGCTGCAGT	12555642	12555868	227
1	A	15	11, 12	0.391	B73	TACCCACAGCAGCACTTCTG	TTCGTGGCGTTTATGCTTGC	12558497	12558628	132
1	G	12	10	0	B73	GTGCCCTTGTAAGTCCCTCC	ATTCGAGAGAGCTTGTGCGT	12574954	12575057	104
1	GAGCT	1	4	0	178	TTGCCGGTGCTTTGCAATAC	AACACCAAATGCAAGCCGTC	12608540	12608616	77
1	GT	16	7, 9	0.219	B73	CTGCAGCTAGCTCTCCGATC	TACACGTACACAGAGCGACG	12611556	12611696	141
1	ATGGAG	1	4	0	RP125	AATTTCGCAAGGCCCAGCTA	CCGTCATCCTCTGCTGATCC	12612093	12612227	135
1	T	1	10	0	Mo17	CGACAACCTAGTTACGTACGCT	GATGCAGAGGCGAGTCGTAG	12664627	12664832	206
1	A	15	10, 11, 12, 14	0.347	B73	GTCTCCTACGTACCCCCAGA	GACACCGACAAACACCCCTA	12665256	12665462	207
1	TA	17	14	0	B73	TCAAAACGCTGAAAGGCTGC	GGCCACATAAGGAGAGGTCG	12667779	12667982	204
1	TA	14	44	0	B73	CACGCATGGGACTACATGGT	TAAGTGAAGCCGGCACATGT	12730689	12730939	251
1	TAA	17	9	0	B73	GTAGTTTGCGCCGGTTGATC	GCCACCTCATCGCTACATCA	12734633	12735135	503
1	A	17	10	0	B73	GCTCCGCCACTGCAATTAAG	TGATGTGTAATAACTAGCACTACATTT	12748855	12749045	191
1	TC	17	8, 9, 10	0.381	B73	TATAGCAGGAGCAGCCAAGC	CGCGCATGCATATACTTGGC	12750044	12750235	192
1	A	1	10	0	P1	TACCAGCCAGGCACTCCTAT	TACAAGTCCATCAGGCAGGC	12750489	12750641	153
1	C	17	23	0	B73	GGGGATTGTGATGTGGTCGT	CCCCCGCGAACCGATTTTT	12769232	12769347	116
1	C	17	24	0	B73	GGGGGTGGAAGGGGTTTTT	TGAGGTGGAGATCGGTGACT	12771399	12771527	129
1	T	3	11	0	18Red	ACGCAGTCTACCATAGTGCA	GTGGGAGCTCAGGCAGATTT	12786724	12786991	268
1	AT	16	8, 9, 10	0.227	B73	GACCATGCGTGTGACCACTA	CTGGCCAGGATTGAAACCCT	12787527	12787733	207
1	GCA	17	6	0	B73	GCACAGCAGCTACGTACGTA	TCGCTCGATCATTTCACCCG	12788622	12788832	211
1	A	1	10	0	Mo17	ACACGTCGAGGTAATGACGC	TGGGGCCAGGTCAGATCAAT	12789621	12789788	168
1	CGG	17	6	0	B73	CGGGGACAAGGATGAGCTG	TGATTGTCTCCGCGATGTCA	12790466	12790677	212
1	T	17	10, 11, 12, 14	0.394	B73	GCATTTGGCTGGAAACCTGG	TAAGAGGAACGATCGCACGG	12792098	12792250	153
1	T	16	11, 12	0.219	B73	TTTGTCCTGTTCTCCGCTCC	TCTAACGTGACGTCACTGCC	12793175	12793320	146
1	TC	17	20	0	B73	TACAGTAGGCGGCTCTCGTA	CGCAGCCAAACAGTGTCAAA	12793327	12793465	139
1	CT	17	7, 8, 10	0.305	B73	GCATCGCACAATCAATGGCT	ATGAGATGATGGCGACCACC	12800124	12800277	154
1	T	2	10, 11	0.5	Mo17	CCGCAGTTCCTGACATCTGA	TGCGTCCAACTGAAAGGACA	12800348	12800609	262
1	G	15	12	0	B73	TAGGGTAGGGCACTGTCCTC	TCTTTATTTTGCCACGCGCG	12800831	12801040	210
1	TA	17	16	0	B73	GCCTGTGTACAGTGGCCTAA	CAGCAGTCCTGACTCACACA	12801105	12801301	197
1	A	1	10	0	RP125	AAGGAGAGCTCTATGGGCCA	CTGCCACCGCATCATCACTA	12802903	12803049	147
1	AG	16	8, 10	0.117	B73	ACAGGCATCTGGAACTGACG	ATCCGGACCCGAGAGAAGG	12809245	12809415	171
1	ACAT	17	5	0	B73	GCGTTGCTCGGATGTTTTGA	GCATGCAGCTGTCGATTCAG	12811837	12812039	203
1	GC	17	7	0	B73	GAACTCACTCGCCATTTGCC	CATGTTCGGTGTCTGCGAGA	12812427	12812582	156
1	GTCCA	1	4	0	Huangzao4	ACAGCATGTGGTAGACTGGC	TGACGTGTAGTGAGGCAACC	12838996	12839102	107
1	AT	1	26	0	Mo17	TGCTCGCGGGTAAAATTCCT	AACCCGCGGGCACATAATTA	12841849	12842129	281
1	TA	16	23, 25	0.219	B73	TATACCCGTGCCCACAAACC	GTACCCATTTACCCGCGACA	12841961	12842191	231
1	A	11	10, 11	0.165	B73	GTCCTATCTGGCGCAGAGAC	TGCTTAAGGTCTCTGTGGCT	12849130	12849319	190
1	GGT	16	11	0	B73	GCCCTACTCACCTCACCATG	TGACGAGCACGAGACAAACA	12854104	12854292	189
1	TA	17	11, 15	0.111	B73	GTAGGCGCTGTAGCTGTAGG	AGCATCATCGCCATTGACCT	12854352	12854460	109
1	GC	17	7	0	B73	CAGCTCCACCAGGTACACG	CACCTCCTGGCCGTGACG	12854860	12855069	210
1	T	1	11	0	Dan598	TGGCTCGTAGGATTCTTTCGA	GTGAATGCACTTCCTACAGTTTCT	12897948	12898128	181
1	A	4	10, 11	0.375	Huangzao4	CGCTTCCAGTCCAAGGTTCT	ATGTTTGCAACAGGTCGCAG	12906091	12906340	250
1	AGGGG	17	5	0	B73	GAGGAGCAGGAGAAGGGGA	GGAGGAAGACGCATTCCACA	12908636	12908836	201
1	A	9	10	0	81565	ATCATCGACTGCATCCGTCC	AGGATACACTCACGCAAGGC	12917747	12917939	193
1	C	17	13, 14	0.111	B73	AAGTTTGGTAGCCTCGCTCC	ATGTTTGCGCGTTAGGCTTG	12923574	12923751	178
1	TGCTC	2	4	0	P1	CCCAGAAGAAACCGATGGGG	TCAGCGCTCATCACTTCACC	12924300	12924510	211
1	T	17	10	0	B73	TGTCGAGTGGTTGTCGGAAG	TATACGTACGTGCTTGCGCT	12971011	12971178	168
1	T	16	10	0	B73	GGTGTCGTGGTTGCAGTCTA	GTGTGGCTGAGAGCGTAAGT	12972428	12972883	456
1	T	1	10	0	Huangzao4	CTCCCTCCGACCAGGACTAA	AAGCTTCGGCCAACTGAGTT	12998332	12998468	137
1	CCGGT	17	4	0	B73	GCCACGGACCGAGTAAGTAG	TACGGACGTACGGTTGTTGG	13017708	13017906	199
1	TA	17	7, 8	0.36	B73	ATATACATCCGGCCGGTTGC	AAATCCTGACGCAAGCAAGC	13022725	13022887	163
1	GA	16	7, 8	0.117	B73	CAAGCGGGAGGATGAGGTTT	TTCCTGGAGAGGGGACAGAG	13033709	13033913	205
1	TATT	1	6	0	RP125	TTGTACTCCTTCCGTTTCAAGA	CGACACTGCCCACTAGCTAG	13036216	13036440	225
1	GT	4	7, 9	0.375	RP125	CTACGACTTGGATGGAGCGG	GTGCTGCAATCACGTTCTCC	13036633	13036912	280
1	GACTAC	16	4	0	B73	AAGGAAAACGCAAGACACGC	CCATTGCCACGGACTGAAGA	13036681	13036851	171
1	GC	16	7, 8	0.305	B73	GCAGCAAGGGTTGGGTAGAT	GGGCGGTTTTTACCTCCTCA	13038787	13038998	212
1	T	2	10, 13	0.5	Z.mexicana	GGCCCCCTGTAAAAATGGGT	CATTGTCTTGCCTGCATGCA	13081181	13081471	291
1	C	17	11	0	B73	CGGAGTCGACCTCAACGAAT	CCCTTTGTTCATCTTCGCGC	13131584	13131787	204
1	TCC	16	6	0	B73	GATTCGCATCCGCATCACTG	CCATTGAGGTGGCGGTAGAG	13145486	13145672	187
1	AT	17	9, 10	0.111	B73	GCCGCCACTTGGTAATGTGA	TTCAATGACACGATGGCCGA	13152537	13152787	251
1	TA	17	9	0	B73	GAACAATCCCGCCGTTGTTT	ACAATTCCCTGCCTGACGTT	13174496	13174693	198
1	TAT	12	6	0	B73	CCCACTGTAAGAATGTTTATGCGT	GGTGGTCGAGGCAATCATGA	13279859	13280073	215
1	T	16	10	0	B73	ATTTCGTCCACGTCGAGGTC	TGGTTTTGGCGCCATCTTTG	13340860	13341042	183
1	GA	15	7	0	B73	AGTTCACGAGCCCTAGCAAC	GTGTGACTGTGTCTCCCTCG	13342136	13342260	125
1	TA	17	9	0	B73	CGAGCCCTAGCAACAAGGAA	ATGTTTCCGATGCAACGCAC	13372179	13372382	204
1	AT	17	16	0	B73	TGCAGATATGTGGGCAGCAA	CGGCGCAGTCCAATTGATTT	13380173	13380382	210
1	TA	17	20, 21	0.111	B73	TGTCCCAACCTTTTTCTGCT	TGGACATAAGTTCGTGGTCATGT	13381632	13381869	238
1	AT	17	8	0	B73	GGATGGAGTGAGCAGCGAAA	TGAGGGGATACATGGGGAGG	13382432	13382830	399
1	TA	16	7	0	B73	TGAATAACAACGCGTGGGGA	CCCTGACTTAATCGCACCCA	13402790	13403086	297
1	AT	13	7	0	B73	TCAACGCTGCTCTATTAAGGACA	ATACACACATGCACCCGTGT	13427154	13427291	138
1	GCG	17	8	0	B73	CTGAATCGATTGGACGTGCG	TTCCGGTTCCTTTTGGCCTT	13427406	13427615	210
1	TA	17	7	0	B73	TGGCATAATAACAGGCAGCCA	GGGCAGAACGACAGACTACT	13428239	13428429	191
1	AT	17	7	0	B73	TGGAGTGAGCAGCGAAAACA	TGCAAAAGGAGCAAATGGGC	13440741	13440932	192
1	T	15	10, 13	0.124	B73	ACAAAACACCGAGAACTGACA	TGTCGGTCATGTATAACACACGT	13444317	13444440	124
1	T	1	10	0	18White	TGGTTCCCGTTCCTAGCCTA	CCGAGAAACCATGAACCTCGA	13447919	13448156	238
1	A	2	10	0	18Red	CTCGGAAACCTATGCGTCGA	GCATTCCAGTCAACAGGGGA	13474441	13474730	290
1	T	2	10	0	Huangzao4	GCAACAACCACCACAACCAG	GTTTAGGCTCACTTCGGCCT	13477749	13478047	299
1	TTAA	3	6	0	P1	TCAGATCGTGTCATGTCACCT	CGGCCGCTATCTTATACCGG	13495116	13495566	451
1	TC	17	9, 10	0.291	B73	CTTCTCCCTCACACTCGCTC	ATTCGCGGTGTTAGGTCTCC	13497851	13498046	196
1	T	16	10, 13	0.469	B73	CATATGCATGTGTCGGCGTG	GCCCACACGCACCTAGTAAA	13498823	13499027	205
1	A	6	10	0	RP125	GGCTTCAAGGCTTCAGCAAC	CCCGAGTTAGAAAAATGCACCA	13499177	13499423	247
1	A	2	10	0	Han21	CGCTGAGTCTTCAACGTTGC	ACGTGCGGCTTGGTGTTATA	13500749	13500825	77
1	T	13	10, 11, 12	0.272	1948-02-01	TGGCAGAACACGGGAATGAC	CGTGTGCAAGCAGTCCATTG	13513435	13513644	210
1	A	2	10	0	ES40	AGCTCGCAGGTGCTATTCTC	GGCTTTGTCAATAGGCTCCCT	13516899	13517077	179
1	T	1	10	0	17564	AGCTCGCAGGTGCTATTCTC	TCGTCCGTAACAACAGGTGC	13516964	13517209	246
1	T	17	10, 11	0.457	B73	ACAGTTGGTCCACAGCACAC	TGTGATGGGAGCGACTAGGA	13523981	13524065	85
1	A	1	10	0	P1	GGGGGAATTTCTGCAAATGTGA	CCTTTGACCCTTCTCACAGCA	13526186	13526355	170
1	AGAGG	17	4, 5	0.111	B73	TTGGAGGATGGAGAGGGAGG	AGGCGTGTTCAGAACGTTCT	13526983	13527126	144
1	C	4	10, 11	0.375	Mo17	AGAGCCATGTATGCCTCCAT	CATCACCAATGCCTCACCCT	13528879	13529305	427
1	T	1	12	0	Dan598	AACAATGAGCTAGAGCCTATGG	CATCACCAATGCCTCACCCT	13529108	13529305	198
1	GTG	17	6	0	B73	GTACGCCTGCACGAACCT	TTCAAGTCGGAGGCGATCG	13581810	13581998	189
1	TTTG	1	5	0	RP125	TAACAACCCCTGGCTCTCCT	GTGCAGCAGCCAGTGAAAAA	13584912	13585124	213
1	T	15	10, 11	0.124	B73	AGAAACCCCACCACCGTTTT	AAGTGAAAGGATCCCAGCCG	13585010	13585166	157
1	T	3	10, 11	0.444	RP125	AACAGATTCACGCACGGGTA	AAGACCACTGCTGCTGAGTC	13586436	13586682	247
1	CAT	15	6, 7	0.231	B73	AAGATTAGGTGACGACGGGC	GCGTCGATCGTCTCTAGCTC	13586925	13587118	194
1	TC	17	8, 9, 10	0.215	B73	GAACGGAGGAACCTGACCAG	ACTCCCATAGTCCCCATCCC	13617595	13617804	210
1	A	2	10, 11	0.5	Z.mexicana	CACAGCAGGCACATTGTCAC	TCATTGCCTCGCTCATTGGT	13617749	13617981	233
1	ATTAT	1	4	0	RP125	AAGTTGATGGGAAGGGAGCG	TGGTAGAGCCGCCGATTTTT	13618166	13618367	202
1	A	16	11, 14	0.117	B73	GCGTCACACCTCACCATTTG	TCATTGCCTCGCTCATTGGT	13618585	13618772	188
1	TTCCA	15	4	0	B73	TGAGCGAGGCAATGATTGGT	GGCCTGCTAGGGTCAATGTT	13618758	13618912	155
1	A	16	14	0	B73	AACATTGACCCTAGCAGGCC	GTCTCTCTCCTGCTGCTGTG	13618893	13619078	186
1	T	2	11	0	ES40	AATCACGTCCCACGAGACAG	TTTCTACAAGGCGGTGGCAA	13624998	13625155	158
1	A	11	10, 11	0.397	B73	TGCATGCATCGCAACAGAAG	GAGCCTACGCCTGGAAATGT	13627950	13628298	349
1	A	15	10, 11	0.124	B73	AGTGGGAGAAGACGGAGGAA	GACTACAGAGACACACGGGC	13629397	13629482	86
1	CAGAG	6	4	0	P1	AACGAGCAGGCATAGCACAT	CTCTTGGCCTTGGTGCACTA	13630061	13630352	292
1	GCAGA	11	4	0	B73	AACGAGCAGGCATAGCACAT	TGTTGGCCAGTCTCAGCAAA	13630061	13630246	186
1	ACGT	17	5	0	B73	GGCGATGGGTCTGATCTGAG	CTAGCTAGTGTGAGGTCGCG	13630476	13630615	140
1	T	11	10, 11	0.165	B73	ACTCCCTCCATTCACTTGTGA	GGCGGTGCTGGTATTGTTTT	13680264	13680448	185
1	A	2	10	0	18Red	TCCGTGTACTACCTGCTCGA	AGCTAAAGATTGCGCGCCTA	13726714	13726955	242
1	T	1	10	0	Han21	CTGGGTTAGTTGGGCCTTGT	AAACGTTAGGTGAGGCGACG	13732238	13732446	209
1	GAGCGA	17	4	0	B73	CCCCATAAAACAAGACGCGC	TGAAGTCCTGAACGGATGGC	13745151	13745342	192
1	G	1	10	0	Huangzao4	CTTCGCACTCTCGGACCAAT	CCCGGCTTGTAGTTGTGCTT	13775408	13775534	127
1	AG	1	7	0	RP125	AGCACTTCTCCAATGCGTCA	GTGGGGAAGGCAGACTACAC	13782807	13783100	294
1	GA	14	7	0	B73	TCACTGGACCTGGTTTCTTCA	GCACATTGTTCTTGCATCGC	13806002	13806182	181
1	C	15	11	0	B73	CCACTGTGGCATCTCTGTGT	GTCCGGTGTAAGGCTGAGAG	13922642	13922822	181
1	AT	17	7, 8	0.111	B73	TGCCTATTCACCCTCCCTCT	TCAATGTGGGGCAGGTCTTC	13929618	13929763	146
1	CA	1	7	0	P1	ACTGCACACTGTCTCCGATC	AGCAGTAGCAGCAGCAGAAA	13931038	13931118	81
1	A	2	15	0	Zheng22	ACCATCCGTCGACAGCAAAA	GGCCAAGCACTTCCAGGTAA	13932566	13932689	124
1	CGC	17	7	0	B73	GAAGACGGCGTCCAGGAG	TTCTCACCGTGCTGTGGTTC	13971648	13971862	215
1	T	17	10	0	B73	ATTAGCGTTGCAGCTTTGGC	CGGAGATCGGATTACGCCTT	13972641	13972767	127
1	T	1	10	0	RP125	GGACGCAAGCTGCTTCATTT	ATGCACCACTCCGAATGACT	14035341	14035635	295
1	A	1	10	0	ES40	TGTCTCAGAGAGGAAGGAGTCT	CCAAACAAACCTCTGTCGTCC	14037178	14037377	200
1	C	17	10, 17, 20, 27	0.394	B73	TCCATCCTCACATTCTCGCC	CCAAAGCTGATCCCTGCTCA	14041316	14041483	168
1	ATTTT	17	4, 5	0.208	B73	CCCGGCGTTGCTTTTCTTAC	AGTGGAGGTAGAGAGGCAGG	14043238	14043437	200
1	T	3	11	0	17564	CGCCGCCATGAAGCTAAATC	GCTAGAGTCATGTCGAGGCC	14050880	14051147	268
1	CT	10	7	0	B73	AGCTCCGTCCTTGAAAGTACT	TGGTTTTTGGCTCGGCAATG	14052278	14052475	198
1	A	2	10	0	RP125	CACGGGCACTTTTGTCCTTT	CCTCGAATTTACGCAGTGCA	14058214	14058512	299
1	T	11	10	0	B73	ACAAGGAAAGTGTGCCACCA	AGTGTGTGATGGCAGCTTCT	14103114	14103201	88
1	TCT	17	6	0	B73	AGAAGCTGCCATCACACACT	GCAAGTTCCATACCAACACGA	14103182	14103353	172
1	CTGCGT	1	4	0	81565	ACTCGTACGTCCTCCATCGA	CCACCCTCGACTTCATCTCG	14105500	14105717	218
1	GA	2	9, 10	0.5	P1	GCTTTCGCATGCCAATCCAT	CGCATTCGCATCGAGTTGTT	14106628	14106758	131
1	T	16	16	0	B73	CGTATGCACTTGGGCTGACT	TTGACTTGTTGGCACGCATG	14108272	14108401	130
1	T	2	10, 16	0.5	RP125	CATGCGTGCCAACAAGTCAA	GTCGAGAAGATGGACGCGAT	14108284	14108496	213
1	GTGA	17	6	0	B73	GGCAAGTGAGCTCTCTCTCC	TGTACATGCACGATCACCGA	14109073	14109259	187
1	CT	16	53, 55, 56	0.398	B73	ACCGTGCTCATGTGCAAATG	GCGAACGCAGCCAAACTTAT	14111192	14111435	244
1	G	12	10, 11	0.153	B73	TTCGTTGGATGACCACCTGG	CCTGGTGTGTAGTTGCCTGT	14204659	14204915	257
1	T	1	10	0	RP125	AGAGCACCAACAGACAGACA	AACGCTCCACTCCAACTGTT	14221350	14221551	202
1	GT	16	7, 11	0.117	B73	GCCCTTGTGGTTCGTGTTTG	ACTCCCACACATGTGCATCA	14224277	14224410	134
1	AC	17	8, 9, 11	0.305	B73	GTTGAAGCAACAAGAGCGCA	GGGCCAAGTCACAATCCACT	14225559	14225785	227
1	AT	1	7	0	P1	TTGGGCTTAGTGGGGTTTCG	GGGGTAGGATTTGTAACACCCA	14230123	14230616	494
1	AT	1	9	0	RP125	GGTGTGGTGTAGTGGTGTAGG	TGAGGACCTTCGGAAGAGGA	14235827	14236093	267
1	C	17	16	0	B73	CCCTTCCTCTCTTCTTCGGC	TTATTCGGCCCTGGCATGAA	14247806	14248005	200
1	TA	15	9, 10	0.231	B73	ACCGAACAAGCCCTTAGTGG	TTTGGTTTCCCTCAGGAGCC	14283642	14283757	116
1	C	1	10	0	RP125	GAGGGGGCTAGACGAGTACA	GCTCCCCCTAAAGTTGTGCA	14286747	14287228	482
1	C	17	13, 14	0.5	B73	CTGCTAGCCCCACAGAACAA	TGTAAGACTCGCACCCACAC	14297242	14297609	368
1	AAT	12	7	0	B73	GAGTGCCCGAAAAGAGACGA	CTTCATCTGCGCATACCCGA	14322610	14322791	182
1	GCCCG	17	4	0	B73	ATGTTCGGCTAGAGATGGCC	GGTTTTTGGGCCCGGTTTTT	14323512	14323666	155
1	GAGCT	12	4, 5, 6	0.292	B73	GAATTTGCCGTAGCTCTCGC	GCCGTTCTTGTGCTTCGATG	14324769	14324950	182
1	TA	2	7	0	Huangzao4	ATCATTCGTCCATGGTGCCC	GTGCATTGTGCCAAGCAAGA	14331182	14331432	251
1	C	15	11	0	B73	AGCTGTCGTGCTTCTTCCTC	AGCGACAGATCCAACGAAGG	14339464	14339635	172
1	AT	16	24	0	B73	ATCGCTTAGGCTGCTTTGGT	CTGATGAGGGTGCTATCGGT	14343367	14343544	178
1	T	3	11, 12	0.444	P1	GGAGGCTGAGGGAGGTATGA	TTCAGCTTCAGTTCCGGACC	14350348	14350535	188
1	C	1	10	0	Dan598	TCTAACGCTAACCCGGCTTG	TAGGAGATACGGGCGCCTAA	14377145	14377320	176
1	T	1	10	0	17564	GCACCATTCGAATGTCTGCC	CCGAGGAAGGGTCAAAATGC	14384011	14384212	202
1	AT	17	7, 8	0.208	B73	GAGCCAGCCGTTCATCCATA	CGTTGGCCACATATCAGAGC	14384846	14385059	214
1	A	17	10	0	B73	AGGACTTCTTTGAATGCACTATAGC	AGTTGGTAGAGTGCAACGCT	14385384	14385529	146
1	A	17	10, 11	0.111	B73	ACAGCATATGGTCGAGGCTG	GACAAGTACCGGTCGGAGTC	14389533	14389703	171
1	T	11	10	0	B73	GTCATGGTCGTGGTACGGAA	ACTTCTCAAAGCCATTATTCCGA	14391119	14391287	169
1	T	2	10	0	18Red	CGGCGGCTATGAATGGAGTA	AAACCTCAGCGGAAGGACAG	14437926	14438077	152
1	T	1	11	0	Mo17	GCGATATCGGAGTTCTGCGA	GTTTTGGAATAAAACGGAGAGAGT	14465322	14465499	178
1	G	17	10, 12	0.111	B73	GTGCAGTTCCGGCAAAACAT	CGTGGATTAGGGGTGATCGG	14470823	14471136	314
1	G	17	10, 12	0.111	B73	AGTCATTTTAGGCGGGGTGG	TGGGGCGATTGAGTCTTTCC	14498692	14499071	380
1	TTG	17	9	0	B73	TCTCTAGCCTACCCCAACGT	ACTTTGTAGCAACGTACGTCG	14510684	14510867	184
1	T	2	10	0	CML411	AGGCATGCAAGAGGGAAACT	TCCGGGGAGGTCTTTTGTAC	14572866	14573002	137
1	T	12	10, 11	0.153	B73	CGGCATCTGACTGAGTCTGA	GGATCTCGTTCCACAGGAGG	14578991	14579167	177
1	GT	1	8	0	17564	GATACGACTCCTGGAGCACG	GCCCGTGCATCGATACAGTA	14592220	14592496	277
1	T	1	11	0	RP125	AGGGAAAGGACGTAGGAAAGA	GGTGCATCAGCCTTCTCGAT	14613937	14614232	296
1	A	14	10, 13	0.133	B73	GAACTTCTGTGCCTCCCAGG	CCGTAGACTTGGCAAGCATG	14615754	14615957	204
1	A	1	10	0	81565	CTAGTCTGGAATGTGCGGGG	GCCACTAAGATGCCACCACT	14616978	14617183	206
1	AT	16	9	0	B73	CGGGGTCCTCACTCCTCTTA	TCGCAGCAGCAGTTTGTTTC	14619285	14619598	314
1	T	1	14	0	Dan598	ATGTCGAAAACTTCCCGGCA	AAACTCCACAGGGTTCGGAC	14698021	14698215	195
1	GA	17	7	0	B73	GTTCATTGGACTTGTCGGCG	ATGTACAGGGCTCAAGGCAC	14702913	14703329	417
1	GA	16	8, 9	0.305	B73	GAGGACCGTCAACAGACCAG	ATAAAAGGGGATGCCAGGGC	14716136	14716423	288
1	A	17	14	0	B73	ATGATGATGGCGCCGAGATT	TTTAGCCTGCGTTTGTTGCC	14719408	14719531	124
1	T	1	10	0	Zheng22	CTGACCTATTACGCACGGGT	GACTGCGGGGAGTGTTACAA	14721289	14721672	384
1	CTTTC	12	4	0	B73	TGGTTCCACCATTCTCTAGTCA	ACAGGAAACTTAGGTAAGGGCT	14735607	14735807	201
1	T	2	10	0	18Red	GCTATGTACCTACGTCGGCC	GACAAGGCTGGGACCTGTAC	14741838	14741996	159
1	CTGCAA	17	5	0	B73	AGCTTTGCCTGAACTCCGAA	TTGCATGATTTGTGCCTGCC	14750497	14750688	192
1	T	13	10, 11	0.142	B73	GACGAATGGACTTAGGCCCC	ACGTCAACCTGATTTTTCGTCT	14751769	14751954	186
1	GAGAG	15	4	0	B73	CGGAGTGCTATGAGTTGCTCA	CAAATCGCCGTGTCCACTTG	14768274	14768422	149
1	GA	11	7	0	P1	AGCAAAATTTGTCGCTGCGT	CGACAAAAGGGACGGGAGAA	14769483	14769736	254
1	C	16	10, 13	0.117	B73	GATGCCCCTAGACCATGCTC	TACCCATGTTGAGCGTCACC	14784609	14784737	129
1	A	13	10	0	B73	AACCAACTTCATCCCGACCC	CAACCAAAAAGGGCTTCGGG	14786810	14787035	226
1	A	2	10	0	Huangzao4	TCTTGTCTGCTCAGCTGTGG	CCCTTCCTCTAGGCTTCCCT	14790682	14790814	133
1	CT	17	29	0	B73	TGCCTTCCATTAGCATGCGA	TGAAAGCAAGGGCAAAGGGA	14791283	14791537	255
1	GCT	1	6	0	CML411	CATCCATGCATGACGAACGG	GGAACCATGCAACCCCAGTA	14792497	14792645	149
1	T	2	10	0	RP125	TGGTACGCTAAAGTTGAAACCT	CCGACGAAGACCTTTAGAGACA	14795625	14795905	281
1	A	1	10	0	17564	TTGGACACGTTGGCATGTTT	GTTCAGCTGAACGGTTTGGC	14796700	14796787	88
1	C	4	11	0	RP125	TCGCACTAGCAACGAAACCT	ATGGTAGGTCCTCAGGGGTC	14803921	14804073	153
1	C	15	10, 11	0.231	P1	TCGCACTAGCAACGAAACCT	GCATCAGGACCATGGGTTCA	14804038	14804167	130
1	C	11	11	0	B73	GACCCCTGAGGACCTACCAT	GGCCCTGGAGGTTCAAGTTT	14804171	14804318	148
1	A	14	10	0	B73	AAGGAATGGGGCAGTGATGG	TCGATGTCCGGAAACATGCA	14833991	14834157	167
1	A	1	10	0	Huangzao4	TCAGAACGAGTGTCCACAGC	CAGCAGTGGGACAGTCAGAG	14834143	14834318	176
1	CA	13	36	0	B73	AACAGAAGCCCAGCCATGAA	AACTGCATGGGTGTCGCTAA	14834619	14834989	371
1	AC	4	32, 35	0.5	P1	GATGTGAGGCCCCCTACAAG	AACTGCATGGGTGTCGCTAA	14834769	14834989	221
1	A	9	10	0	B73	TCCCCAGACCTAGAACCCTG	TAAGAAGCCGCTGGTTGAGG	14863683	14863850	168
1	TTTTA	2	4	0	18Red	ACCTGAGCCCAATTGCTTCA	GGGCTCGTGATTGAAGTTGC	14867005	14867304	300
1	TA	17	19	0	B73	GTTTTTGCGACCTTGCCGTA	AGCACAAATGACTCCTGGCA	14880175	14880395	221
1	A	1	10	0	P1	CAAAACCGAGGCCTGATTGC	ATCAAGGCCTGAAGAGGTGC	14880599	14880691	93
1	CT	17	14	0	B73	CGTAGAAGGACGACGGTAGC	CAGATGCGTGCCACTACTGA	14890957	14891113	157
1	T	17	10	0	B73	CTGACTCGATCATGTGCGGA	GACCAGCATGCATGTTCGTC	14895312	14895510	199
1	A	13	10	0	B73	AACACGACGCTTTGCTGATG	AGCGGAGATGCGGTGTAATT	14898425	14898630	206
1	A	6	10	0	Z.mexicana	CTCCCAAGTCCCAGCTTGAG	CAATGGCTTCATCATGCCCG	14898632	14898921	290
1	CT	15	8, 10	0.32	B73	AGCTCCATCGCATATCTCGC	GATCAACGTTCGATGCAGCC	14898673	14898828	156
1	A	7	10	0	B73	GTCCCAAGTCCCAGCTTGAG	GCTTTTGCCACAGCCAGTAC	14899518	14899646	129
1	CT	17	19	0	B73	CGGGCATGATGAAGCCATTG	TGCCTGCCTTTGTGGAATCT	14899787	14899978	192
1	GA	16	10, 11	0.117	B73	CTGCTGCATTTGGAGGAGGA	AACAACCACCACCAGTGCTA	14901093	14901297	205
1	TA	17	7, 8	0.291	B73	AGAGAGAGCTAGCACTGGGG	GCCGATGTGAATATAATGACGTCG	14901223	14901396	174
1	A	17	10, 17, 21	0.305	B73	ATCCTCTACCCAAACAGCGC	ACACTGTCATTGGGCCATCA	14935991	14936209	219
1	A	15	10	0	B73	CGTGCAGTTTGACGTGACAT	ACAAACATGTGGATCGGCCA	14936578	14936752	175
1	T	15	10	0	B73	CGCAGCAATAGGAGGTACGT	AGTGTCACTGCACTGCACAT	14936820	14937010	191
1	GATG	17	5	0	B73	GCACTACCCATGCCATGAGT	GGTTCCAAACGGCTTGTTCC	14937898	14938050	153
1	A	17	13	0	B73	GCCCTCTTTCAAACAAAAATGGC	TAAAAGGAGGAAAGCGCCCC	14960574	14960776	203
1	A	2	10, 11	0.5	RP125	TCTGTGAACAGGGTCCTCGA	TTTAGTCGGAGAGTGGCCCT	15018139	15018325	187
1	T	16	11, 12, 13	0.227	Z.mexicana	CAACCAGATCTTTTGCCGGC	ACTGTGTATTGTCCGCCGTT	15019103	15019381	279
1	T	14	10, 11	0.133	B73	CAACCAGATCTTTTGCCGGC	CTTTTGCTCTGTCGCATCGC	15019985	15020169	185
1	GGCGA	17	4	0	B73	GATGGGTCGATCAGGACACG	TCAGCTTCTGGTCGCTCAAG	15020967	15021172	206
1	A	12	10	0	B73	AGCGCCATCCAAGAACAGAA	GATGGCTGATCTGTGCGGTA	15022181	15022343	163
1	CCG	17	6	0	B73	GTATACCTGCACGTAGGGCG	TGGTACGTACGTGTGCTCG	15025067	15025283	217
1	G	17	16	0	B73	AGCACACGTACGTACCAGAC	GCCTCCCAAAGCTCTCTTGT	15025267	15025419	153
1	T	17	10, 12	0.332	B73	GGTGAAGCTTACGACGACCA	GTTTTGGCTTCCTCCCAGGA	15028213	15028418	206
1	T	13	10	0	B73	GCATCGTCGTCATCACTTGC	ATGTCCATGGATCTTCCGGC	15028857	15029031	175
1	ACG	17	6	0	B73	AAGGAAGATGCGCCAGTTCA	AGATGCTTGGCACCATTGGA	15029953	15030093	141
1	G	17	25	0	B73	AAACCTGATGCCGTGTCTGT	CACTGGAAGCTATAGCCGGG	15030717	15030901	185
1	A	3	11	0	P1	ATGAGTACTGTATGCGCCCC	TCGTCATTGTCGTCGTCGTC	15032047	15032179	133
1	A	3	10, 11, 17	0.667	Han21	TTGGGTTGAGGTCGCTACAC	ATATCATCCACGGCACACCC	15036443	15036645	203
1	TC	17	7, 8	0.208	B73	AGACCAATCCTTCTCACCGC	AATACCTGGGGAGGGGCTAG	15037792	15037983	192
1	TATT	17	6, 7	0.208	B73	TTTGGGCCAGTACGGAACTC	AGTCTAATGCTGGGCTGCTG	15041901	15042047	147
1	AT	17	8	0	B73	AAACCAAGACCGAGCCAGAG	GACGTGGCTATACCTGGTCG	15042242	15042388	147
1	A	14	10	0	B73	GCCAACCACTAGCTGGGTAG	GGAGAGGCAGCAGGTCAATT	15084337	15084527	191
1	AG	1	7	0	81565	CAAAGTACCAGGTGGCCCAA	TGACGCAAGCTCGTTGGTAT	15085611	15085748	138
1	ATGG	15	5, 6	0.391	B73	GAGGGAGGAGGAGGAGACTG	GCCTCGTTCGCTTTGCTTTT	15108782	15108986	205
1	ACGCA	16	4, 5	0.117	B73	CCGATGGCTGGGTACAGTAC	ACTGCTATCCTGGGAGGGAG	15109376	15109451	76
1	CCT	17	23	0	B73	GACGGAGGAGGTGATGTGTT	CCTCTGCGCGGAAACAAAAA	15109860	15110086	227
1	AAAC/AACA	17	6	0	B73	CGGGTTTAATTTGCGGGCAA	ACAGGGCCTAAGGGATGGAT	15110138	15110354	217
1	A	15	10	0	B73	CGACCAAGCGATGCCCTTAT	GTGTCTTGCTGGAGCTAGCT	15113945	15114113	169
1	A	1	10	0	Mo17	TTGGTGCCGACATGCAAAAG	GGGTCAGAGCGGTTGAATCA	15115054	15115240	187
1	GA	17	9	0	B73	CTGACGGATGAGGGAGAGGA	ACGTTCACCAAAAACAGCCG	15118822	15119035	214
1	T	15	10, 11, 12	0.551	B73	CGCCGAGCTGAGAAAGAGAT	CTAATCTTGCAGCGCGAACC	15119749	15119838	90
1	ATCC	1	5	0	178	TTCCTTTGACTCGTGGAGCC	AGACTCGACTCGACACCAGA	15122822	15123029	208
1	T	14	10, 11	0.133	B73	GCAATTTCCGAAACTGGCGA	GGGGCAGTGTTCTGATTGGA	15123283	15123451	169
1	A	2	10	0	Z.mexicana	CGAAGACCACAGCAGCAAAC	GGGGTTAAAGAGTGGGGAGC	15125989	15126246	258
1	CG	17	7, 8	0.111	B73	AGGTCCACGAGGAGGTAGAC	ACGGTGATGACTCCATTCGG	15126157	15126345	189
1	A	13	10, 15	0.142	B73	GAGTTTGCACAGCTTCGCTC	GGGGTTAAAGAGTGGGGAGC	15126977	15127150	174
1	T	16	10	0	B73	TGTGATCCTGTTGCTGCTGT	GGCAACCACGGTAACTACCA	15127317	15127429	113
1	A	14	13, 15	0.133	B73	TGTGCCTTCTGAAGCGTGAA	ATCAGCTAGCCTTGCTGCAA	15127689	15127812	124
1	T	11	10, 11	0.165	B73	GGTCCTTCAGTTTGCATGCG	GGCTACTATTGCTGAGGCGT	15128727	15128920	194
1	ATT	1	6	0	Dan598	CTCCAAGGGTTCCATAATCCCA	ATTCTTCTCGAGCTGGTGCC	15217916	15218078	163
1	A	1	10	0	17564	CCGCCATTCTTTTTGGGCAA	ACGGACGGTGAGATTCGTTC	15220326	15220528	203
1	T	17	10, 11	0.291	B73	GGAGAGAACGACGAAGCCAT	CGGTGTCCCCCATGCATAAT	15225024	15225228	205
1	T	1	12	0	Han21	GTCAAAATCCGGCTCTTCGC	GGCTGTCAGGCGCCTTATAT	15267879	15268076	198
1	T	2	10	0	RP125	GGCTGGTGGCGTTTGTATTG	ACAACTGCCCCCAATGGTAG	15305391	15305662	272
1	A	16	10, 11	0.117	B73	GAAGGACGATGCAGGTTCGA	TCAGAGCCTTGACATTGCGT	15306413	15306555	143
1	A	1	12	0	RP125	ACACGGAGATGTCTCGCAAG	GCTCGAGCTACATCACTCCC	15364663	15364959	297
1	A	12	10	0	B73	CAAGCCACCATCTGTTTGCC	TGACCCGAATGTGCCTCAAA	15448137	15448294	158
1	T	17	12	0	B73	TTATGGGCCTCGTCCAAACC	GCGTGATGGCCTCTTACTGT	15461374	15461547	174
1	A	1	10	0	P1	TCCTCATCGCAACCAACCAA	ATCACGGCCCAGTGTACTTG	15468006	15468118	113
1	CGCT	16	5	0	B73	GCCTTGTGGTTCTGGAAGGT	CCAGTGTGCCAGGTTGCTAT	15469725	15469894	170
1	C	16	10	0	B73	CGAGGTGGGATCAAGGCATT	TTGCCTTGGTCTTACGTGCA	15492673	15492881	209
1	GA	17	7	0	B73	GACAGCAAATGGGAACTCGC	GGGCCCTCTCCTTACGTCTA	15494180	15494369	190
1	A	1	10	0	Z.mexicana	GGGCTGAAATGTTGGACGTT	TAATTCGGGGCTCCAATCCG	15522153	15522346	194
1	CT	17	30, 31, 32	0.215	B73	CGACGTTATCCTCTCCCACG	CAAATGGCATTTGTGTGAAGCA	15528812	15529017	206
1	AG	16	7	0	B73	TCCTCCTTGTCACCTCTGCT	TTTCCCCTTTTGCTAGCCCC	15539610	15539776	167
1	GT	17	7	0	B73	TTCTTGGCCGCTGGAATCAT	AGACCTCTATTGGATAGAACCCA	15564181	15564357	177
1	T	13	11, 12, 13	0.379	B73	TCCAGTATCCACATAGGCCT	AAGACCAAAACAGCGCAGTG	15678659	15678819	161
1	A	1	10	0	81565	GGGAATTGGATACCGCGTCT	TGGATGCACCCATCTCAAACA	15728643	15728832	190
1	T	13	10	0	B73	GGGCCTTAGTCATGGACCAG	GTATGGTGTTCCTTCCCCGG	15732011	15732216	206
1	CGTCG	17	4	0	B73	ACTATGCTTGCTGCCTGTGT	TGGGATGGAAACGGAACTCC	15736539	15736753	215
1	A	14	10, 13	0.133	B73	CATCCCATAACCCCAGGCAA	GGCGGTCAGTTTCGAGATCT	15736918	15737109	192
1	T	4	10, 11	0.375	ES40	TCGAGTACCCATCAAGGTTGC	CCCCCGTATCCATTCTCTGC	15758124	15758315	192
1	AG	14	9, 10	0.245	B73	TGAGCCAGCGGATGACAAAT	CCGTGAGATGAGACGTACGT	15758574	15758727	154
1	A	1	10	0	17564	CCTACAAATCCCAGCACCGT	GTGATACCGGAGCTCTCTGC	15759361	15759549	189
1	CT	17	8, 9	0.208	B73	TGTGAGATGAGGAGGGAGCA	AGGCTGCTGCATACTGGAAG	15759627	15759802	176
1	T	17	10, 11, 12	0.443	B73	GCCGTGTTGTTGCATGCTAA	AGTCAAGCACAAACTACTTTAAATGA	15759918	15760096	179
1	GTGCT	1	4	0	17564	TCTGAGGCTGGGCAATTAGC	CGACAAGTCCCGGTTCCTAG	15760542	15760736	195
1	T	8	11	0	B73	CGTGGTGCTGAGTGACTCAT	ATGGGGCCCATCAATCAGTG	15761215	15761335	121
1	CA	1	7	0	Zheng22	ATGCAGCTCGGTCGGATAAG	ACCTTCTAACTGGCCGAAGC	15767103	15767308	206
1	GT	13	9	0	B73	CGCGTGCTGGTAATGCTAAC	ATCTCACGCTATCGACGTGC	15767563	15767772	210
1	A	2	11, 12	0.5	Dan598	TGCTCACTCCGGATCGAAAC	CAGAACAGGCTCCGGACATT	15768874	15769078	205
1	G	1	10	0	Huangzao4	ACATTGTGATTGGTCTCGGCT	AAGGCTTACGTCATGTGCCA	15769956	15770174	219
1	GAT	1	6	0	Han21	TAGAGGGTGGGCAGGAAGAA	AAATCGACGCAAGCTCTGGA	15859109	15859254	146
1	A	5	10, 11	0.48	P1	GATTCCCGGAACCTGGGAAG	CACGGCTTATCACATGCAGC	15859566	15859798	233
1	T	17	10	0	B73	CAAGGTTTTGGCCCAGATGC	ACGAAGCATGGACCCAACAA	15875053	15875234	182
1	AT	1	7	0	Han21	AGAGCAAGTCTCCAACACAGT	GCTGGATTTTATTGGGTGTGCA	15884677	15884868	192
1	AG	16	7, 8, 9	0.477	B73	GTGCTTGTGTGGGAAGGAGA	GCTATAGGAGGCCGTGTGAC	15885166	15885364	199
1	AG	17	8	0	B73	TGGCCGAGAATTCTGACGAC	CAAAACAGCCCAAGCCAGTC	15927792	15928143	352
1	A	1	10	0	Dan598	TGAAAAGTGGAGGGAGCCAG	TGAAAGACGTTGCACTGCAA	15929995	15930135	141
1	TA	2	8	0	17564	TGCAGTGCAACGTCTTTCAA	CACAAGTCACAACCGAACCAC	15930081	15930344	264
1	TCCCG	17	4	0	B73	GGCAACCAAAAGTTACGGTCC	GGCCTAGCAGCTAACCGTAG	15931585	15931677	93
1	T	17	10, 12	0.208	B73	TGTCGTGGTGAAGTGGTGAC	GTCAGTAGCCACCACTGCAT	15934691	15934753	63
1	T	1	12	0	178	CGAACGCCAGATGAAAGCTG	CATGCCAAAAGTCGACTGGC	15934944	15935147	204
1	AT	17	8	0	B73	GGGCTCCTTTTGAACGTAGGA	GGTATAAAAATACTCACCCCCTCCT	15941427	15941641	215
1	A	1	10	0	ES40	TCTGTGTGCATTTTGTGACAACA	CAGTGAAAGGAGGAGTGGGC	15973459	15973843	385
1	T	2	10	0	Z.mexicana	CTGCGTACCACCGTGTGATA	GCCACATGTATGACACGCAC	15997901	15998197	297
1	T	16	10	0	B73	ATTCGATCGTTCCTCCCGTG	CAATGCGGCACCTAACATGC	15998899	15999061	163
1	C	17	15, 18	0.111	B73	ACGCGCGAATAGACTAGACG	TGCATTGCATTGAACGGACG	16000798	16000989	192
1	ACGC	17	5	0	B73	ATCTGTTCTCTTTCGCGCCT	CCAAATCCCACCCCTTTCCA	16009657	16009815	159
1	CT	2	8	0	18Red	GGCTGCTCTCTCAGTTGGTT	GGTCTTCGATGTCAGTGCCA	16009869	16010118	250
1	T	17	10	0	B73	TCGTTACCAGCGCCTCTTTT	GTCTCTCCTCGTGCTGTTCC	16013340	16013547	208
1	GA	2	7	0	18Red	GTGAATTTGTCGCTGCGTGT	CCTAAGGCACACAAGGAGGG	16021441	16021709	269
1	AG	17	7, 8	0.111	B73	CGACTATCACGGCTGTCGAA	CCCGTGTTCTGTTCCTCGAA	16033268	16033681	414
1	A	1	11	0	Han21	TGTGCTCCACAAACACCAGT	CCAGGTAAACTGCATGCACG	16073024	16073149	126
1	GGTGCC	12	4	0	B73	CTTGCAAGCAAGCGAAGGAG	CTAAACGCTTCTTGGGCTGC	16073499	16073699	201
1	CT	1	7	0	18Red	TTGGGCTGGCTCTCTTCTTG	ACATGCATGGGTACAGAGGC	16073646	16073859	214
1	CT	11	7	0	B73	GCAGTTGTGGACAAAGCGAG	GTGGAGGTGATTCCGTGGAG	16080859	16081055	197
1	A	17	10, 11, 12, 13, 14	0.478	B73	CCTGCGGATTCCAAAGTCCA	AATGTGCTCCAGGAAATCTGT	16081124	16081268	145
1	G	16	12	0	B73	AAATAGGAGGTCACTGGCGC	CAAGAGCTCGGTCCTTAGCC	16104713	16104915	203
1	AT	17	7, 8, 13, 14	0.464	B73	ATGGGTCGGGGTCCATTTTC	CCCATGGCTACCAAGGACTT	16125832	16125976	145
1	AT	17	7, 14	0.188	B73	CCCCTTTTCTCGGCATCAGT	TGAACACTAGGACTCCGGGT	16129470	16129672	203
1	C	17	10, 14, 16	0.305	B73	TCTAACGCTAACCCGGCTTG	AGTGTAGTTGTGCGGATGGG	16147556	16147760	205
1	A	3	12	0	Dan598	TTAATGACGGCTGGCGAGTT	TCGGGAGTCAATCTCTTCTGC	16197975	16198271	297
1	T	17	10, 11, 12	0.443	B73	TACATCCATGCCGCAGATCC	CAAGTTGCGTGCAGATCGAG	16203252	16203398	147
1	T	17	10, 11, 12	0.305	B73	CTCTCTTCTTCCAGGCTCGC	GCAAATGGCAGTACGTCTCG	16239962	16240106	145
1	A	3	10, 11	0.444	Mo17	TTGGGAAGGGGATGAGGGAT	ATGACGTTGGCTGCAACAAC	16244391	16244503	113
1	A	11	10	0	B73	TAAAACCCGGCGGTAAACCA	TGTTCAACGTGAATTGAGCAAA	16249318	16249470	153
1	C	17	10	0	B73	TGTTCAGACCAGCAAAACCCT	GCAGCAAGCCAAGGAAGAAC	16315314	16315476	163
1	T	2	10	0	RP125	ACCTGGTACCAGTGAAAGCG	CGTCCAAAAGAGCGCTCCTA	16321290	16321527	238
1	A	17	14	0	B73	ATACGCGACCACACTGATCG	TCCGGTGGCTCATACCAGTA	16385475	16385622	148
1	TC	17	14, 16, 17	0.381	B73	CTAGCTAGAACACACGGGGC	CCGTAGGCGCAGAAGAGTAC	16386688	16386854	167
1	A	17	21	0	B73	TCGGCCGTTCTAGGTAAGGA	GGCGAATTGAACTGGATCGC	16388048	16388239	192
1	AC	17	8	0	B73	TGTACAGGGACAGCAAGCAG	CGTTTTCACGTCGTCAGCTC	16400072	16400267	196
1	T	17	10	0	B73	TTTGGCGCTAGTCTGTCCTC	GCTTTGGCAGTAGACCTCGT	16415455	16415643	189
1	T	16	10, 12	0.1	B73	CTAACCTGGTGCAAGGCTCA	GCACGTACGACAGGTGTGTA	16417414	16417579	166
1	A	17	10	0	B73	CCATTGCAACGCTAGCTTCC	CTCGCGTACGTAGAGCAGTT	16422365	16422570	206
1	T	15	10, 11	0.124	B73	AGCTGACATCTGCCTGCATT	CCCGTCATGATGTACTCCGG	16422577	16422782	206
1	A	1	10	0	18White	ACGGTGGTTCTTGTGCTCTT	CGCAAGCAAAACACATCACG	16423727	16424006	280
1	AT	16	25	0	B73	ACTTCTCCGTCATAAATATAGAGAAGA	AGAGCTGTTGGAGATGCTCT	16436763	16437011	249
1	T	1	10	0	RP125	CGGAAAGCAGGTGTCAGAGT	AGGCACAGAACCAACACGTT	16437916	16438208	293
1	T	16	10, 11	0.305	B73	GGAGGTGGAAGAAACGGGTT	TGTGACTGGAGGAACGATGC	16444167	16444358	192
1	G	17	11, 12	0.208	Z.mexicana	CTGGGCTGTGGCATCTAACA	ACACGTTCAGATCAGAGGCG	16444455	16444719	265
1	T	1	11	0	CML411	CCATGCTAGTTGGATGCATGC	TTGGTTACCCGCGTTAGGAC	16445978	16446186	209
1	TTCGGG	15	4	0	B73	CCAGCAATGACTCCCCGTTA	AGCCAACACAATAGTTCGGGT	16446681	16446887	207
1	TC	17	21, 22	0.111	B73	CCTGTCCTCGTCCAATCCAC	GTCAGTCAAGAACAGGCGGA	16525083	16525276	194
1	A	15	10, 12	0.124	B73	CAGACGTGTTTTGGTGGAACC	CCTCTTTTCCGAGTACGCGA	16536170	16536284	115
1	TG	14	7, 8	0.337	B73	CTTGTCACGCTGCTCCAGTA	CCAGCTGGTGTTCCCATCTT	16539512	16539622	111
1	C	6	14	0	P1	GAACACTGTGCACTGGCTTG	CAGTCGTTCCCCACAGTGAA	16547774	16547919	146
1	C	17	11, 15	0.111	B73	GTTTTGCCAAACGGGTCTCC	TTGGCACAGCAAAGCTTCAC	16554751	16554870	120
1	TA	17	8	0	B73	TGATCCAATGTGTGAAGCAAGT	GCTTCACTCAGACCAGTCCC	16575246	16575454	209
1	T	2	11, 14	0.5	Huangzao4	GTAGCTACGCCACGTTTCCT	ATGCAAGCTTTGGCCTTGTG	16575774	16576006	233
1	A	1	10	0	17564	AGGCGGCAAATGGATCAGAA	TATGCAGACAGGCGTGTACC	16577168	16577393	226
1	GGCTC	16	4	0	B73	TGACACGCTAAGGAACAAACAG	GCTGAGCCATCTTTTTGGGC	16613381	16613535	155
1	TCGGC	1	4	0	Mo17	AATTTGGCATAGCTCGCGAG	GCTGAGCCATCTTTTTGGGC	16613451	16613535	85
1	G	17	13	0	B73	TCTGTGAACTCCACTGCGAC	ATTGGGGCACTTCACCTAGC	16622632	16622724	93
1	T	1	10	0	17564	TCCGACGTTCAGAACACCAA	ATGCAACCGAACAAGGCCTA	16640705	16640913	209
1	AT	17	24, 26	0.111	B73	CGTTGGTTGAGATGTGTGCG	GGACCGCCTTACCGCTTTAA	16644162	16644337	176
1	TCGC	15	6	0	B73	ACGCTTTCCTTTCTCCTCCG	CGGAGGAACTAGCCAATGGG	16724925	16725085	161
1	GGCT	16	5	0	B73	GGATCTGAGTATGTGCGGGG	GTGAGCCGTTCCATGAGCTA	16725471	16725677	207
1	A	15	10, 11	0.444	B73	TGCTAACCTTTATACCTATTTTGACAC	CGGAGCTCACGTTACATACA	16725941	16726142	202
1	A	11	11	0	B73	AATATCGCGGTACCGACGAC	GTGTGAGAGCTGTTCCGCTA	16726198	16726387	190
1	CAC	17	6	0	B73	CCTGTCGCTGAGGTTCACAT	ATCATATGCGTGCTCCGTCG	16726572	16726699	128
1	TCCGGC	17	4	0	B73	CGTAGAGGATGGTCAGCTGC	GTTCCTGACGAAGCATGCG	16727116	16727219	104
1	CT	17	7	0	B73	TGCCGGGTAACTGTCCATTC	GTTGCACGTCACACATCACG	16727894	16728055	162
1	C	17	23	0	B73	GAACCGAACTCATGCCATGC	CGTACGTGTGGTGCCGTATA	16728256	16728374	119
1	TTTGT	17	4	0	B73	GACACGCGACGCAATTACG	GCGTCCATCAGCCTGTTTTG	16728428	16728596	169
1	T	16	10	0	B73	ACAGACCCTTAAGCGTCGTG	GCGCTGCGTGACAAGTATTT	16729529	16729618	90
1	A	2	11	0	Huangzao4	TATCGCTAGCACTCCTCCGT	GCGCGCGTCTTTAGCAATAA	16734007	16734171	165
1	TA	1	8	0	Dan598	CGGTGTGTACCTTGAGAAACTC	CGAGTCTTTGACCGTTGCAT	16737185	16737484	300
1	T	17	10, 15, 17, 18	0.311	B73	AACAAACCAAACGAGCCCAC	AAAGAATCAGAGGCACCGCA	16737639	16737754	116
1	CA	17	7, 8	0.208	B73	AAACGTGTTTGCGCACATGA	ATGTCTACCTACGCGCATCG	16737991	16738200	210
1	T	3	10, 11	0.444	Mo17	TCGCAAATCTGTGATATGCCT	ACTGTTTTTATTCGTAATTTTACCGTC	16741287	16741489	203
1	A	17	11, 12	0.111	B73	CACCCAACCTGCTCTCTTCC	TTTTATAGCGGGATGGGGGC	16741658	16741861	204
1	CGTCG	17	4	0	B73	GCACGCCCCCTGCTAATATT	CCGGGTACTAGAGCCTTTCG	16743341	16743555	215
1	ATG	16	6	0	B73	AGTCGACGTGTGTTCTGATTCA	ACACACATGCCACCAACTCA	16750137	16750325	189
1	A	13	10	0	B73	TGAGTTGGTGGCATGTGTGT	CAGTCCGCCTCAAGTGTTACT	16750306	16750479	174
1	C	1	10	0	Mo17	AGTTTGGGACTGTGGCAACA	TAGCAGGAGAAGAGGAGCGT	16772143	16772329	187
1	T	14	10	0	B73	TTGCCTAGTGCCAACTTGCT	ACCACAACACTCGACAAAGT	16916415	16916606	192
1	A	2	11	0	Huangzao4	GGCCTCCACTCAATCCCAAA	GTGTTCGTGTTCGGCAATCG	16917368	16917608	241
1	T	15	10	0	B73	AAAGGGGCGGTCATACAGAC	CGATCCGTGTACCGCTAGAG	16942175	16942363	189
1	AGCAC	17	4	0	B73	GACCGCTGAGTCTTGGTCAA	GCATTTTGTTGCGCACAAGG	16947597	16947760	164
1	AT/TA	17	8, 40	0.5	B73	AGCCGACGATAAACAAGATAGGT	CCCTACATCCACGCTCCAAA	16950354	16950630	277
1	A	15	10, 11	0.124	B73	TACACCGAGCGAGAATCGAC	TCTGGGTTCATGCATTCAACT	16953299	16953493	195
1	A	17	10	0	B73	TGGCCGAAGAAGCAAATCCT	ACCTTGTGGTTGTGGTTCGA	16961156	16961320	165
1	AT/TA	10	7, 8	0.32	B73	GGTCGGACCCAAAACACTGA	GGAGGTAAAGCATCCCAGTCA	17000370	17000776	407
1	TA	17	18	0	B73	GCTCAGGGCTCCCATTATACC	TGACCCGTCGAAAAGAAGCA	17112491	17112723	233
1	AC	1	7	0	RP125	TTTCAGGAACGCACGTACGA	AAGCATCTGGACACACCGAG	17112910	17113191	282
1	A	15	10, 11, 16	0.48	B73	GACCATGCACGCTGATGTTG	AAGCATCTGGACACACCGAG	17113175	17113315	141
1	G	15	10	0	B73	ATGGGAGAAGTGTGAGCACC	GTGTTGTACTTGGCCGAACC	17122485	17122686	202
1	TA	17	9, 11	0.111	B73	TCTGTTTTGGTTGTAGGGAGCA	TCTGGAGATGCGGAGAGGAA	17175128	17175319	192
1	T	13	10	0	B73	TCGCTAGTTTGGTCGTCGTT	CACCCGTCATAGCCTCCATC	17175662	17175851	190
1	G	17	10, 11	0.111	B73	CCGCCATCACATCAAGCTTG	TGTGGCTTGTAGTGTGTGCT	17198335	17198518	184
1	A	1	10	0	Z.mexicana	AATGGAAAGGGGGTTGACCG	TAGTTGATGGGTGTTCGGCC	17213672	17213933	262
1	AT/TA	17	23, 24	0.111	Mo17	CCCACCAGAATCCCCAACTC	CACGGGTGTGGAGTCTACAC	17279268	17279434	167
1	T	17	11, 15, 16	0.215	B73	ATCCTTCTGCGCTCTCTGTG	AGATTTCTGGGACCGCAAAA	17317785	17317980	196
1	CA	17	7, 8	0.208	B73	TGGAAACACAGGTTCTGGCT	ACGCTTGGATGAGCACAAGA	17319280	17319475	196
1	TAC	17	6, 7	0.36	B73	CGGCCTTTTTACCCCTACCT	AGAAGCGGCGATGGCAAG	17372172	17372388	217
1	T	1	11	0	18Red	GACTTCCCGTCCACCATAGC	ATCCGGATCCATCCCTAGGG	17374157	17374382	226
1	TCG	17	6	0	B73	TCGTCGTCGAAAAGCTGGAA	ATCCTTGCCGAACTCATCCC	17397642	17397817	176
1	CCGCA	17	5	0	B73	GCGCGTGGCAACTCTAAAAA	CTCTGTACTTGCTCGGAGCC	17397927	17398091	165
1	AT	17	7	0	B73	ACACGGATACCAAACATGGTCA	GATCGACCTGGGCTTCCTTT	17398819	17399029	211
1	A	16	10, 11, 12, 13	0.602	B73	CACAATTGCATCGCCTACCG	AAACCAAAGGGCTCCCAACA	17426258	17426429	172
1	A	1	11	0	17564	CCGAGCCCTTCTGCATGTAA	AGAAACGCCTCCGATCGATC	17426508	17426709	202
1	GA	17	22, 23	0.111	B73	CCTTTTCGCCACCACTTGTG	GACTCCTTGCGTGGGTGTTA	17427273	17427504	232
1	CTTTT	17	4	0	B73	ACAGTTTCCAGCGCATTTGG	CCTAACCTTCCCCTGCCATG	17427639	17427839	201
1	GA	17	7, 8, 9	0.305	Z.mexicana	AGGGCACTAACAAATAGGCCA	CCCCTCCACACCACGTAATC	17443692	17444172	481
1	C	17	13	0	B73	CGGCAACTTCAGTGCTCCTA	GTGGCTCGTGAGTCGTGATT	17447642	17447805	164
1	CTCGTC	17	4	0	B73	CTTCCCTGGGCTTCTTCCTG	CAACTTCCCGTCCAACTCCA	17454069	17454275	207
1	A	17	10, 11, 13, 16	0.415	B73	TGACACGGTACAGCTCATCG	TCACTGCACATCTATCCGCC	17455127	17455330	204
1	A	16	10, 12, 16	0.461	B73	TCAAACGGATGTAGCGTGCA	ACATCCACTTGGGCTTAGACG	17455406	17455533	128
1	T	1	11	0	RP125	CTACTGTGACGTGCATCGGT	TTGCCATCTTCTTCGCCTCT	17456836	17457099	264
1	TC	15	7	0	B73	GTCCCTATCGTTTGGGGCTC	CGTCTAGACCACACGGCTAC	17457458	17457618	161
1	A	12	10, 14	0.153	B73	TAGTCGGGTTAGGCTGTCGA	CTTCGGCGACTGTTGTTGTG	17460400	17460598	199
1	GT	17	8	0	B73	GGCTGTTTGCTTGGGAATGG	GCTGACATGACACGTTCACG	17461578	17461786	209
1	T	16	12	0	B73	TGACCAGAAGCTGCCAGAAG	CCTCTAGCTCATGCACCAGC	17564384	17564583	200
1	TG	17	9	0	B73	CACCACACACACAGGAGCTA	GGAGCAATGTCCACTGGTGA	17565883	17566048	166
1	CT	17	7, 8	0.111	B73	CTCGAGTTCCTCAAGCGCTG	GCACACGAGTAACCGATTGC	17566420	17566593	174
1	T	17	10, 11, 12	0.305	B73	ATCACGCTGCAAATAACCGC	CAAGCTGCCAGTGTTGTTCG	17566794	17566966	173
1	T	16	10	0	B73	ACAGTTAAGAGAGCGGTGCC	TCGCGGAACTGTTCTTGGAA	17570526	17570676	151
1	A	16	10, 11	0.117	B73	CTCGTCCGTGCCTTAGGATG	GCATGCGTATTCGATGGCTG	17570785	17570982	198
1	ATCC	2	6	0	Zheng22	ATCACCCGGGTTCTTTGTCC	TCTAACAGATGACGCTGCCG	17574875	17575014	140
1	AGGG	17	5	0	B73	CTGCGGTGAATCAGTCGGAT	CCCTCCTCATCCTCCTCCTC	17575025	17575187	163
1	T	1	10	0	Huangzao4	AGCTCTGTGTGCTGCATGAT	AGCTGAACTCAGGCACCATC	17575076	17575346	271
1	GGCGGT	17	4	0	B73	CGAGGAGGAGGATGAGGAGG	AACTCACGATCGTTGGGGTC	17575167	17575338	172
1	A	1	10	0	18Red	TCGGAAGCGGCATACATTCT	CCAAGAAGCTGCGTGAAAGG	17575446	17575678	233
1	A	11	10, 11, 16	0.314	B73	CAGCACATGGAGAAACTTTGGT	TGAGACAGTGTCTGAAAGGCT	17589437	17589614	178
1	T	1	11	0	Huangzao4	TGGTCCCTCAACTATCCCCT	GTGCAGCGACGCTTTGTTTA	17590254	17590542	289
1	A	17	10, 12	0.111	B73	ATGTATTCCGCGGCATCACA	AGCCGTAGAAAGGGACAAGC	17594967	17595145	179
1	TC	17	7	0	B73	TCAGCTCTCCTATCCTCCGG	GAAGATAACTCCGGCGGGAC	17595283	17595453	171
1	C	1	12	0	Huangzao4	ACCAAATCTAGGGGGCTTGC	CTAGACGCCGGATGACTACG	17602487	17602713	227
1	T	17	10, 11, 12, 13, 14	0.644	B73	CCCAATCCGTAGTCATCCGG	TTCGCCCGAGCTTTATCAGA	17603020	17603199	180
1	T	13	10, 12, 13	0.379	B73	GCAAGAGCCCTTCAGTGTCT	GGACACTTTGTAGCTGGGCT	17603811	17603975	165
1	A	14	10, 11, 12	0.357	B73	AGCCTTTCCACTGAGCCAAA	GCAGCTCCGACTTGGGTAAA	17611074	17611183	110
1	T	17	10	0	B73	AAGTCGCATCGATCCCATCC	GTAACGTAGACCCAGCTGCA	17616960	17617158	199
1	T	2	10, 11	0.5	Huangzao4	GGTGCTGGTGGACTGGTTTA	CCAATGGAGGTTTCACACGG	17617698	17617949	252
1	AT	13	7	0	B73	ACGAGTTGCTGTCCACAACA	CCAGAAGCCACTCACCATGT	17623800	17623964	165
1	G	1	12	0	Zheng22	GTATAGTGCCGCGCCATTTG	GTACGTGTGTGGGGATTGGT	17631122	17631302	181
1	TA	17	15	0	B73	GGGCGGTCTACACTAAGCTC	TTCCTGGCTGTTGACTGCAT	17644637	17644799	163
1	TA	17	32	0	B73	CTGGTCGGGGCTTCCATTAG	TTCTTCGCAGGGAGAAGCAC	17647677	17647818	142
1	A	12	11	0	B73	CCACAATGAGTCCACGAGCT	ACATGGATTCTTCATCGGCCA	17660021	17660137	117
1	CCAAGC	1	5	0	Zheng22	GAAGTGTCCAAGCCCAAGCA	GGAATATTCGCCGGGGAAGA	17669089	17669250	162
1	CAAGCC	1	4	0	CML411	CAAGCAGCCCATCAAGTGTC	GGAATATTCGCCGGGGAAGA	17669103	17669250	148
1	T	2	10, 11	0.5	17564	GCCTGTTCGTAGCAAGGACA	CTCAAGCAACCAGGCAGAGA	17670120	17670313	194
1	T	12	10	0	B73	CCCTATGAAATGGTTGAGCTGC	CGCTCAGATACCAATGTTATGCC	17677252	17677454	203
1	TA	17	7	0	Z.mexicana	GAGGGGAGAGGAGGAAAGGT	AACTTGGCCACGTTCTTCCA	17715029	17715393	365
1	GA	15	7, 8	0.124	Z.mexicana	ACTAGTGCTCCGCGATTAGC	AAATAGCTACGAGGCGGCTC	17764103	17764243	141
1	A	15	10, 13, 14	0.338	B73	TTCAAATGTCGCGCGTTGTT	TAGAAAACGCGGCAGCCTAA	17765531	17765711	181
1	CCA	2	6	0	RP125	TCGAGGGACACACTACACGA	CAACACCCTCGGCCTTGATA	17765626	17765914	289
1	C	1	10	0	RP125	TTGCTTTGTTCGCACGAGTG	TGTAGAAGCTCGAGGGGTCA	17775033	17775279	247
1	T	16	10, 11	0.117	B73	AACTGACGGCGATCAGACTG	GGTGGAGATTCGATGGCCTT	17781138	17781342	205
1	A	3	11, 12	0.444	P1	AGTTCACACCCGCCGTTATT	GCGCTTTGCACGTATAGCTG	17785228	17785513	286
1	TTC	16	6, 8	0.117	B73	ACCCGTAACAAGTGACACCA	CAAATGTGGGAGCAAGGAGC	17786411	17786607	197
1	T	1	10	0	Zheng22	TAACTTCGCCTTGAGCCTTT	TCCACAAGGATGAACAAGTGCT	17787864	17787939	76
1	CT	17	8	0	B73	AAATAGCTACGAGGCGGCTC	GAAGGTGAACTAGTGCCCCC	17789845	17790004	160
1	T	13	10, 11	0.426	B73	GCTCCAGTTGTTGCGTTAGC	TGCCCGTTGCGTCTATTTTG	17818844	17819049	206
1	T	11	10, 11	0.165	B73	TTTGCACTTGACAGGTGGGT	TTTTGGGGCCTACAGCAGAG	17819420	17819585	166
1	T	1	10	0	18Red	TGTAGGGGTTCCAAGCAACC	TGGAGGGAGTACTAGCCAAGA	17829745	17830007	263
1	G	17	11	0	B73	CAAGGTCAAGGTTGTTGCCG	CGAACCACGGGATAACCACT	17834207	17834405	199
1	AG	2	7	0	Zheng22	GCACCATTGCCTTCACCATC	TCGTGATAGAGCGATCAAGTGA	17890709	17890921	213
1	T	2	10	0	Dan598	TGGCGTACCTGTCTACCTGA	GCACAGGTTCAATTCGAGCA	17891626	17892132	507
1	T	11	10	0	B73	ACTCTGAAGTGGTGGTGCTG	GCACATGGCTGCAGTTGATC	17893616	17893797	182
1	A	4	10, 13	0.375	Mo17	CGCCGTCTCATGTAGCATCT	CGCGTTCACCTGAAGCAAAA	17898951	17899241	291
1	CCAT/TCCA	17	5, 6	0.291	B73	ATCCACCTAGACAGCCCACT	CGTCTATGGCTGCACCCTAG	17925661	17926106	446
1	T	11	10, 15	0.165	B73	GCTAGGTCCGCAACTCAACT	ATCTACCGCTGCTGTCGTTG	17987797	17988003	207
1	AAT	17	7	0	B73	CGCTGAGGCCGATCGTATTA	GTCAGGATTCGAACCGTGGT	17988854	17989063	210
1	C	15	10	0	B73	CGCTAACCCCAGCTTGTAGT	CTTGGACCCGCACAAAGTTG	18020321	18020425	105
1	GA	17	10, 13	0.111	B73	AACGGACGACAGATCACGAC	TCACTTAGTTGCGCCCTCAG	18055454	18055558	105
1	G	2	11	0	Han21	GGAACATCTGCGCAACGATC	CAGAGGTGGAAGACGTGCTC	18061359	18061462	104
1	AT	17	14, 15	0.111	B73	AATTAGGCGACGATCAGGGC	TGCTGGTGTTGTACTGCTGT	18065649	18065868	220
1	TA	17	12	0	B73	CGGATCTAGGATTTTACTATAGGGTGT	AGAAGGTCTCAGCCAAAAAGTCA	18074584	18074806	223
1	A	17	10, 11, 12	0.381	Z.mexicana	GGGAGATGAGACTCAGTGCG	CAAGTATGCAGGTCAGGGCA	18108725	18109061	337
1	T	8	10	0	Mo17	CTCGTACTCGTCAGGAAGGC	TGTCAGAACTCCTGCGTCAG	18110525	18110664	140
1	A	17	10, 11, 14	0.457	B73	TGGGCCAAGCTAGTGTTGTT	CGAGCGCACACAACGTTATT	18110926	18111093	168
1	C	17	14	0	B73	GGTCTGGCCCGATAACATCC	ATCTCGAGTTGTCGTCGACG	18112293	18112487	195
1	T	10	10	0	B73	TCTCCACCTATCGGGGATCC	GGAGCAGCCGAGCAGATAAT	18112724	18112905	182
1	AAACT	1	4	0	Zheng22	TGGCATGTCCATCTGCCATT	AAAACTTGCTTCGCTGCAGG	18114923	18115107	185
1	G	1	11	0	P1	CGTTCGACACGTGCTTCAAC	GTGGATCAGCGTGTTCTCCA	18124068	18124183	116
1	CA	1	8	0	Zheng22	GATCACGTTGTGGTGGGCTA	TCTTTCACTTTTGGGTTTTGGGA	18124979	18125155	177
1	A	6	10, 11	0.5	Huangzao4	GCAAGCCACTGGAAGAGCTA	TGCTCTGCCCATAACTGGTG	18125314	18125459	146
1	A	16	10	0	Z.mexicana	GAATAGGTCCCCTCTTCGCG	ATGTGTTGCTCACTCGCAGA	18139624	18139848	225
1	G	11	10	0	B73	TTGCTAGGTGGTCTGCACAG	GCTCCTCTCTAGCCACTTGG	18158323	18158522	200
1	A	17	10	0	B73	ACAACTATGAAGAAGGGCACAG	TGGGGGTGAGTAGCGAAAAC	18237974	18238117	144
1	T	1	10	0	Huangzao4	AGAGGGAGTAGCATGTTTTTGT	GCAGCAACTTTCTCCAAGGC	18241534	18241775	242
1	TA	17	31	0	B73	CCCTTTCACCTTTTGAGCGG	TCCACTTTTCACCTTTCAAAACGA	18245237	18245495	259
1	CAA	16	6, 8, 9	0.617	B73	TGCTCTTCGCAGTAGCTCTT	AGCCTACCCCAACTTGCTTG	18340004	18340143	140
1	C	12	10	0	B73	TCGAGTGATCAAGTTTCGGGT	ATGCTCATGCCCACATTGGA	18437052	18437215	164
1	ATT	16	23, 24	0.117	B73	CTTTGACCGAAGCCTCCAGT	TCGCCTCTGCCTCTTTGAAA	18440768	18441008	241
1	C	14	12	0	Z.mexicana	AGCCTTTGCGGTAGAGATAGC	AGCGCATGAAACAAAAGGCA	18446413	18446824	412
1	GT	1	8	0	Mo17	TTCTCGTGTGGCCGTAGAAG	CACTGGGGTGTCACAGCTAG	18457238	18457592	355
1	T	14	10, 11, 13	0.255	B73	TGCCCACCACACTATCGAAC	TCTGCAGGTTCACGTGTTGT	18511895	18511983	89
1	T	11	10, 11	0.165	B73	CTCCGGACACTTTCCCTCAC	TGGCGCTGTAATATTCGGGT	18512118	18512250	133
1	A	2	10	0	ES40	TGTCGTGTGAAGAAATGACCA	GGTCATTCCTGGGTGGGTTT	18513704	18514102	399
1	T	3	10	0	Z.mexicana	CCTTGTTGGCATGTTGCGAA	GTTCGCGCGCCTTAGTTAAG	18548548	18548798	251
1	C	2	24	0	Z.mexicana	ACTGGAGATCATGGCAGCAC	CGACCTCAAACCTGAAGGCT	18550441	18550733	293
1	GCA	17	7	0	B73	CGCACAGACTTCGCTGATTG	GTCAGTCACTGATGCGGAGG	18551014	18551222	209
1	CTAT	5	7, 8, 10	0.56	Mo17	CAGGTGGTGTTGGTGTGTGT	CGAGCAGAGCGGGAAAGTAA	18551141	18551299	159
1	CTAG	1	7	0	ES40	CCTCCGCATCAGTGACTGAC	CGAGCAGAGCGGGAAAGTAA	18551203	18551299	97
1	C	17	14, 16, 18, 24	0.471	B73	CAGCACAGACTGAGCACTGA	GGCAACTGTGAAACGAGACG	18551510	18551668	159
1	CTGG	17	5	0	B73	GTGACACGCTAGATCTGGGG	CAGCCAGTTGCAGGTGAGTA	18553274	18553483	210
1	AAAGC	1	4	0	18Red	GCAAGACTCGGGGAAGGAAA	ATCAGCAGGGAGGAGGACAT	18553595	18553889	295
1	T	10	10	0	Mo17	CCCGGACGAGAGAGAGAGAA	TTATCTGCCTGCAGGTCAGC	18553780	18553957	178
1	CT	17	39, 41, 43, 45	0.471	B73	GGGTGCACTAGACGAACGAT	AAGGTTAGCACATGCCACCA	18554525	18554755	231
1	A	9	13	0	B73	TGGTGGCATGTGCTAACCTT	GGCGAATAGGGCTTGCAATC	18554736	18554939	204
1	GA	17	12	0	B73	GCGTGGTTTAGACGACCGTA	GGGTACAGGACAGGAATGCC	18555335	18555557	223
1	A	17	10	0	B73	CGAGCACACGTCGAAAATGG	CACCTCGCTCTACCTCAAGC	18559044	18559245	202
1	T	15	10	0	B73	ACAACCCCATGTCCCAGTTC	AATGCTCATTCTGCCCAGCT	18568749	18568923	175
1	AGAGC	15	4	0	B73	CTGCTTCTGCCTCTCTGCTT	CCGGTGTTTGGAGATGGACA	18569361	18569514	154
1	TGACC	17	4, 5	0.111	B73	GTCGCTAGAGCAGAGCAGAG	CTTTTGGCACCCAGTTTCCG	18569427	18569607	181
1	T	14	10, 11	0.245	B73	GCATGGCACTAATCCCATGC	AAACTGGGGAAAAGGGTGGC	18570393	18570601	209
1	G	14	13	0	B73	AACTTGCTCTCCTGGGCAAA	ACCGTGTCATCCGCTTCATT	18580970	18581178	209
1	T	11	10	0	B73	AACACCTTCGTGGCTAAGCA	ATTTATTTGGGGGCCTGCCA	18624373	18624557	185
1	TA	17	7, 8	0.111	B73	CAGGATGAGGCGCTTAGAGG	AAATCTGGCCCCTCGTCTTG	18735457	18735663	207
1	AT	17	38	0	B73	TCGACTCGAGATGCTACCCA	TGTAATGGGTGGGATGTTGTTG	18749440	18749698	259
1	GA	17	8	0	B73	GTGGTCAAGGAAGCAGGGAG	CACTAGGGGCCCATGTAAGC	18756571	18756736	166
1	T	1	10	0	Huangzao4	AGGCACTGGAGGCTTGATTC	CGGGCACTCACCTAGTTCAG	18757698	18757865	168
1	CGT	1	7	0	81565	CCATGGGGATGTCCAGCATT	CTTACATCCGGGTCGTCGAG	18798854	18799252	399
1	AT	15	11	0	B73	TAGCCATGGTAGCAACACCG	TGGTTTGCACCTGATACGCT	18811803	18812012	210
1	T	16	10	0	B73	TCCAACCGAGAAAGAGGTGC	ATTCCTGCATGGCTTCAGCT	18815836	18816033	198
1	A	17	10, 12	0.111	B73	AGACGTTGAGCGAGACGTTT	GCAGTACATGAGGCAAGAGGT	18858170	18858323	154
1	T	17	10	0	B73	CGAAGGTGTCTGGGAGAGTG	AGTGTTCACCAGGAGCAACA	18858503	18858653	151
1	TA	17	28	0	B73	TTCTGTGTTTGATGCTTATGGC	GTGCACGGTGTGGTGTAAAA	18889328	18889565	238
1	TC	17	7	0	B73	TTTTACACCACACCGTGCAC	GCTTGGAGAGATCGGATGGG	18889546	18889656	111
1	GA	1	8	0	Huangzao4	CGAACGCCTTAGCTTGCATC	TCATGCTGTAGGTCACGACG	18901196	18901558	363
1	A	2	10	0	Dan598	GCTCTGAAGCTCTAATATGGCT	CATCCTTAGTTCCTGGGCGA	18903090	18903388	299
1	TAAT	17	5	0	B73	TCCGCTGCATCATTCATGGA	CATGTGGAACTTCTTCGCGC	18904647	18904856	210
1	CGC	2	7	0	Zheng22	CTGCAGTGCCAGATGAGGAA	ACCAGGAGAAGTTGAGCGTG	18905055	18905196	142
1	T	17	10, 11	0.415	B73	TCTGCAGCTTGGAGAACTGG	ATTATAACTGGAGCCGGGCG	18905498	18905707	210
1	G	17	25, 28	0.111	B73	CGATGCGAATGCGATCGATC	TTGGCAAACCTGGGTCTCAG	18914085	18914294	210
1	AT	17	20	0	B73	TAGCCTTTGCCGAGTGTCTG	GGTCTGCACACCTGGTCAG	18987783	18987980	198
1	TA	17	31	0	B73	CATAAATGGTGCAGGCTGGC	CGTGTCTGCCTACGTACGTT	18990049	18990289	241
1	A	1	10	0	Z.mexicana	CACGGAGAGAAAGGGCATGT	TGTTTCAGCTTCGGGTGGTT	18998040	18998288	249
1	G	3	11, 12	0.444	Huangzao4	GCACCCGACCATACACAAGA	TGCTTTGGGGTTGGGTCTTT	18998254	18998379	126
1	T	3	10	0	18Red	AAGTGCGAGACTGAGTTGCT	TGCTCACGAACATTGCTTGTG	19008329	19008573	245
1	TA	17	13	0	B73	ATGAACAGGAGGAAGACGCC	ACTTTGGACAATAAATTAAGCAAAACT	19024925	19025109	185
1	T	15	10, 11	0.32	B73	GTTCATGTGCAGCCTGATGC	ACCGAATCTTGCTCAGCCAT	19025784	19025939	156
1	CT	17	16	0	B73	GAGCCTGCCCTCTTCTCAAA	ATTCGGCTGTTTGGAGGGAG	19030422	19030628	207
1	A	1	10	0	RP125	GAGGTGACGATGGTGGAAGG	ACCTGCTGGAGTGTGGAGTA	19031793	19032084	292
1	AGG	17	6, 7	0.291	B73	TCTGTCGAGGACATTGCCAC	CAGGTGTCTGTGCCTAGCAA	19032402	19032609	208
1	TCC	17	9	0	B73	AAAAATGCGTCGGCGTACAC	TGCGCGTGAAAATGAACACA	19033063	19033285	223
1	T	17	10, 12, 13	0.215	B73	TGAAAACATTCAGCAGGAGGC	ACAAATATGGGCCATTAGATTCGT	19034227	19034363	137
1	CA	1	10	0	Zheng22	CCATCGCTACCCCCACTAGA	CATGTTCTAGACGCCTCCCC	19035119	19035274	156
1	T	1	10	0	Ye478	GGTATAGGAGGGTATGCGCG	TGCTGCATGTTCGCTAGTCA	19061230	19061615	386
1	AT	17	7	0	B73	GATGAAAACGTAGAGTTATCCGGA	AGGTGAAAACATAAAGGTGAAAAAGT	19062735	19062947	213
1	A	15	10	0	B73	GAGAATTTGGTGACGCGTCG	CTTGACGGTTCTGCCCTTCT	19099063	19099213	151
1	T	17	11	0	B73	GTGGTCAGTAGCAAGGACCC	TAGTCTCGCTCACCACCAGT	19164705	19164903	199
1	CCAT	2	5	0	P1	CGTGGGAAGAAGACGACACA	CGACCGACTGACTGACTGAC	19165839	19165981	143
1	A	2	10	0	RP125	TGTATCCAACTGATTTTAGCAGCT	TCAAGTTGCCATTTTTCCCCC	19167505	19167675	171
1	GCC	17	6	0	B73	TCAGGCTGCTGGATTTCGAC	CGCGTGCCCTAGGTACTAAA	19175608	19175797	190
1	A	3	10	0	P1	AAAACCGCCAGTGGAAATGC	AGTTAGTTGGCCAACCTCGG	19180997	19181422	426
1	TGTCA	17	4	0	B73	TCGCCGCCGAGGTAATTAAC	ACATCAGTGAGTGACGGCAG	19183075	19183212	138
1	GC	17	7	0	B73	CTGCCGTCACTCACTGATGT	TCTGCCTCAGCTCCCTTATCT	19183193	19183273	81
1	TA	17	23	0	B73	AGGGGATGGTTAGAGACAAGT	CGCGATACAATGCACTAGCG	19185231	19185429	199
1	T	15	10	0	B73	CTTGGATTCCGAGGCTACCC	TGTTTTAGCGACGGTTCGGA	19185656	19185796	141
1	TAA	16	6, 7, 8	0.32	B73	ACAGGGTAGAAGTGCATCACA	GAGGAGTTATGTAAGGCACCGT	19189576	19189767	192
1	T	2	10, 12	0.5	RP125	ACGGTGCCTTACATAACTCCTC	AAGCCTCACTCTTCGAACGG	19189600	19189866	267
1	AAAAT	16	4	0	B73	GTCTGCGTTTCCTTTGAGCG	AAAAGGTGGGCGACGACTAG	19191721	19191858	138
1	GACGGC	1	4	0	CML411	GAGGAAGAGCGGCAAGAAGA	GCATCTGATCTGACGAGGGG	19192811	19192998	188
1	T	14	10, 11	0.245	B73	CACCACCGGTCTAAAACGGA	TCTGTTTCCGGTGACTAGCG	19195679	19195885	207
1	A	13	10	0	B73	AAATGGTTTTCCGCTGTGGC	CGTCGGAAAAACAGTTTCTCGG	19195926	19196064	139
1	ACT	11	6	0	B73	ACCACCAGCTTTTCCCAACA	TCAGAGTGGGAGAAGGAGGG	19200958	19201302	345
1	A	3	10, 11	0.444	Mo17	GCAGCCCTCAACCGTAAGTA	AGTGCCCAATTATGCGACGA	19228761	19228922	162
1	T	1	10	0	RP125	ACTTGAGACACGTGGAGCAG	TTGACACCCGCAGAGATGTC	19233469	19233723	255
1	A	2	10, 13	0.5	RP125	GACATCTCTGCGGGTGTCAA	ATCAGTGCCTTGATCGCCAA	19233704	19233913	210
1	TA	17	50, 51	0.111	B73	GGCTACAATCCATGCTAGTTTGG	GCTGCGATAAAACACATCGT	19251443	19251743	301
1	T	4	10	0	Zheng22	CCCATCAGGCCCGACTTAAA	GTTGAGACGGGGGCTACTTT	19252825	19253116	292
1	A	1	10	0	Zheng22	ACAGCGACATATCATCGTGGT	ATTGAAGCGTTGAGAATACAACTAT	19329865	19330070	206
1	A	14	10	0	B73	ATCCCACCAATGCCCCAATT	CAATGCACGGGTACTCACCT	19356286	19356404	119
1	T	16	10	0	B73	TGCTCTGGATCCCAAGTCCT	CAAAGGCGGGAGACAGAGAG	19405303	19405399	97
1	T	15	10, 11	0.231	B73	GGAGGCTTCGACTGCTTTCT	GCATGGCTGGATGCAATCAC	19405794	19405946	153
1	T	1	10	0	18White	AAAGCTCTGATGTGCGACGA	TTCTGACGTGCCATGCAGAT	19423477	19423857	381
1	T	9	10	0	B73	ACTCAGCTGTATCGCAAAGTGA	AAATGATGTGTTTCGTGTCAACT	19449946	19450118	173
1	A	5	10	0	P1	CCTCGTGATCACTTGGCTCA	AGCCCCTGTATCCGAGTCAT	19488923	19489127	205
1	T	15	11, 13, 14, 15	0.347	B73	TGGAACAATGAGGCTCCCTG	GCCCGACGAGAACAGATGAA	19489752	19489946	195
1	A	2	10, 11	0.5	Mo17	TGCAGCCATTTCCATCAGGT	TTTCCAACGGCGAGATCTCC	19489970	19490153	184
1	T	16	10, 11, 14	0.426	B73	AAGCAAGGACGAGTCATGCA	ACATGTCGAAACAGGACGCT	19491160	19491316	157
1	G	13	11	0	B73	TGACAACCCCGACACTGATG	CTCTCTAGACATAGCACCTTGGT	19528853	19529038	186
1	T	16	10	0	B73	TCACAGAGCAGCGATCACTG	ATAAAACATGACGCGCAGGC	19565495	19565683	189
1	A	13	10	0	B73	TCCCTCGTGTCACAGTTGTG	AGTGCTGCAGTTCCATGTGA	19565848	19566022	175
1	AG	1	9	0	178	TTTCATGCGTGTGTGGATGC	TGGGACTTTAGGGCCTCACT	19568282	19568380	99
1	A	2	10	0	P1	CCAATTTGCATTCCTGGGCC	CGCTAGACATGTGGGAGTGG	19568378	19568792	415
1	T	1	10	0	17564	GATGGAAGCCGATGTCACCA	GGCATCGTATCACGGCTACA	19574308	19574572	265
1	AT	16	7, 8, 11	0.32	B73	ACGGTTTGGCTGGATGGTTA	CATCATGGATGACGAGGAGCT	19597861	19598016	156
1	A	15	10, 11, 15	0.24	B73	CACGGGACAATCTGTAGGGT	AGGAAGGAAGCTTGTGCGAA	19609852	19609991	140
1	T	9	10	0	B73	GACGGCGGTTAGTCCAGATC	GCTAGCTCCTCCTACGTCCA	19610917	19611115	199
1	GCAGAA/AGAAGC	17	4	0	B73	AGTACGAAACCGACAGCTGG	GAAGCCAGCACTTACAAGCG	19611464	19611681	218
1	T	2	10, 13	0.5	18Red	ACTAAAGCCCTGTTTGGATGT	TGAGCTTGAGTTGCTTAGGCT	19628277	19628555	279
1	A	1	10	0	18White	TATGTAACGACAGGGGCAGC	CATTCTCGTGGCAATGGCAG	19719695	19719894	200
1	T	15	10, 11, 13, 14	0.347	B73	CGAACTGAGCACTCCATGGT	GCGCATTGTCAAGATCCAGG	19721344	19721524	181
1	C	17	10, 12	0.111	B73	TTTACGCCCTCTCTCGGACT	TTTTCTCCTCCCCTCCCACA	19740763	19740942	180
1	CCA	4	6, 7	0.5	Huangzao4	ACTCCAGTCCAAACCCAAGC	CTCGAGACGTGGCACCTATC	19744205	19744380	176
1	TGAA/GAAT	17	5, 6	0.111	P1	TAGGCGTAGAGGTAGAGGCC	TAGCATGCTTCACGTTGGGG	19745815	19746004	190
1	A	14	10	0	B73	TGGTAAAGTTGGATGTGTTTGGA	CTATCCTAGGCGCAAGGACG	19746242	19746414	173
1	T	16	10	0	B73	GAACGATGTTGATCTCGCGC	AAAGCGTGCTCAGTAGTGCT	19746480	19746661	182
1	A	17	10	0	B73	GGATGTTCCCCCTTGTCTGG	GAGAGAGAGGGGCAGTGGA	19753722	19753914	193
1	AT	16	27, 28	0.117	B73	GCTGCCAAGGTTGCTGTAAC	TGCAACAATCAAAGCTTCTCCA	19782862	19783111	250
1	C	17	20	0	Z.mexicana	CTCCCTCGCGAATGCTTGTA	CCCTTAGCATTCTCCCGCAA	19829339	19829801	463
1	A	15	10	0	B73	CAACGCGAACACACAATCGA	AGTCATACACCTTGAAACATGGT	19892349	19892521	173
1	CA	15	7	0	B73	CTGCGTCCTCGTGTTGTAGT	TGCCTCGACATCAAGGTACG	19912076	19912251	176
1	TA	17	10, 11	0.111	B73	GTACTTGGCTTGGTCGCAAC	TTCTCAGGTCCTCCGTTCCT	19912564	19912737	174
1	T	3	10	0	Huangzao4	ACTCTACTCCTGCAACCAGT	GCCCTACAGCCAGGTTTCAT	19921521	19921801	281
1	CCG	16	6	0	B73	ACGCTACCGATGAATGGTCC	ACGCCAAGGACGCTTACTAC	19923761	19923902	142
1	C	1	10	0	ES40	ATAACGCTAACCCGGCTTGT	TGGCCCAATTACCGAGGATG	19937564	19937680	117
1	T	13	10, 15	0.142	B73	GGCACAAGGGCACATTTCAC	CGCAAACGACCCAGTTTACA	19949220	19949407	188
1	AT	17	11	0	B73	ACTAATCTAATGGCATCGATTTGGT	AGGTAGGCCTGACTACATCGT	20000430	20000599	170
1	A	1	11	0	18White	AAACGGTTTGCATGCAGACC	ACGTGGTGCTGGATATGCAA	20008669	20009040	372
1	CA	16	7, 8	0.117	B73	CAACAGGCTTGCACACTCAC	TGGCCCTCGCAGAAAAGATT	20010685	20010859	175
1	CAAC	17	5	0	B73	GGAAAATGCGAGCGAAACGT	AAGTGAACGTCGCTACAGCA	20010941	20011159	219
1	GA	17	8, 9	0.208	B73	AGAAATGCGGCTTTTTGCGT	TGGAGACGCTTTCAACCCTC	20011228	20011390	163
1	A	14	10, 12	0.133	B73	ATTGAGGCGCAGTTCTCCTG	TGGTTGTTGCAGCGTAGTCT	20019709	20019914	206
1	T	1	11	0	P1	TCCTCTCTACATTTGGCAACCA	AGGTTGTAGTTTTGTTTTGGTATCCA	20026889	20027026	138
1	CT	16	7	0	B73	ACACCAACCGAAGCAACAGA	TCATGGTCGTCGCCATTCAA	20027369	20027527	159
1	AT	16	8, 9	0.219	B73	CCAGGAGGTAATGCAGTCGC	CACGCCCTTGTACTCGATCA	20029391	20029557	167
1	T	17	10	0	B73	GCGTAAGTTGGTCAAACCTCC	ACCACGGTGAAGATGAAGCA	20041070	20041532	463
1	G	17	10, 12, 13, 14, 15	0.644	B73	GTCTAGGTTGAGGTGCGGAC	CTGGGCTGGTTAGTGGACAG	20129207	20129393	187
1	C	17	10, 11, 12	0.388	B73	TTTGATGTTGTTGTGCGCGT	AGGGCTTGAACCAAACATGC	20129480	20129683	204
1	G	17	11	0	B73	GTCTATAGTGCCACCGGACG	CAAGAGCTCGGTCCTTAGCC	20145993	20146134	142
1	CGC	17	20	0	B73	ACTTCCCCTCCTCTCCTCAC	ATTGATGCGGTTGTGGGGAT	20244662	20244791	130
1	TTG	17	6	0	B73	TACCTCAACGTGCTTGGGAC	GTCGGTTTGCACCAATCACG	20245386	20245595	210
1	T	3	11	0	Dan598	TGCTCCCTTCCCTTTTCTTCT	AGTGTGCATAGTCCACCAACT	20246931	20247122	192
1	A	14	10, 11	0.459	B73	ATGGGTGAAGATGGTTGGGC	AGCACCAAGAACCAACTAGGG	20254540	20254616	77
1	TA	17	7	0	B73	GTTCCTGTTGCAACGTACGG	AGTGTGGTTTTTGTGGTCGA	20394403	20394608	206
1	A	1	10	0	RP125	TCATTTGAAGGGTCATCTGCA	GAGCAGCTCCAAGAGACTCC	20397709	20397954	246
1	GT	3	8, 11	0.444	P1	CGAGCACGATGATGGATCCA	CTTCCTGAACACACCTCCCC	20447471	20447602	132
1	C	17	11	0	B73	ACGAAGCATACCCCCAACAG	GGACTAGGGCTGGTTCAACC	20469752	20469958	207
1	C	17	13	0	B73	GACATCACCCAGTGCAACGA	TGGACAATGGACTTTTGGACT	20500005	20500214	210
1	C	16	10, 11	0.117	B73	TCCAACCGTAGATGCAACAGT	GTGATGATCACCCACCCTGA	20516468	20516672	205
1	TA	17	7, 8	0.111	Z.mexicana	TATTTCGGGGTACGGGTTCG	TCGGTCTATTCGGTCCACCA	20527207	20527501	295
1	AT/TA	17	7	0	P1	TGCTTTGTAACGATGTGCCA	CACGGGTGGCAGACTACTTT	20532553	20532733	181
1	T	9	10, 11	0.494	Mo17	TGTCGTTAGCATGTGTCGCT	TGAGCGTGCTTGACAGGAAT	20550373	20550565	193
1	G	14	11	0	B73	ACCACGTAAGGTCCCGACTA	TTGCTGCGGATTTGTGTGTG	20720975	20721245	271
1	A	4	10, 12	0.5	P1	GGTAGGACCTGTAACACCTCA	CCCCAACATGAATGCAAAGCA	20731206	20731442	237
1	C	17	10	0	Z.mexicana	TATCTTCACCCTGATCGCGC	TACTCACACGGCGTTACACC	20769478	20769903	426
1	CT	17	8	0	B73	AGGATTTGGAGACGGCGATC	GCGCGATCAGGGTGAAGATA	20770516	20770651	136
1	C	1	10	0	Z.mexicana	CCCGACTTGTAGTGTGTGCT	AGCTATGTGTCGTGCTTAACA	20783443	20783639	197
1	A	1	10	0	P1	AGTACAGTCCCGTTTGCTGG	GGGCTAACCAGTTCATGCCT	20799270	20799688	419
1	T	14	10	0	B73	ATCGCTTGAACGAGGTGAGG	ATGCTTGAGTCACCTGGCAT	20892804	20892957	154
1	TG	5	7, 8	0.32	RP125	CCACATGGGCCACCTAAGTT	TCAGCCAAGCAGAAAGATCCA	20898522	20898679	158
1	T	16	10	0	B73	GTCCATCAATGCTGGGCCTA	TATGTGCGTTACTGGCCTCC	20899047	20899236	190
1	A	17	10, 11	0.208	B73	CCCTTGGAGTTGGAGCTTCA	ACAACGGAACAAGTTTTGTACAGT	20902647	20902853	207
1	T	1	11	0	178	CGTAAAAAGACGAGCTCTTCACA	CCTACCGAGGGGTCAACCTA	20904995	20905202	208
1	A	1	12	0	P1	AGTTGGTGCACTTGAGCCAA	GTGTGTACAATGCAAGAGAGGC	20987058	20987256	199
1	T	15	10	0	B73	ATGGGCATGAGCAAACGTTG	TGCAGAGCCGCCATATAGTT	21002078	21002248	171
1	G	15	10	0	Z.mexicana	ATCATCGACCTCGGCAACAG	TTCCTCGCAAACGGGAAAGA	21018691	21019099	409
1	GCG	17	6	0	Z.mexicana	CGTCTCAACAGCAGTGGAGT	GTCGAGCAAGCCACGAAATC	21062151	21062492	342
1	G	17	16	0	B73	GAGCCGGATGGAAACCCTAG	CCGCTTTAAAATCCCCGCAG	21071669	21071771	103
1	C	15	10	0	B73	CCCTCTCTCTCGGACTCGAT	TGATTCTGCCGGGCTTCTAC	21118851	21119039	189
1	C	13	10	0	B73	CCCGACTTGTAGTGTGTGCT	GAGAAGGCCGAATGTGGTCA	21129729	21129882	154
1	AAG	17	6	0	B73	CCCAATGGGTGTGTCCTTCA	TGAAGGCTGACAAGAGCTGG	21145857	21146040	184
1	T	10	10, 12	0.18	B73	AGAGATGCATCTGCCTTGTCA	AGGCAAGCTAGCACAACTGT	21186445	21186549	105
1	C	17	11, 16, 18, 20	0.311	B73	CAGGCCCATTACAGTGAGGG	GGTTCTCAGCGTCTTCACCA	21188580	21188793	214
1	T	16	10, 11, 12	0.398	B73	TGCGGCGTGTATCTAGCTTT	AGGCCTGGCTAGTTTTTGGA	21207034	21207191	158
1	C	16	10	0	B73	ACCACCGTGTCATCTCTGTG	CAGCTTCCCCAATGGCTACT	21249563	21249769	207
1	G	11	10	0	Z.mexicana	ACGCGACCACTTTTAGCAGA	TAGTTCGTGGCATGTGCGT	21285805	21286030	226
1	AC	17	7	0	B73	TCCCCTGTACGCCAAGGATA	CCGCAGTTTCCCCTTACTGT	21289015	21289425	411
1	A	16	10	0	B73	GGCCCTTCTTCTGGGTCTTC	AGCTCCATATGCTGCACTCG	21345840	21346020	181
1	TCC	17	6	0	B73	TTTGATGGCGCAAAGGAAGC	GTCTCTCGGTCCTCCTTCCT	21384761	21384972	212
1	CAG	17	6	0	Z.mexicana	CGCCAACGGGTTGTTTGTTT	CCAGTAGATGCCTCCTGCTG	21390183	21390634	452
1	A	1	10	0	178	GCTGATTGTTTGGTGCATGC	CTGGCCCAAGAGCAGGTAAA	21404983	21405122	140
1	CT	16	7, 8	0.43	B73	CGCACAGCATGACCATTTGA	TCTTTGTGCTTGCCTGTTGC	21447644	21447800	157
1	T	4	11, 12	0.5	RP125	TACGTGGTCCTCTAGCTGCA	TCCCTCAATGTGGCTAGTTGAG	21448782	21448982	201
1	T	9	10	0	B73	CGGGTATCCCTTGAACGGAG	TGCACAACGACAAGGCTAGT	21450297	21450442	146
1	A	2	10, 12	0.5	Mo17	CGCACACACCTATTGCAATGT	CGACTTGGCCTTTCTTGGGA	21452337	21452535	199
1	CT	17	7, 8	0.111	B73	ACCCATGCATCACAAGAGCT	AGTTCGATGGGAGCACAATCT	21453020	21453233	214
1	CTCC	15	5	0	B73	AGAAGAGGAAAGCCAGGCAC	AACGACGTCGCCATGAAGAT	21454733	21454881	149
1	TC	17	7, 11, 15	0.194	B73	GTGCGTTGCCCCTTTTCTTT	AAACCGATTCCATCCTGCGT	21454945	21455123	179
1	T	14	10	0	B73	GGAAGGGTGGTGATCATGCA	CAGGCACCTCATTCGGTTCT	21457597	21457791	195
1	T	2	10	0	P1	GGCCGAGTCGTGAGTAAAGA	CGGGCATCCACCTAGTCAAA	21463912	21464120	209
1	A	4	10	0	RP125	CCACCAACACTGTCCCTGTT	CGTACAAGTACAGTATGACTCCTGA	21515647	21515922	276
1	A	17	10, 11	0.291	B73	CGCAGGTCTCCTACGTATTCG	GGTTTTGCATGGTGGCAGTC	21531355	21531542	188
1	A	13	10, 11	0.142	B73	AACGAACACCTGGCATCCTT	GTTAAAGCTCCCAGGACCCC	21531668	21531851	184
1	C	17	18	0	B73	ACTGCTAGCTGCTGAACACA	GCGAGTCGAATCCATTCCCT	21532420	21532627	208
1	T	3	10, 11	0.444	81565	TGTTATCGCCACACCCAGAC	CACGGCTCTCAGTCTCACTC	21533883	21534013	131
1	T	11	10	0	B73	GAGTGAGACTGAGAGCCGTG	TTCTACAGCTCACAGCCCAC	21533994	21534158	165
1	GA	17	8	0	B73	CCCACACACCACTCCTGATC	TGTCTTGCTTCGTTCCCCTC	21557023	21557202	180
1	GCC	17	14	0	B73	ACGTGATGTGGGAGATGCTG	ATCTATCCCGCAGCAACAGC	21557540	21557762	223
1	A	1	10	0	Huangzao4	GCTGATGGCCTTGCTTTACG	TCTCTAGCTGCCTCCCTCTG	21557878	21558126	249
1	AT	17	18, 19	0.111	B73	AGGAGACGGAGGGCTACAAT	GAAAACCAAACAGGCCGACC	21559891	21560103	213
1	G	17	12	0	Z.mexicana	CGGAAAGAAGGTCACCACGA	GCGATTTGTTTTGGCACCCT	21601419	21601593	175
1	TA	1	8	0	ES40	TACTTGTGGGATGTGGGCAG	GTTGCCTCGTAGGTTCGTCA	21672784	21672896	113
1	TC	17	10, 12, 13, 15	0.311	B73	CCGTTTCACCGTACTTCCGA	CCACGCCTACAATTGTCGGA	21677107	21677235	129
1	TC	4	7, 8	0.375	Zheng22	TCCACTGACAAAGACTCGCC	ACCTAAACGGAGCCTTTGTGT	21680039	21680192	154
1	CT	14	7, 8, 10	0.357	B73	AACTATTCCAGCCGTGCACA	TCATGCAGAAGTGGCAAGGA	21682094	21682256	163
1	T	2	10	0	Dan598	AACTATTCCAGCCGTGCACA	TGCAGAAGTGGCAAGGAAAGA	21682094	21682253	160
1	GCA	1	6	0	Dan598	TGGTCCACACACCTAAGATGC	ACGGAGACCTATTGGCATTCA	21682663	21682789	127
1	TC	14	7	0	B73	TCGACACTGCCTTTGCTTCT	AGAGCTGCATCTTGCTGACA	21683300	21683441	142
1	TG	16	7, 8	0.219	B73	GCTGTCCATGAAGAAACCACA	TGCCACGAGAAAGGATCACC	21688838	21689047	210
1	ATTTT	15	4	0	B73	GGCGCTTGAATGTCTCCAAC	ACCTAAATTGTCAAATACGGAAACA	21690955	21691127	173
1	T	5	10, 11	0.32	P1	GGTTGGGGTGGATGTGTTCT	CACATCTAGAACCAGGGGCG	21693489	21693691	203
1	T	12	10	0	B73	GCAAATAACCCTGGTCATGATGG	TTTGAAGCTGGAGTCTGCTC	21695373	21695555	183
1	A	2	10	0	P1	GTCCACGGTTGCAGCAATAC	ATTGTGTCGGGCTCTGCTTT	21699133	21699312	180
1	TC	4	7, 8	0.375	Z.mexicana	GGCTTCGCCCCTTCTTTTTG	AAACGCAGGAAACAGCCAAC	21701217	21701440	224
1	A	5	10	0	Z.mexicana	CAGCCTCAAACACTCGCAAC	TTGACATGATCGGACGCGAT	21704246	21704537	292
1	A	13	10, 11	0.26	B73	ACTAGGCTATAGCGGTGCCT	TTGACATGATCGGACGCGAT	21705532	21705694	163
1	AGACG	17	4	0	B73	CTTTACTCCCCACAGGCCAC	GGCACGCTAGTCTAGTCGTC	21705848	21706043	196
1	A	12	10, 11	0.278	B73	GGCGATAGGGATGCAGTGAA	CAACTGGTACCGCTGGTAGG	21706443	21706853	411
1	T	5	10, 11	0.32	Han21	ACTCGGCGCCATAACCTATG	AGTGGCGTTACGACCGATTT	21708530	21708691	162
1	A	6	10, 11, 14	0.611	P1	CCAATTCAGTTCACGCGCAT	CCCTCCCAATTGGTTGACGA	21708758	21709056	299
1	CT	17	12, 13	0.111	B73	CTGGTGGGAGGGAGGGAATA	CTATCTCTCGCTCGCTGCTC	21709279	21709490	212
1	T	3	10	0	Dan598	CCCTGGTCGATCCATCTTCG	TCGTCGTACTCCCTGGTGAT	21711200	21711434	235
1	CGG	17	6	0	B73	GACCACGAGCGAATCAATGC	CAGTGTGAAGTTCAGCACGC	21711723	21711924	202
1	A	4	10, 14	0.375	RP125	GGTTTTGCCGAGTGTGACAC	AAAAGCCTCCACACTACCGG	21713092	21713278	187
1	A	1	10	0	17564	GTCGCCGTGCACTTCAATTT	CGCGTGGTCACAAAAACCTT	21724520	21724729	210
1	C	17	21	0	B73	GGCCAAAGTAAACGTCAGGC	CAAAACGCGTCGCTGCTATT	21726075	21726208	134
1	T	17	12, 14	0.291	B73	CCATGTGATGCGATGCGAAG	AGGAAAGGTCGCGAGGATTG	21744760	21744950	191
1	AAAC	17	5, 6	0.291	B73	CCACACCATCGCTCCTTTGT	ACGGTCACATGCCATCTTCT	21745985	21746199	215
1	C	17	10	0	B73	CTCTAACGCTAACCCGGCTT	TGCAGACACAACCCCCTTTT	21970377	21970610	234
1	A	2	10	0	18Red	TAAAATGCCTCCATGCGCAG	TTTAGATCTGCAGCCAGTGG	21973851	21974130	280
1	T	4	10, 11	0.5	Mo17	CCCACCCAAACCTTTCCCAA	GGACGTCTCTCCCCTTGGTC	21975207	21975497	291
1	T	3	10, 13	0.444	RP125	TAAGCGATTCGGGATGCCAG	TTTCCCCGCAATCACGCATA	21982625	21982817	193
1	G	1	11	0	17564	AGCCTCTCCTCCCTCTCTTG	TGACACCGGTTGAACTCGTT	22057422	22057615	194
1	A	1	10	0	RP125	GCCCAACTTATTCCACCGGA	AGTTTTCCCAAACGATGCGG	22062754	22062922	169
1	TTA	17	10	0	B73	GCATGACGCGCACTATACAC	TCACAGCCACGTGATGCATA	22187302	22187443	142
1	T	3	10	0	Mo17	TTCACGCGCCATACAGAGTT	TGTGTCAAAACTGTCTCCCGT	22189187	22189483	297
1	T	13	10, 11	0.142	B73	AACACTTCAGCGGGCTTTCT	TTCACGACTGACGGGTTGAC	22192174	22192295	122
1	T	11	10	0	B73	AGCTCATGTCCAAAGTGCCA	TGCACTTCCATTAACTTGCTTGA	22192722	22192895	174
1	G	1	10	0	Ye478	GACATAGGCACGAGGAAGGG	TTTCTTCTGCGCCCACTAGG	22251616	22251762	147
1	T	2	10	0	18Red	ATGTCCCTAACGCGACACAG	GTTCCTGACCGAGACACACC	22272486	22272756	271
1	CGC	17	7	0	B73	AACCTGCTGGCTTCCTTCTC	GGATTTGGGTACGTAGCGCT	22275009	22275196	188
1	T	13	10	0	B73	ACAAGTTCACTGGTGGGTCC	TCGTAACCTGGGCAAAGAGTC	22277282	22277468	187
1	GA	15	7	0	B73	AGGCCATAACCCAGAAGCTG	GGGTGGGGGTAGGGGTTATA	22283505	22283684	180
1	A	17	10, 12	0.255	B73	CAGCATGACGGTAGTGGGAG	AACCAAAAATGGCGGCATCC	22287600	22287792	193
1	A	12	12	0	B73	GATTTGTCCCGTGGTAGGCA	AATACCATTGCTTTCGCGCG	22288501	22288684	184
1	AG	1	7	0	17564	ATTCCACCTAGTTGGCCAGC	GTCGCCTTCCTCGTACCAAA	22288514	22288733	220
1	T	1	10	0	Mo17	TCGATATCAAAGCACGGGCA	AGTTTGGTTCCGATGCCTTCT	22398794	22398983	190
1	TGTA	17	13, 14	0.111	B73	TCACCAGCGAAGATCAAGCC	GCGCACCACAACTTGTACTG	22399018	22399212	195
1	TG	14	7	0	B73	ATCAAAGTGGGAGGGCAGTG	AGACAGACGGACTAGCTGGT	22401172	22401369	198
1	A	2	11	0	18Red	CGGGACCTTAAATACTCACCGT	TGCTCGAGGAAGACATGTCG	22402628	22402925	298
1	T	2	14, 28	0.5	ES40	GCCATGCAAAAACGCCAAAA	GGTCTCGCAGGGGGTTAAAT	22429697	22430158	462
1	CG	16	7	0	B73	GCTTTCTTCTTCACGTGGGC	AGCTAGCGCAGAGAATCGTG	22462377	22462545	169
1	GGGTCC	1	4	0	18Red	CCACCGATCCACACGTACAG	TGGGCTGGTGATGTTGAGTC	22468072	22468314	243
1	C	17	10	0	B73	TCCTTGCGGGAACTTTGTGT	GGTTTCCGGTGAATAGGCCA	22485728	22486163	436
1	C	1	11	0	P1	TTGAGTGCAACTCTCGTCCG	ATGAGGAGTCGTGTGCCTTG	22512374	22512791	418
1	T	1	10	0	Z.mexicana	CCATTTGTTGCTTCGCCACA	TTCGACCGTGCTAGTAGGGA	22517323	22517547	225
1	A	5	10, 12	0.48	RP125	TCCAACAAGCTCCGTCTTCC	TGGCGATCAACATATGTAAGCA	22517548	22517771	224
1	A	15	10, 12, 13	0.48	B73	CTCCGTCTTCCTGGCACTTT	ACATATGTAAGCATGGGAGCA	22517656	22517861	206
1	G	17	14	0	B73	TCACACAGAGTCGTGAAGCC	GATGGGCGATTGGCAATGAC	22518167	22518364	198
1	A	12	10, 11	0.375	B73	ATACAAAAACGATGGGCCGC	GGGGTATTTGAGGCCTACGT	22519361	22519565	205
1	T	11	11	0	B73	GATTCATCCCGGTGGCCTAG	ATTAGGTGGATGCGGCAACA	22522842	22522965	124
1	A	11	10	0	B73	CTGAGGTGGAGCAACCTCAC	GTGCGCTAGAACAGAAGTGG	22527297	22527356	60
1	CGAGC	17	4	0	Z.mexicana	CTCGCGAGCCTTGCAAAAAT	GGAAACGAGACCGGAACTGT	22548340	22548857	518
1	T	17	10, 12	0.208	B73	CGAGCATTCCATCCAGCTCT	TGAGTGACCACTACCGTCGA	22600220	22600364	145
1	CAG/GCA	3	6	0	P1	TTCGCCTTATCACCCACACC	AATGGTGGTGGTGGAACTGG	22600695	22600814	120
1	GT	17	7, 8, 9, 10	0.533	B73	TGGTATGGGTACGTGCCAAC	CCCCGTATCTCTCTGACCCA	22603999	22604151	153
1	GT	17	7, 8	0.111	B73	TGACGAACACACACCCTGAA	GGAGAGACCTATGTGTGCGC	22609910	22610087	178
1	GGAAGG	2	4	0	Mo17	TGCGCCTAGGGTTTTGAAGT	AGCCCTGTCAAAAACCCACA	22612353	22612768	416
1	G	17	13	0	B73	CCGTTGCCATCTCTAGCAGT	CCACTTGGCAAGAACTGTGC	22629040	22629206	167
1	G	16	12	0	B73	AGAGCCGTTCCGTTCTTTGT	GGAATGTTCTCGCTCCACCA	22642453	22642554	102
1	T	1	10	0	RP125	GCTGCGAGGGAGCTTGATAT	CTTGCGGTCCAGTCAACCTA	22645639	22645843	205
1	A	17	10, 11	0.298	B73	TTCTGCGTCAGTAGGAACGG	AGGGCCAACAAGATCGATCG	22659625	22659741	117
1	A	16	10, 11	0.43	B73	AGGCGATTCTGAATCCGGTC	CGACCGGATTGTTCTGAGGT	22660674	22660875	202
1	GA	17	16	0	B73	ACGACCGAACTGAGAGCAAG	AAACCGCCACGTTTCTGTTG	22660927	22661105	179
1	A	16	10, 11	0.219	B73	AGAGTCGTTCCACCCCCTTA	GGTAGATACCGACGCGTGTC	22662271	22662452	182
1	A	12	11	0	B73	CCGAGTAGGGTAGTCCGGAA	TTTGCGATCGGTATTGTTGC	22663407	22663520	114
1	T	17	15, 16	0.111	B73	AAACGACAGACATCCAGGCG	CAGGGTATGTGCAATGCGTG	22663637	22663815	179
1	GA	17	9, 17	0.105	B73	GCACGGTGCAATTAGCTAGC	TTCTCCCCATTGCTGGAACC	22664708	22664885	178
1	T	15	10	0	B73	CGTTGGTTACAGGGCGTACT	AGAAAAGTAGGACCCCAACAAA	22676805	22676941	137
1	A	4	10	0	Zheng22	GAAGCTCAGAGATGCTGCCA	GAGCCATCCACGAGCATCTT	22678078	22678295	218
1	C	17	20	0	B73	CAGTCGTTGTTCTTGCAGGC	CCTGGCACTTACGCTAAGCT	22678718	22678854	137
1	A	2	10	0	17564	TCCATCATGAGCTCAATGCCT	TGCTGCACATTTGACTCCGA	22679983	22680278	296
1	A	10	10	0	B73	AAGGGCGATGTCTATATGCAA	TGCTGCACATTTGACTCCGA	22680329	22680498	170
1	A	13	10	0	B73	AGAGCTGGCAGAATGAAGGT	GCTATTAGCGCAGAGGGTGA	22680669	22680860	192
1	T	1	10	0	ES40	GTGTTGGGCATTGAACCACC	TGCAATCTCCAGTTGACCCT	22740140	22740337	198
1	G	1	10	0	178	TGTCTGTTCCTTAGGTAAAGCCA	GACTCCTCTCTAGCCACTTGG	22742854	22743052	199
1	T	6	10	0	Z.mexicana	TCATTATCTCCTCAGCCCTAGC	TTGTGGCCTCACTTGCTTCT	22764765	22765058	294
1	A	4	10, 11	0.5	Zheng22	TTCTTGAGCAGACTTCGCGT	GTGCAAAATGGGGTATGACCG	22766964	22767244	281
1	T	1	10	0	Huangzao4	CACAGTGTGCCCAATGTTGG	GAGGTGCATTGTGCTGTGTG	22770684	22770941	258
1	G	17	13	0	B73	CGAGGCCAAACTCAGCATTG	TCCGGGTGCAACAACATGAT	22787756	22787967	212
1	CGGAA	16	4	0	B73	CCATGACCAGTGTCCTGTCC	TATTATTGGCGTCCGGTCCG	22798632	22798782	151
1	A	10	10, 11	0.32	B73	ACACCTGGCTGCCGAAAATT	TGTGATGCGGTGAACTGTGA	22802419	22802617	199
1	GCTCG	17	4	0	B73	ATTTTTGAACGGAGGGGGCA	CTTTTCCGAGCTCGCCAGAT	22891521	22891682	162
1	GCG	17	6	0	B73	AAGTCCAAACGACCAACCCC	AGGTGTGAGAAGTGGATGCG	22892354	22892494	141
1	A	15	10, 11	0.124	B73	ACTTGTTTGCTATGCCCCCT	AGGCATGGTGTTTAGGTGCT	22893906	22894085	180
1	T	1	10	0	Huangzao4	CAGGAGGGCTGCGTATCATT	TTTGTTCCGGGCCTCAGTTT	22898217	22898472	256
1	T	1	10	0	Huangzao4	CTCACAGTTGAGCTCTGGGG	TAGAACAGAGCTGCCTGTGC	22898896	22899171	276
1	AT	17	17, 20	0.111	B73	GCCTTGGGTGTTGGCTCTAA	AGCTTCCCTCTCTTCCATTCA	22900851	22901065	215
1	GT	17	7	0	B73	GCACATCGGATCCGTCTCTT	TGCGATCTTGGCATGTTCCT	22901956	22902161	206
1	A	1	10	0	18White	CCTAGATGTCGCGTCACCTC	GGGGAGGGAACAAAGGAGTG	22902946	22903155	210
1	T	10	10	0	B73	TGCTGTTGTGCTATCTCTGTTG	GCCATGGCAAGATAGCACGA	22916362	22916529	168
1	ATA/AAT	17	9, 11	0.111	Dan598	TGTGCTGATGGGGGTTACTG	CCGAAATGGAAGCCAAAGGC	22923577	22924102	526
1	C	14	11	0	B73	ACAAATCCGCGTGTCTCACT	GCGCAAAGACTGAGTGTGTG	22985476	22985655	180
1	A	1	10	0	18Red	CGCGCGTTCAGAGTTACAAG	TCAGTCGTGGGTTGGAATCG	23001929	23002173	245
1	CA	1	7	0	Mo17	ATCAGTGGTTGGAGACTGCG	AGCTCTTTCATCTTGCGCCT	23003433	23003758	326
1	AC	16	10	0	B73	CCGATTCCTTACGCTCTCCG	TTTGCTGCCGGTCCAACTAA	23003507	23003719	213
1	C	17	16	0	B73	CGGCGCCGAACGTTTTATAG	CACGCTGTGAAGATGGCCTA	23004301	23004498	198
1	GA	17	8, 9	0.111	B73	TAGTCCTTCGGAATGCCAGC	AGGACCACGCATGCATGTAA	23089614	23089778	165
1	A	1	11	0	18Red	GTTGGCATCTTGTCGCATCC	TACGTACCTGCATGCGATCC	23089708	23089850	143
1	G	17	13	0	B73	TCAGGGAGCTGTAAAGCGTG	CCGACGTCTTGGGCCTAATT	23091084	23091251	168
1	T	15	10, 11	0.124	B73	GCGCTGATTCGATCGGGATA	TGGGTTCCCTAAGTTGTCGC	23091141	23091344	204
1	T	1	11	0	RP125	AATTAGGCCCAAGACGTCGG	AGGCGTCGGAAAAGTTGGAT	23091232	23091435	204
1	GCC	1	6	0	18White	CTCTGACGAGGCTCTGCTTC	TGGACGAACTTGCGAGGTAC	23096449	23096630	182
1	A	6	10, 11	0.5	P1	CCGGTACCCACGAAACGTTA	ACCACCACTGATATTCCCGC	23129353	23129727	375
1	G	11	10	0	B73	CAAGTGAGTGGTGACGAGGG	AAACTCAACATGGGCTGACC	23133520	23133630	111
1	T	6	10, 11	0.278	P1	ACATTCAGTGTTGGGCCGAT	TCACCATACCATGTTCAAGCTGA	23133577	23133754	178
1	A	17	10, 11	0.36	B73	CCAGACGACAGGTGAGTGTG	CCACCTCTTCTTCTCCGACG	23136935	23137139	205
1	CT	2	12	0	81565	CGTTTGCAAATCTTCCCCGG	TTCCCACTGCAATGACAGCT	23137263	23137485	223
1	TC	15	9, 10, 12	0.338	B73	AATCTCCACCTGCTTTGCCA	TTCCCACTGCAATGACAGCT	23137323	23137485	163
1	TG	17	8	0	B73	CATCGTGTTCAAAACGGGGG	TGGCCAGAGAGATCTTGTGC	23139987	23140200	214
1	T	2	10, 11	0.5	18Red	CAGCCTTGCAGGAAGTGGTA	GCGAGGAACACAACAACCAC	23140193	23140416	224
1	GT	17	7, 8	0.111	B73	TGATGCGATACGATCCAGCG	TAACGATCGCTGCCGGATAC	23142212	23142421	210
1	G	16	11, 13	0.117	B73	CTCGCCAATCCAAAACTCGC	TGTCGTCTCTGTGATTGTCGT	23159097	23159276	180
1	A	3	10, 11	0.444	RP125	GGCAATGGTGGTGTTTGCTT	AGCCCAATGAGCTCACCATC	23214338	23214618	281
1	GA	16	7, 8	0.117	B73	TGTGCCGTAACTCAGCAACT	TTTTTGTGAGCGCGACAAGG	23219171	23219328	158
1	A	13	10	0	B73	AGCAAAGCAGCGAGAGAGAG	ACTTGACCAGAAGCTCACCG	23219257	23219440	184
1	TG	14	7	0	B73	GGTGGCCCAAACGACTCTAA	ACCCAGGGTGACAAATAGCG	23223647	23223832	186
1	GT	1	8	0	81565	GCCACCCGGTTGGAGATTAT	CACGTGTGAGCACATAAGCG	23223752	23223958	207
1	A	1	10	0	18Red	TACTAGGGTCGTGCATGTGC	ACCTGATGACGCTCAACTGG	23227102	23227378	277
1	T	6	10, 11, 12	0.611	178	GGAACGGTGGGAGTACTACC	GGTCATCGTGAACGGGAACT	23248018	23248194	177
1	GCA	1	6	0	Mo17	CTAAGCTTGGTGAACGCTGC	TCGAAAGGCGCCAAGTTTTG	23251734	23251920	187
1	TA	17	9, 11	0.111	B73	CCCACCATTGTTACCTCAGACA	AGGTCTGAACAAAACAAAGCACT	23252554	23252760	207
1	TG	16	7	0	B73	TAATCAACGCCCACCACTCG	AGCCTAGCTAGCTACGACGA	23254565	23254768	204
1	T	5	10, 11	0.48	Z.mexicana	AACCTTTTGACGACGACGGA	CTCTCATCCGGTGCTCGTAC	23255226	23255444	219
1	TG	1	8	0	17564	TCTTTCTTGCGTTGCTGTGC	ATTGCTGGGCTGGTCGAATT	23255424	23255644	221
1	CT	1	7	0	17564	TGCTGTTCACCCACCCAAAT	TCGCTCTCTCTCACCTGTCA	23256751	23256883	133
1	A	17	11	0	B73	GCCGGTAACTTGTGCATCTG	TGAGGGAGAGACGGATTTGC	23261437	23261620	184
1	T	17	10, 12	0.111	B73	ACCGTCGCATGTGGTAATGT	TCCAACAATTGCTGCAGGGA	23265455	23265625	171
1	TC	17	16	0	B73	CTGTTCCCGTCCTTCGTCTT	AGCCTTCTTCTGCTCACCAC	23266822	23267011	190
1	GCG	17	6	0	B73	AAGATGAAGGACAGGCTGGC	CGTACTCGGTCATGTAGGCG	23267420	23267636	217
1	TA	1	9	0	Huangzao4	AACCAGTGGTCTCTGCGATG	CCAGGAGAGAGGAGAACGGA	23267539	23267774	236
1	CAGCA	1	4	0	18Red	ACACGTCGCTAGGGGTTTTT	CTGCCGTCGTCATCTCCTTT	23268982	23269275	294
1	ACAGC	1	4	0	Zheng22	ACACGTCGCTAGGGGTTTTT	CTGCGTAACTTCCGAGTCGT	23269489	23269657	169
1	CAC	16	6, 7	0.117	B73	CCCATGTTCCAAACAAGCCC	ATCTGCTATTTCATCCTATGGACT	23273420	23273607	188
1	T	2	10	0	18Red	GCAGGCAGGCAGTAGTAACT	TGCACACTCTCGCTTGCTTA	23274943	23275194	252
1	AAGC	17	5	0	B73	GGAAACGCATGAAAGCAGGG	TCCTCGGATTCTTTCCCCCT	23275192	23275392	201
1	GCAG	17	5	0	B73	AGCTGGAGAGGGGGAAAGAA	CTGTTCCACGGTGCTTTTCC	23275365	23275554	190
1	A	17	11, 12, 13, 14	0.533	B73	AGGTTTCAGGGGGCAAAGTG	TTCTGTCGCGCTAACACCAT	23275759	23275952	194
1	A	2	10	0	Mo17	TGCCGTTAAATTTTGTGAGGGT	TCGGTAGTTGAGGAAGATGCA	23302761	23302951	191
1	C	16	11, 12, 13	0.406	B73	CCGATCCCCACTTTACCGTC	AGGAACAAAGTTGCTTGAGGGA	23342297	23342495	199
1	A	2	10, 11	0.5	Huangzao4	GCATCTCCTTTGTCTCTTGGC	TGAGCAGCCAACTTGGAACA	23366689	23366834	146
1	C	17	12	0	B73	CGGTGGCACCCTGTTTTAGA	TCTCCATTCAAAGGGGGTGC	23394463	23394669	207
1	A	16	10, 14	0.375	B73	AAAATAGTACGTGCCGCTTTTT	GGAGTGCACGTCTGGTTGTT	23418528	23418736	209
1	GCG	17	6	0	B73	GACGAGGACTCCGTTGTGG	CCCCGCCTGAAGATCGAC	23420492	23420697	206
1	A	1	10	0	Z.mexicana	CGTCACCTCCCTGTAACACC	TGAATGCATCAAACGTTTGGCA	23428038	23428210	173
1	AT	17	27, 28	0.111	Z.mexicana	CTCCCGCTCCAATGATCGAA	CGGGAGCACACTGAGAAATG	23517273	23517560	288
1	A	17	17	0	B73	ATGTGCTTGAGACGGGGAAG	AGGTCACGTGTTCGATCCAC	23517757	23517961	205
1	GA	17	8	0	B73	TGACGCTCTCCCAACTAAGC	CGGGAGCACACTGAGAAATG	23518674	23518884	211
1	A	17	10	0	B73	AACAACTCTGCCGAGCCTTT	GAGGTCAGGTGTCAAAGCGA	23640589	23640740	152
1	GA	17	7, 8, 9	0.567	B73	ACATCGTGAAACTGCCGAGT	CTCGGATTATTTGGCACGCC	23648824	23649020	197
1	A	2	10	0	RP125	GTGTTGATGATGGCGATGGC	ATTCCACAATGAGCTGCCGA	23649061	23649252	192
1	TA	1	9	0	Mo17	ACCTTAGACTGTGTCATGTCCA	CGAGCTCCAAGAAAACACAGT	23649753	23649969	217
1	CAG	17	6	0	B73	CTTTCGCAAGCTTCGGTGAG	GAACATACCGCCGAGCAGG	23663910	23664008	99
1	AG	17	8	0	B73	TTGTGGTCGAAGAGAGCCAC	TCATCTCCTCGTCCCCACAT	23667014	23667204	191
1	ATCG	16	5	0	B73	GCAACCTGTGAGTTGTGACG	CACGTCACGTACTGCTTCCT	23668209	23668403	195
1	AT	1	7	0	P1	GAGATTAGCGGCGCATTGTG	AAACCCGTACCCATGAACCC	23696990	23697235	246
1	T	1	10	0	Z.mexicana	AGGACCTAGGGAAGCTGGAG	AAGGGCTATCGAATGGGCAG	23698421	23698660	240
1	T	1	13	0	Mo17	GTCACCAACAGCCATCAGGA	AGTGCAGCTTCCAGAAATCT	23706962	23707137	176
1	A	15	10, 12	0.124	B73	CGGGGCAACACACAAAGAAA	AGGAAGATGGACACGATGCG	23710667	23710829	163
1	AT	17	17	0	B73	GACAACTCACCACAGAGGGG	ATGCCAACCCTCTGAAGGTG	23763956	23764175	220
1	A	1	10	0	81565	AGTACTGTAACTTGGCCGGC	TGCACTTTCTAAGAATGGATTGCA	23765731	23766029	299
1	A	1	10	0	Zheng22	TTGGGTTACTGTGGACGGTG	TCCAACTGAAGGCCAGCTTT	23978210	23978367	158
1	CGCCT	2	4	0	18Red	CATGAACTCCGTCCTCCTCG	GATCTGCGTGTCCGTGATCT	23988430	23988711	282
1	T	1	10	0	Huangzao4	CCGTCTACTGAGCTGAGTGC	AACAAAAGAGGCGCGGGATA	23990102	23990274	173
1	TCA	17	8	0	B73	TCCTGGAAGCTGGCTTGATG	GACATGCCTGACGATGACGA	24031487	24031606	120
1	AAAGA	15	4	0	B73	CAGCTGCAGATCGAGTACCA	CCAGAGGCCTTTCTCCAGTG	24036594	24036808	215
1	G	17	20	0	B73	ACAGTTCCATCTCCCAGCAC	CACAATCCCCAGCACTCCTT	24056627	24056793	167
1	A	16	12, 13, 14	0.32	B73	CAGTGCGGGAGGGATTCTAG	TTGCTGAGCGCTTGAGACAA	24058636	24058845	210
1	A	16	11, 12, 14, 15	0.484	B73	GAGCCCAACTGCCCATATCA	TGTTTCTGCCCAACGAAATAGC	24062513	24062689	177
1	CT	2	7	0	18Red	GTGACCGTTTGAGAGAGGGG	CTGAGGAGATTGTGCGCCTT	24117559	24117935	377
1	AT	2	7	0	18Red	GCCAATATGCCTCAAACCGC	ACGCGTGGATCTTGGACTTT	24141583	24141712	130
1	CGTT	17	5	0	B73	GCCAATATGCCTCAAACCGC	GATGATCTTGGCGCCACATG	24142144	24142316	173
1	GCCCA	17	4	0	B73	AGGAAAGAAAAGCAAGCGCG	CCGCCCGTCACATATTCGAT	24142927	24143089	163
1	GGCAG	17	4	0	B73	ACCGCCTTCGTTTCATGGAT	CTGATTACATCCGTCCGGGG	24143471	24143642	172
1	A	3	10, 12	0.444	Ye478	ACCTTTCCAACGTCTTTTGGC	ACCTTTGGTTTGGCTAGCCA	24144431	24144579	149
1	C	17	13	0	B73	CCACTGTGTCACTCTGTGCT	TCTCGAGCTTGTACCCTGGT	24243792	24243991	200
1	C	1	10	0	18White	TCGATCAAACAGTCGCTGCT	ATTGCACGGTTCTTCCTCGT	24285048	24285346	299
1	CGAGA	17	4	0	B73	TTTGTACTTGGCTGCCGACT	TCTGTGCGGCACTGATGAAT	24292999	24293182	184
1	T	17	11	0	B73	GTATTCCGGCCTACTCCACG	CACGATCGTTACCAGGAGCA	24293301	24293509	209
1	AT	17	7, 10	0.208	B73	CCGTCTATAACTGACGGCCC	CTGGTCGGGGCTTCCAATAG	24293595	24293769	175
1	AT/TA	17	23, 27, 28	0.526	B73	CAGCCGGGATACGTTGCTAT	GCTGGACGCACTTTTTCGTT	24296542	24296767	226
1	TA	17	10	0	B73	CCCATGTTAACAGGGCCTCA	GCGGTTGGACCTGAGACTAT	24298271	24298487	217
1	CGG	17	6	0	B73	GTACTACGTACGTGCCGAGG	GGCGTTGTCGTTGATGTTGT	24301668	24301795	128
1	T	4	10	0	P1	GCTAACCGCTCTGACCTCAA	CGGCAAGCAACTCTAACAGC	24302994	24303156	163
1	A	2	10, 11	0.5	Z.mexicana	ATCAGAGTCAGAGAGGCCGT	ACAGACGTCCTTTCCGTGTC	24305309	24305482	174
1	T	15	10	0	B73	TTCCTGCTCCATGCGTCATT	CGTACTGGTGGTGTGGACAA	24306923	24307121	199
1	T	1	10	0	P1	TGAATAAGATGAGTGCGGCT	TCTCCATTTCAGTGCGGACC	24308313	24308433	121
1	T	2	10, 11	0.5	Mo17	TACATACATGGGCGAGCGTC	CGGCAAAGGGAGGAAGTGAT	24319540	24319771	232
1	T	16	11, 12, 13	0.227	B73	ACCGAGCTTTAGCAACACCT	CGTACGTACGTGTGTTGTGC	24321236	24321433	198
1	CT	17	8, 15	0.291	B73	AAACTAAGCGGCTGGTTCGT	ACTGAAAGTGTACACGCGGT	24322148	24322316	169
[truncated: 16,001 more rows]

## Sheet: chr2
Chromosome	Motif	No. of meterials harboring the locus	Repeat numbers	PIC	e-PCR template	Forward Primers (5’-3’)	Reverse Primers (5’-3’)	e-PCR product from (bp)	e-PCR product to (bp)	e-PCR product length (bp)
2	T	3	10, 11	0.444	18Red	TAGGCAGTGGAGAGGAGCAT	TCCTCCTGTATCTCCAAGTGA	4695	4829	135
2	CAA	17	6	0	B73	CCCCAGAAACAATCTAGCGC	TCTCTAGCCTACCCCAACGT	5604	5818	215
2	TTG	17	6	0	B73	TGCTGGTCCTTGTGGGTTTT	TACATGAGCTGCGTCTCGTG	34699	35182	484
2	AGT	2	8	0	RP125	CCAATGCTTGTCTTTGCACCA	TTCATGTGAGACCTTCGGCG	119592	119879	288
2	TATT	2	5	0	Huangzao4	GCAAAGCAGTGGTGAGAAGC	ATGCGGCCCCTTCTGTATTT	135990	136201	212
2	G	1	10	0	Huangzao4	CTCGGAAAAGCAACAACCCG	CGGGATAACCACCGTGTCAT	140299	140495	197
2	CT	17	7	0	B73	TTGCTTTGAAAGTGCAAATGC	GACCATGCACTGATCAAGCG	154815	155017	203
2	C	17	11	0	B73	GAGTAGGCAAGCGTTGGTCT	TGTCCTTCATCCGATGAGCA	156809	157107	299
2	TA	2	7	0	P1	AAACCTAATCCCTGGTGGCG	GCGGGGAAAGGGAATGAGAA	230538	230983	446
2	AT/TA	16	7, 8	0.111	81565	TTCCCATTACAACGCACGGG	GCTTCCAGCTCTGTGGTGAT	242895	243283	389
2	C	16	11	0	B73	CCGTTCTTGTCCTCCAACCA	TTAATCGCAGACAGTGGCCA	247463	247572	110
2	A	14	10, 11, 12	0.255	B73	TGCCGATTCAAATGACCGGA	CACGTCCTCTGTTTCGTCCA	260761	260956	196
2	GT	15	7	0	B73	ACCAAAACTAGAATGACAATGTTCT	CAACTCTTTCCAGCTGCACG	350364	350575	212
2	GA/AG	15	8, 9, 10	0.338	B73	CGTGCAGCTGGAAAGAGTTG	GTCGTCCTCAGCTAGCGTAC	350556	350743	188
2	AT	16	24	0	B73	TACAACGACGTACGCAACCA	GCATAACGACCGTTGGTGAT	351065	351287	223
2	TA	17	14, 16	0.111	B73	TACGGCCTAAGCACCACATG	TGACGCATGACTACCGTTGA	351466	351663	198
2	AT	13	7	0	B73	TCCAAACCAACTCAGCTCTGT	TAATAGTGCCTGGGCCAACC	359579	359779	201
2	T	1	10	0	Huangzao4	TAAGCCAAAACACTGCCACG	GCCACGGCAACCTAGAAGTA	387342	387542	201
2	A	15	10, 11	0.231	B73	CCGGAATCGCGTTAGACACT	GAGAGGTTGCGAGTTCCGAA	387762	388066	305
2	TTTAT	16	5	0	B73	GACCCTAAGGCCGGTTCAAA	GTTGATCAACATTGCACGGGA	391446	391646	201
2	A	1	13	0	Mo17	TGAGGGTTTAAAGCGTAGTTGT	GTTACCGATCCGTGCCTGG	544904	545097	194
2	AT	17	17	0	B73	CCAATGCATGGTGTGGATAACC	CTTTGTGCTGATGGGGGTCA	564018	564219	202
2	AT	17	14	0	B73	CGACATTTTCACTCGTCGGC	TGCGGTGATGATGGTAATCGT	584439	584643	205
2	GATA	17	5, 6, 7	0.491	B73	GCACACAAGTTACGCATGCA	GACCAATCAACCTCCAGGCA	589802	589919	118
2	GAA	3	6	0	Huangzao4	TGCCTGGAGGTTGATTGGTC	TATTTAAGCCTTGCCCCGGG	589892	590138	247
2	TA	17	26, 27	0.111	B73	ACACCAACAAAACTAAGGGCA	TGCTGCTGCCCTTTTCTAGT	590538	590779	242
2	AT	17	27, 28	0.111	B73	TTGAGGACCTTCGTAAGCCG	CCCCGGTCTCTGAATCCATT	599624	599832	209
2	AAATG	12	4	0	B73	GACATCTCTACGAGCCCAGC	TGCAGTAACACAAACAGTTGCT	640618	640791	174
2	TA	17	7	0	B73	AGCAACTAGAACTTAGAGCCACA	CGTAATTGCATGTCGCGTGT	641676	641888	213
2	TA	17	10	0	B73	GCCGCCGCTAAAACCTAATC	GCACAACACAAAACTCCAGCA	643733	644225	493
2	TC	17	7	0	B73	CCTACGACTACAGACGTCGC	CTGCAAAAATTCGGGGCGTT	647664	647836	173
2	CGC	17	7	0	B73	CGTGGAACTGCATGCAGATG	AATTTCGCGGTGAGTTGCTG	705894	706028	135
2	TA	15	7, 9	0.231	B73	GGACTCTAGCCACAATGCCA	GCAGCGGTGGACATTGATTG	708607	708815	209
2	A	13	10, 11, 12	0.272	B73	TTCTCACCTTGCTCGGACAC	TTCGTGGCTGCTGATTAGGG	714258	714462	205
2	A	2	10	0	Huangzao4	CGACATGCCTGTAATCGGGA	TCCCCGTTGATTCCATGTCG	715491	715628	138
2	TA	17	7, 9	0.111	B73	GAGACAGACTCTTTGCGAAGA	AGCCGGTTTTCTATGCACGA	735132	735284	153
2	T	1	11	0	Mo17	TGTGCATAGAAAACCGGCTCT	TGCCCACCACACAACTTCTT	735266	735474	209
2	AG	16	28	0	B73	CTGTCTGTCTGTGCAGCTGA	AGGACACTGAGCCGAGTAGT	735671	735902	232
2	TC	17	7, 9, 10	0.305	B73	CAGAGCTTGTGTGGTAGGCA	GCGGCCATATATGTTGACGC	740717	740910	194
2	T	1	10	0	Mo17	GACGGACCTTCACTGCAAGA	GTTCTCGGGTGATGAACGGT	741375	741668	294
2	C	17	11	0	B73	AGAAACAATCTCCCGCCTCG	TCGTACCCATTGCCATCTCT	823666	823839	174
2	A	15	10	0	B73	GGGAGGGATCCACCACTTTC	ATCACGCTGGAGCACTGTAG	824518	824720	203
2	A	3	10	0	18Red	AGCTACTTTCCGGCAAAAACA	GCGACAGGGCGTGAAAATTT	826906	827021	116
2	C	17	15	0	B73	TTCATACACGGGCCTCATGG	GGGGATCCTATGGTGCGATG	874862	874995	134
2	A	15	13, 14	0.231	B73	TATGGATTCGGCGTCTGTCG	AACTGAGCAGCCGTTTCGTA	881709	881904	196
2	T	5	10, 12, 13	0.56	Mo17	TGGCTGGAAATGCACTGACA	TGTGGCATTCAAACATCGGC	884301	884473	173
2	A	4	10, 12	0.375	Dan598	TGCGAAGTCCAAATCAGGGT	GCCAGTTAGATGTCGCCACT	885238	885390	153
2	A	3	10, 11, 12	0.667	18Red	ACTCTATGCTTAACCGGCAAC	ACGGTTCCCCTAAAAATTCCTCT	905145	905273	129
2	GT	15	7, 8, 9, 10	0.667	B73	TTCTCCATGAGATGTGTTGATAGT	GAGAGTCCCTACGGTCCAGT	917546	917697	152
2	A	3	10, 11, 12	0.667	P1	GCTGCATCTTACCCGTTGGA	ACAGGCCCTTTGTAGCCAAA	918640	918855	216
2	T	14	10, 11	0.133	B73	TCTTTCTTGGCCATCCGGAC	TCTGCTCCTCGGATAGTGGT	920127	920332	206
2	T	5	10	0	Z.mexicana	GAGGAGCAGAAACCCGAACA	GACGAGGCAAAAGCCAACTG	920299	920422	124
2	TCG	17	7, 8	0.111	B73	AGGAATGGAATGAGGCCGAG	AGTGCTCACGTACTGGTTGG	920583	920729	147
2	T	13	10	0	B73	ACCACGGCTAACTGTTGTTA	TTTGGCCACTAGGAAGCAGG	932963	933168	206
2	T	12	10, 11, 12	0.292	B73	GGTGAAGCCAAAGCCCAAAA	AAACCACAAAACTCAAGAACCTT	936522	936685	164
2	T	1	10	0	RP125	TGACCTGTGCATAGTGCCAG	CCCTCAACAATCCACGGACA	937526	937675	150
2	A	16	10, 11	0.375	B73	TGTTCGTCACCTGTACTGCC	GGGTAGACCGCATGTAGCTC	945720	946047	328
2	GAG	16	9, 10	0.375	B73	ATAGTCAAGTCAGCTCGGCG	AGTCATCATCCAGCCATCCG	946350	946571	222
2	AGG	1	11	0	P1	ATAGTCAAGTCAGCTCGGCG	CATCCATCCATCCGCTCCAG	946350	946565	216
2	AT	17	10	0	B73	ACCCCTTCAATTTTCTTGCCA	CTAAGGGTCATGTGGCAGCA	946742	946946	205
2	AT	14	7, 8	0.245	B73	AAAACCTAACCCCTGACGGC	ACGATGCCATGCCTCTTCAT	969636	969837	202
2	AT	16	7	0	B73	GACTTCCACCTCTCTCACGC	TGGTGGGGTAGGGTCCATAG	1060413	1060824	412
2	G	1	12	0	P1	GTCGGCCTTCATGGTGTACA	CGAAGACGACCGAGACTACG	1080053	1080326	274
2	A	9	10	0	B73	GGATCTGCTGGAGACAACCT	AGTGCTTCCAAATAGCCCCT	1085041	1085173	133
2	T	9	10, 13, 15, 16	0.617	Huangzao4	GGGAGACAGGAGAGGCAGTT	CCTCGCAGAAGCCTTGTAGT	1129050	1129195	146
2	G	17	10, 12, 14	0.215	B73	GAGCAACCTCCCGTCTTTGA	TGGTCCCCGACAACTCTTTT	1137095	1137281	187
2	T	1	10	0	Dan598	GGATTTGTCGTGCTTGCACA	TGGCATACGATGATACGGGG	1198957	1199251	295
2	A	14	10, 11	0.245	B73	TCACCGGTTACTGTTCACGT	CCAGGACAAGAGAAAGGGTGG	1209342	1209547	206
2	A	14	10	0	B73	AGCCTTCAAGGTAGCAGTGA	CTGCAGGGCTGAAGCTAACT	1211698	1211875	178
2	GA	17	15	0	B73	GCTAACCGCCATTGTTTGCA	GAGAGGACGATATGGTGCGG	1214437	1214543	107
2	AT	17	15	0	B73	ATATGCGCTGGTCACTCAGG	CAGCCTTGTACTTGGACCCC	1218820	1219014	195
2	ACC	2	6	0	81565	GGAAAGGCGACGAGGAAGAA	CTCGATCTTCAGGTACGGCG	1219056	1219244	189
2	A	5	10	0	17564	TGTGAATCAAACAGCACCTAGT	TGCTATTGCTGATACGGCGT	1220446	1220651	206
2	GA	17	16, 20	0.111	B73	CATGGAGGAGTGGAGATGCC	TCTCATCTCCTCCAGGCTCC	1282414	1282639	226
2	T	1	10	0	Z.mexicana	CTCCATCCCCAGAGAAACGG	ATGCTGGTGTATGGCTGGTG	1304607	1304811	205
2	TG	14	7	0	B73	ATTTGCCTGTCTGCTCGTCA	AACTGCACACTCACACACCA	1315127	1315284	158
2	A	14	10, 11	0.49	B73	GGCGACAAGTAGATGGAGGT	GGGTCGAAAGGATAGCTGGT	1316449	1316620	172
2	TA	17	14, 20	0.208	B73	ACGTCTTCATCATGGAGGAGC	GTGTTTATCATGCCTGCCTGT	1318283	1318521	239
2	A	11	10, 11	0.165	B73	ATACCAAGCCATGTGCCCAT	AGTGTTGTTGAGCACACACT	1319453	1319610	158
2	A	1	10	0	Huangzao4	AGTATGTTTGGAACCACCTCGA	TGGATCTCACGAGTTAAAGCA	1325256	1325454	199
2	AGC	9	6	0	B73	CACGTCTCGTCAGGGACTTC	GGCGTCCAGGTTTCAGAACT	1340112	1340327	216
2	CTC	1	6	0	Huangzao4	ACGAGGAAGAGGAACATGCG	GCCAAAAGGTCAAAAGGCCA	1340816	1341177	362
2	T	17	12, 13	0.111	B73	GACGCTCTGGTTGGTTGGTA	GCAATGCAGCAAGTGACTCC	1421012	1421186	175
2	A	17	10, 11	0.208	B73	ACTAGTGAACGTTAGGGCACA	TCTTCGTGAAGAGCGCATCT	1422037	1422219	183
2	A	15	10, 11	0.231	B73	AGGTTGGTTGTACATGCCCA	CGGAGGTTGGTGCTCATAGC	1422332	1422487	156
2	T	17	10, 14, 24, 26	0.554	Huangzao4	GTACGTCGCTATGAGCACCA	GATGTGACCTACCAGCGGAG	1422461	1422666	206
2	A	14	11	0	B73	GTGTTGTGTTCCTAGGGCCA	CGGCATAGGAGAACAGCCTT	1423349	1423539	191
2	T	1	26	0	Huangzao4	ACAGAGACATCAAGGCCAGC	TTTCTTGGTGAGCTGGCCAT	1424177	1424446	270
2	A	5	10, 11	0.48	Mo17	TGCAGCACCAGATGAAGCAT	TGCCATGCAATCATAGAGGCT	1426604	1426865	262
2	G	12	10	0	B73	GTCGTCCGCAAAGAAGGAGG	AACACCCACTAAGCCTGACG	1428850	1428984	135
2	AT	17	7, 9, 11, 13	0.394	B73	TAAGGCCCCGTTTGTTTCGT	CAACATCCATTAGGGCCCGT	1440588	1440973	386
2	A	14	10	0	B73	GGACTCTCGCAGGGGTAGAT	GCGATTCTGGCTTTGGATCG	1443483	1443664	182
2	A	2	10	0	Zheng22	ATGACGTCGTATCACGTGCT	AGGAAACGGTAGAGGGACCA	1443923	1444129	207
2	GGAG	1	5	0	RP125	GAGGACCATCCAGATCCACG	TTCTTCTCATCTCGTCGGCG	1447123	1447209	87
2	T	17	13, 14	0.111	B73	TCTTCCAAAACCGACCGACG	AGCCCATTCTGCTCAACCAA	1447935	1448034	100
2	T	1	10	0	P1	TAACACGTAGGAGAGGCCCA	GAAAACAGGCAGTGCGCTAG	1450688	1450837	150
2	GCA	14	6	0	B73	TTTTCCAATAGCCCCTGCCC	TGCGGCTGATGGTACTGAAG	1527680	1527841	162
2	T	16	10, 12	0.117	B73	GACTGGAAAGGGCATAGCGT	GGGTATGGGTTTGTGGAGCA	1533398	1533605	208
2	AT	17	16, 17, 19	0.215	B73	CTGTCCAGTGCCCGTCTATG	TGGTACAAATGCTCCAGGTT	1535737	1535938	202
2	A	4	11, 17	0.375	Z.mexicana	TTTGCTGGTGATGCATGCAG	GGAATGCTTGCCATTGCCAA	1547477	1547733	257
2	A	15	10, 14, 15, 17	0.347	B73	TTTGCTGGTGATGCATGCAG	CACCTAGGCCCACCAAAACA	1547507	1547650	144
2	G	1	11	0	18Red	CCAGCGTGTGAGATGCAATG	GCCTCTTTGCGCATCACTTT	1549552	1549738	187
2	T	1	10	0	Han21	TTCCAGTCACGCCAACAGAA	GCCCCTTGAGAAATTGCCCA	1550835	1551027	193
2	A	3	10, 11	0.444	P1	TCATCAGCAACATTTGGGCA	CCCGTTAGTCACTCAGCCAT	1550994	1551280	287
2	C	14	11, 12, 13, 15	0.367	B73	GCAGAGGCCCAGCTGTTATA	CAGGTGCAGAGAAGGGAGTG	1551299	1551495	197
2	GTGGT	17	4, 5	0.111	B73	ACGAGAGGAGAATCTGGGCT	AGGGATTAGCTTAGCGGTGC	1554049	1554263	215
2	T	17	10, 13	0.111	B73	TCCTTCCAGCAGCCTTTAGC	ACGAAGGAATGGAGGCTTGG	1557878	1558001	124
2	T	16	10, 11	0.219	B73	ATGTGTGAGTTGGCTACCCG	CCTTGTGCTACCGAAAACCC	1612179	1612386	208
2	T	2	10, 12	0.5	81565	TGGGTCGGTCAATTTTCAATTGG	TGACCATGGGACCCATAACTG	1613320	1613479	160
2	A	17	17	0	B73	ACAACAGATGCATGGCCTGA	CCTGTCCTGCTTCCTGGAAG	1616984	1617168	185
2	CT	17	23, 25, 29, 31	0.311	B73	CATGCACGTGAGATTGCGAA	GCGAATCCACAAATTGGCGT	1619391	1619619	229
2	AG	17	8	0	B73	TTCTTCGCACCCACTCTGTC	AGTGCTAGTGCTAGTGCTGC	1619912	1620084	173
2	CT	16	11	0	B73	TCAAGTGGCAACCTAGCGTT	GGCCACGCACTGATTTTCTC	1620137	1620297	161
2	G	17	27	0	B73	AACCCGTCTCCCTCTCTCTC	GCCGATCTCTGAGTACCAGC	1626558	1626753	196
2	A	1	10	0	ES40	AACTTGCATGCTCGTTTGGG	GAAGGCTTTCCCTCCCCG	1630278	1630568	291
2	T	12	10, 11	0.153	B73	TCGGTCTCTGATACATGCATTCA	CCATGATGTCCTGACCATGCT	1637468	1637656	189
2	T	16	11, 12, 14, 21	0.328	B73	TGAACTGCCTGCCAACCTAG	TCCATCCCCTTAGCTTTGCG	1639346	1639494	149
2	C	16	12, 20	0.117	B73	CGCAAAGCTAAGGGGATGGA	TTGGCACTGAGTGGGATGAG	1639475	1639683	209
2	T	1	10	0	Han21	GCGTGCGATGGTGATACTGT	CCCACGCCTCAAGTATAGCC	1639760	1639968	209
2	AG	15	7, 8	0.124	B73	TCTGGTCAAGTTGGGGCTTC	AAGCTCCAATCCTTGCACGA	1640111	1640213	103
2	TC	15	7	0	B73	GCTATGCACGACCATACGGA	GGTTTCGCACCCTACTCCAA	1661743	1661951	209
2	T	14	10, 13	0.245	B73	TGCCAAAATCCATTGCTGGC	TGGCAGCACGATTCTTCCAA	1674108	1674299	192
2	T	12	10, 11	0.153	B73	GGATACGGATTCGGATGTTTTGT	CTTCCACTTAGGGATGGATCCT	1674553	1674761	209
2	CT	1	7	0	ES40	AGAGGGGGATGTCTCAAGCT	AAAAGGGGGTGGCTAGATGC	1677014	1677244	231
2	CA	15	9, 10	0.124	B73	ATGATCCTGCCAGCATGCAT	AAAAGGGGGTGGCTAGATGC	1677044	1677244	201
2	CT	1	8	0	ES40	GCATCTAGCCACCCCCTTTT	TGGGTGCATGTGCTAGCTAC	1677225	1677405	181
2	AG	15	7, 12, 13, 14, 18	0.587	B73	TCGATCTCCCTCTCCGATCC	ACTGCGAAGGAAGGTTCTGG	1677566	1677929	364
2	GTC	16	6	0	B73	CTTCTGCATGATGGCGTTCC	CTGCCAGCTGAGTTCTCCTC	1678925	1679167	243
2	AT	17	20	0	B73	ACAGAGAAACTAAAGCACTGACCA	TGGGGTCGGTCTAGTGGATT	1679865	1680060	196
2	GCAGA	17	4	0	B73	TCGATGTGGGTTGATGAGCC	CGCTGATAAACGCATGCACA	1680336	1680459	124
2	TCTCT	17	5	0	B73	CAAAGTTGATGCTTGCCCCC	TGTACTTGATTAGGCGCGCT	1680825	1681027	203
2	A	1	11	0	Huangzao4	TGCCCGTGCTTCTAAACAGT	GTGCAGGGATCCGATTCGAT	1681678	1681887	210
2	G	17	19	0	B73	CGCTAACTACCCGCGGTAAT	CTGCCCTGTCCATCTCCATC	1682135	1682322	188
2	T	1	10	0	Mo17	GGAACTCCCTACAGTAACTGCT	GCTTTGTACACGTGGCATGG	1707338	1707527	190
2	GA	17	7	0	B73	AAGCTCACAACAAAGGGGCT	TGCCCACACACTTATTGGCT	1757263	1757396	134
2	T	1	11	0	18White	TGGGTGTGTATGCTGTTGCT	AAGGCACCGAGAAGAAGAGC	1765367	1765666	300
2	A	9	10	0	B73	AGCTGTTCAAAACTTCAATGGACT	GGAGGGGGAGTAGCACAGAT	1766653	1766858	206
2	A	17	10, 11	0.111	B73	TCGGGTCGAGTTTCAGCAAC	CCAGCAGGAGGTTGGTAAGA	1820645	1820826	182
2	AG	16	7, 8, 9, 11, 12	0.5	B73	CGGGCACACGAGGATCATAG	GCCCTTCAGGTCAGTCTTCC	1825826	1825958	133
2	T	1	11	0	ES40	GTGCATGCTCTTGCTCGATG	TCCCCTCAATCCACTTCAAAACA	1837208	1837387	180
2	G	16	11	0	B73	GAGAGGGACGAAGCTGACAG	CGCGGTGTAACATCCCAAAA	1845115	1845599	485
2	T	1	10	0	17564	AGTTTCAAGTCATGATCAAACAATCT	AGGTCCTGTTAGCCAGTTGC	1898254	1898441	188
2	C	17	25	0	B73	AGCCAGTACCAGCAAAAGCA	TCATTCCAAAACGGTGCCTT	1909424	1909607	184
2	A	3	10, 13	0.444	P1	AGTCGATTGAACCAGCTCGG	AGCGTGGTGGTGATTGGAAA	1909676	1909936	261
2	AC	17	26	0	B73	ACTTCCCACCTGATGCATGG	GCCAAGTGCTAGCATTCCTG	1917260	1917453	194
2	T	1	10	0	Ye478	CACACAAGACAGTCCGGTGA	GAGGCGGAAAAGTGTGAGGA	1940826	1941253	428
2	TTGCA	1	5	0	Han21	ACCCTTCCCCCTTCCTCTTT	GCGATCGTGTCAGGCATCTA	1944535	1944656	122
2	C	17	19, 30	0.111	B73	TCGAACATGGCAATTGCACG	GCTTTCCCTCTCTCCTGCAG	1946522	1946691	170
2	T	16	10	0	B73	CGCAGGAGAAGACGACGAAC	AACATCTTGGACGGCTGGAG	1948599	1948805	207
2	CTCTG	5	4	0	P1	CACCCCTACTGTTGCCAGAG	TGGTCATGGCAATGGCAGAT	1950161	1950299	139
2	A	17	11, 15	0.111	B73	ACGACGGTCATTGTGGGTAC	CAGTGTCACAACCTCCCCTC	1953380	1953515	136
2	A	15	10	0	B73	TGCCGGTAATTCTCGTGATGA	TCTCGCCTTGTGCATGGAAT	1957593	1957800	208
2	GGGGC	17	4	0	B73	GGCGCTGCAAAGACAAAAGA	CCCCAGTCCCCACTCATCTA	1961812	1962017	206
2	AT	2	7	0	ES40	CTCCCTCAAGCTTTCCACGT	TGTGTGTGTTTTGGGAGCCT	1964775	1965007	233
2	TA	1	7	0	CML411	CACCTGTTGCATGGCAGAAC	TGTGTGTGTTTTGGGAGCCT	1964849	1965007	159
2	A	1	10	0	17564	GAGCAACTCCAAGAGCTTCCT	TCACTTCCACAAGTCACCGG	1965238	1965413	176
2	A	17	10	0	B73	CAGCAAGGCGGAATGAGAGA	CATCGGATCAGACGCATCCA	2005675	2005844	170
2	GATTTG	17	6	0	B73	CGGGCTGTGAACTTCTCCAT	CTCTCCAAGTCACCGAGCTG	2007177	2007312	136
2	GA	1	7	0	178	ATGCTTCAGGCTTCAGCTCG	TCTGAACCAAACGGGCCAAA	2007280	2007490	211
2	TCT	1	6	0	Ye478	ACACGCTTCATCTCCACCAG	TGATGTGATGAGACGCCCTG	2021819	2021927	109
2	A	17	13	0	B73	GCCTGGTCGACAAGTACCTC	CATTTGCTTCTTTGGGGCGG	2023041	2023221	181
2	T	3	10	0	RP125	GCTTTACCTGTGGTCCTCCC	TACGGATTTCCACGCCACTC	2024931	2025124	194
2	GGA	3	6	0	P1	GCGAGGAGGAGGTTGATGAG	TGGCGAGACGAAAAGGGTAC	2027956	2028199	244
2	T	1	10	0	ES40	TTTCCCCGAACACAGTGTCC	GACCAGTGGCTTGCAAAGTG	2040529	2040734	206
2	T	13	10	0	B73	CGTTCCCTTCTGTTCTGGCT	GAACAGGGAGCCGTGAGAAA	2045695	2045849	155
2	CG	17	7	0	B73	CTCCTCCTCTCCTCCACCTC	CTCGAACGGGAGCCAAGG	2047804	2047908	105
2	T	6	10, 12	0.278	P1	CCAAAACATCTGCACTGGCC	TGGCCCCCTCGTACTTCTTA	2054712	2055044	333
2	T	17	10, 11	0.111	B73	CCCCGTTCCGAACAACTTGT	ACTGCGTGTGGTGCTATGTT	2069317	2069484	168
2	CGGCA	3	4	0	P1	GCGGCGGGCGTGTATATATA	GCACCAACACACACACAGAC	2070042	2070294	253
2	A	17	11	0	B73	AGACAGGCCCACATATGCTG	CGATGCCACACTAGACACGT	2071317	2071507	191
2	T	17	10, 13, 17	0.368	B73	GTGTGGTGCAGACGTCAAAC	GGAGTGGGCCGTCACATAAA	2074500	2074657	158
2	A	13	10	0	B73	GTCTGTCAGAGTGGGTCGTG	CAATCATTGGAGCCCGCATG	2075245	2075400	156
2	T	16	10, 17	0.305	B73	CATGCGGGCTCCAATGATTG	AAGGTTGACTGCCTTCTCGG	2075381	2075572	192
2	T	13	10	0	B73	TGATTACTTCACGGCCGCTT	AAAAAGCGACGGGACTCCAT	2076159	2076326	168
2	T	2	10, 11	0.5	Mo17	ATCATCGCCTGGGTTTTCGT	TCGAAGACCTCTGAAACGGT	2078537	2078783	247
2	TTAA	17	5, 6	0.208	B73	CTGGTCTGGATCCTTGGCAG	CTTCTGCTCGTGCTACGTGA	2083443	2083654	212
2	A	2	10	0	Huangzao4	GTCCACTATCACGGCCCATT	CTACACCACTCGCTCGATCC	2083892	2084152	261
2	TAGT	3	5	0	Huangzao4	CCGCAGAATAAGGATTGGGC	CTGCGATCGGGAGCTTAGAG	2086873	2087171	299
2	T	15	11, 13	0.124	B73	CCTAGCGGCAGGGTGTTTAA	AACGACAGCACCAACAAAGC	2090232	2090333	102
2	T	1	11	0	P1	CCTTCCCTAGCTGCATCTGT	AGGAGCTGCTTCAGAATGCA	2094024	2094221	198
2	A	4	10	0	Dan598	AAACCTGCAGCTTTGCAACC	TAGCCCCCACGAGTTTTAGC	2098351	2098514	164
2	T	11	10, 12	0.165	B73	GTCCGTTAGTTTGTACTTGCACC	TGCTGAGTGCCACTAGAACT	2106435	2106514	80
2	T	1	10	0	CML411	TGGAGTATGTTTTGGTATTAGAGTCCT	CTGAGGCCAGAGTTCGTTGT	2108552	2108690	139
2	A	1	10	0	ES40	AGCATGTTTTGGTATTAGAGTCCT	CTGAGGCCAGAGTTCGTTGT	2108555	2108690	136
2	T	1	10	0	RP125	ACACGATATACACGATGCACCT	TCTGACGAAACGGTGTAGCC	2156705	2156904	200
2	A	3	11	0	P1	CCCAGCTACTCCAAGTCTGG	ACAGGATCCAGTTCATACATCGT	2157026	2157231	206
2	A	13	10, 11	0.142	B73	AGGCCCCCAGCAAATATTCC	CTGGTCGTACGATGCGTGTA	2157704	2157833	130
2	A	7	10, 11, 16	0.571	18White	ACTGAAGCATCACATGGACGA	GGTTGTGTTCACCAGCTTCC	2188213	2188510	298
2	AAT	15	6	0	B73	GCGCTATGCACTCACCTTTG	TTGCGTCACTGGTACCATCC	2189009	2189144	136
2	GA	12	7	0	B73	CGAAGACAGTAGAGGCGGTC	TACTACCGTGCTGCCTGTTG	2190719	2191066	348
2	T	2	10	0	Z.mexicana	CATATCACACAGACACGCGC	AGGAAAAGGAAATGCGGGGA	2190918	2191048	131
2	A	11	10	0	B73	TGTTCCCTAAAGTGCGCCAT	AAGGAGCAAAATGGCATGCG	2207892	2208039	148
2	T	3	10	0	RP125	TGGTGCCTAACAGAATGGCA	AGGTTTAACATTCAACAGCTCCAC	2208644	2208778	135
2	T	3	10, 12	0.444	Zheng22	TTGCATGGCCCATTTACCCT	AGGCCTTCAAACCGCAAGAT	2213309	2213438	130
2	TATC	17	6	0	B73	ATGCCCTCGTTTCGTGTTCT	CGTCAGTGGATGCATGCATG	2215096	2215300	205
2	C	17	10	0	B73	GACTCCTCTCTAGCCACTTGG	GTCCATAAATCATCACACGCTGT	2243479	2243676	198
2	CATG	14	5	0	B73	GCTGTGCATCCCATGGATTG	TGTCGATGCTGCTCCATTGT	2247528	2247684	157
2	T	2	10	0	RP125	AGTACGGACAATGGAGCAGC	CGCACGCACGTACTGTACTA	2247670	2247769	100
2	CTTT	14	5	0	B73	AATGATCGTGCCTCTCGCTC	CTCGCAATCTCGCATGCATC	2248202	2248404	203
2	CCGT	17	5	0	B73	TCATCTCTGTGGCACAGCAG	TCTTTTGTGTCGGGACTCGG	2248587	2248755	169
2	AG	17	7, 8	0.208	B73	TTCATGGTTGCTCAGCTGGT	ATGTTTGCATTGACGACCGC	2249397	2249606	210
2	T	4	10, 15	0.375	Ye478	CACTCCGTCTCCCCTTTTCC	CTCTCGGTTACGTGTGGTCC	2251259	2251433	175
2	CATACG/GCATAC	2	4	0	Zheng22	CATCACTCCACCACCTGCAT	TCCACACACACGCATTAGCT	2254796	2254967	172
2	T	13	10, 11	0.142	B73	CCCGTGGGAGTAAGAAACCA	TGAGGCTAATGGGCAGTTGG	2259642	2259848	207
2	GT	2	7	0	Huangzao4	CTCCCCCAATCCCCTCCTAA	TAGGATCACGCTGCAGTGTC	2261430	2261619	190
2	T	2	10, 11	0.5	18Red	GACACTGCAGCGTGATCCTA	GTGAACAGTGCTGCAGTGTG	2261491	2261685	195
2	A	1	13	0	Ye478	GCCCTCCTCTTTACACCGTT	ACCCTTCTCACACCTTGCAA	2269561	2269654	94
2	A	3	10	0	Huangzao4	AAGCACTCGGAGGTTCAGTG	CCTGGAATGGGACCATGACC	2315851	2316116	266
2	T	17	10, 11, 12, 15	0.471	B73	CCCCGGAAGCGATTCAGATT	GACAGGTGAACGCGATCTGA	2317478	2317668	191
2	AT	17	8	0	B73	TGGTCACATGCAACGCTAGT	TGTGGGTTAAACTGGTGAACA	2317857	2318168	312
2	CGC	17	6	0	B73	GGTCTGGGTATGAGAGGGGT	GCGGCTGCTGCTAACAAATA	2318840	2319028	189
2	T	12	10	0	B73	CTGAAGCCGTGGTTCCCTTC	TCGTTAACCATCGCTGCTGT	2320796	2321004	209
2	T	1	10	0	P1	GGCACTTCAGAGAGTGCTCA	AGTGTTCCACCATCGACTCA	2321966	2322122	157
2	AT/TA	17	12, 21	0.308	Dan598	GTGCAACCGACAAACTGGTC	TGGTCGGGGCTTCCTATAGT	2324227	2324415	189
2	TA	13	19, 21	0.142	B73	TCGAGCGCGCGTAGATATAC	GTAGACGGTGGCAAAGACCA	2325913	2326146	234
2	AT	17	7, 10	0.208	B73	AGGGTGCAACCTGTGTACAC	GAGGGTGCACTCTTCGTACC	2348331	2348436	106
2	T	15	10, 11, 12	0.338	17564	GGTCCCAAAGGAGACAGTCG	TAGCAGTGGCATGTCGTGTT	2350246	2350439	194
2	A	2	10, 11	0.5	Han21	CAAACCTTCTCGTGTGCTGC	TGGCTGATGTGACATTGGCA	2352875	2353076	202
2	T	1	10	0	18Red	GTTGCTCTAACCGACCTCGT	GAGCGTTCGGGTTACCAGAA	2363601	2363821	221
2	C	16	12	0	B73	TGATGGAAAACCTCCTCGGC	CACGACGTGTCAGTGTAGGG	2401442	2401517	76
2	A	1	10	0	P1	TGGCACACCGTGTAAATGGA	CCACACACGCGGCATTATTT	2406090	2406300	211
2	A	5	13, 17	0.32	ES40	TCCTTAAACCAAACACGCCCT	ATGAGCTACACCCCCAATGG	2441039	2441250	212
2	A	13	12, 17, 18	0.272	B73	GAATCCAGCCTATACCGCGG	CCACAACACCTGACCACACT	2443374	2443498	125
2	G	15	10, 13, 15	0.215	B73	TTCTGGGGGAAACGACACTG	TGTGATTGTGCTTGTGCGTG	2443853	2444035	183
2	T	16	11, 12	0.117	B73	TCAGGGCAGGCTTTGAGAAG	TTGGCAGCAGTAGACGACAG	2471866	2472033	168
2	GA	17	10	0	B73	GTGCCGGCTCTCTCTTTCTT	GAATTATTGCACCCCGACGC	2473560	2473692	133
2	T	16	10, 11, 12	0.398	B73	CAGAGGGGAGCATCAAAGCA	TCCACTGGAGCTAGGAGTCC	2474661	2474856	196
2	A	1	11	0	18White	AAATGCCTTGCAGGTAGCCA	CATGCAGCTCCCTCATGCTA	2475583	2475671	89
2	G	17	11	0	B73	TACCTTCCTCCCCTCACTGG	GCCAACGATGTGATTCTCTCG	2476251	2476431	181
2	C	1	11	0	Zheng22	CCGTACTCGTCAAGGCTCAG	CCTTCCGGTGAACTTCCCTC	2520635	2520763	129
2	A	4	10, 11, 12	0.625	RP125	ATCCCCCTCCCCAGAGAATC	GCCCTGATGGATGGGTTTCA	2523727	2523888	162
2	C	17	13, 14	0.208	B73	CCAAACACCCGTCCATGGTA	TTTCCTGCATCTGTGTGGGG	2531382	2531571	190
2	T	15	10, 11, 12, 14, 15	0.524	B73	TTTTTCGTGTCTGCTGTGCG	CAGTAGCAGGGGTGACATGG	2533443	2533573	131
2	T	17	10, 13	0.111	B73	TCCCATTATGGCTGCAACGA	AGTACTTCGGCAGCAAAGGT	2534762	2534939	178
2	T	3	10, 11	0.444	RP125	GGCCGGTTTTGCATTAGGTC	GGGGGAAGATCCAACTTCAC	2537136	2537287	152
2	T	10	11	0	B73	ACTTGGCGTCCCATGAATCC	ACATTTCAAAGGAGCCCTGT	2539835	2539948	114
2	A	12	10	0	B73	TGGAGGGCCATATGGAGAGT	ATTGAGGTTTTCCCGGGCAA	2582385	2582558	174
2	A	8	10	0	P1	GAAGAGGTGGAAGAGGCCTG	TCAGCAACTCGTAGCACCAA	2584322	2584614	293
2	CGAGC	15	4	0	B73	TATTGTTGGGTCGAGCCACG	AGAACTAGCCCAAACCGAGC	2587413	2587524	112
2	G	17	12	0	B73	ACTGCAGGTGCCTATGAACC	GCCAAATAGACTAGTGCGAACG	2608804	2608935	132
2	A	17	11, 12	0.111	B73	ATAGCCAGGCCGACTTGATG	AGCTGATGCCAGAGCCATTT	2616124	2616285	162
2	T	17	10, 11, 12, 14	0.311	B73	TACGCTACGCATGTCCAGAC	TGAAAAGCTGCAGGAGGAGG	2618318	2618395	78
2	T	9	10	0	Mo17	CTGTCTCCCTGATCGGCTTG	ACACCAGAAGTCATGCGTGT	2619653	2619851	199
2	G	2	12, 13	0.5	P1	CAGCATGACCATTGGCTTCG	TGACTTCGTGTCTCCCTTGC	2620970	2621150	181
2	A	3	10	0	RP125	GAATCAGCGATCGCCCAAAC	CGTAGCGATTGCACGTGTTT	2621974	2622157	184
2	TGCA	1	5	0	18Red	ACACGTGCAATCGCTACGTA	CGTCTCCATTCGTGCTCCTT	2622140	2622324	185
2	GA	17	9	0	B73	GGACAAGGAGATCCAGCGAC	CGTCTGACCTGGCATCACAT	2624889	2625071	183
2	A	17	12, 14, 15	0.29	Huangzao4	CGTCGTCAAGCAGGAATCGA	CCTCCTTCGCTGCCATTAGT	2662796	2662946	151
2	T	13	10	0	B73	TCTGCTCCCTCCAAAGTCAT	CGCTCCCGCTTAACTCTCAA	2672743	2673075	333
2	T	1	10	0	18White	TGACGTTAGCTTGCAGGTCA	CTTAGGACACACACGCGTCT	2769947	2770072	126
2	T	14	10, 11	0.133	B73	AGCACCCTTTGAGAAGCTTCA	AGGCAGTTGAATGTCATTGGAC	2790292	2790469	178
2	AATAA	1	5	0	18Red	GGTTCTGGAGGAGGGTTTGG	TTGTGTGCGGAAGAGAAGGG	2790592	2790793	202
2	T	15	10	0	B73	AGAGATCTCCGCTGCACATG	TTTGCCTGTGTTGCCTCAGA	2791689	2791840	152
2	A	1	10	0	RP125	TGCAACAACAAATCTCCAAGGA	ATCTATGGTGGTCTTGTATTAACAAAT	2800554	2800750	197
2	CT	1	7	0	RP125	TGAAGTCCCTAGCACGAACT	CCATCTAGCAAAACGTAACGCA	2801456	2801591	136
2	AGGT	15	6, 7	0.124	B73	AGAGATGAGCAGAGCAGCAG	GAATACCCGGTCCCGTCTTC	2804086	2804252	167
2	GGATGG	15	4	0	B73	CTGGGGCGATTGGTTTACCT	CGCCGGGCCTATAAATCCTT	2804828	2805006	179
2	G	14	10	0	B73	CTCCACACCGCTCTCCAATT	GACCATGGTTCAAGGGCTGA	2824001	2824384	384
2	GA	1	9	0	Zheng22	CTTGCAGTATGCTCAGGCCT	TGAATAGGGCGCCAAAACCT	2830686	2831184	499
2	TTTTA	1	4	0	CML411	AGAGAGTGTTTGGTTTTTAGGGA	AGGGGGTGTTTATTTTGTAGAGACT	2990277	2990456	180
2	C	17	28, 29	0.111	B73	GATGCATCTCACCCACCCAA	GCAGGGCTAGACTCCAAGAC	2990700	2990834	135
2	C	17	15	0	B73	CAAGTGTTGGGTGTGCCATG	TTGAGGGGGAGAGAGAGGAG	2998130	2998338	209
2	A	14	11	0	B73	ACTTCCTGTCGAAAATGTAGCCT	TGCCACCCTTAAACTTGCCT	2999040	2999217	178
2	CAGC	1	5	0	Z.mexicana	TCTGTTGCTCTGTCCGTGTC	CCGAGGTTTGCACAACATGG	3002287	3002555	269
2	AGGTA	12	4	0	B73	CCGGCTATGTACTGTTGCGT	ACCTCAGTCCAGCTTGATGC	3004039	3004221	183
2	AAG	2	6	0	P1	GATTGAGGACACGACCCGTT	CCGTGTACCATCGCACTTCT	3004515	3004700	186
2	A	13	10, 12	0.26	B73	ACGGAGATGTCTGTTTCAGCT	ACACTTCGTCAGTCCTCTGC	3004752	3004940	189
2	T	16	10, 11, 12	0.227	B73	TCACACCACGGGTCTAGTCT	CTGCTGTGTGGAGTGTGGAT	3021456	3021545	90
2	T	17	11, 15, 16, 17	0.519	B73	AAGATTGGTCCAGCCCACAG	GATCTGTCGTCGAGTGTCCG	3043329	3043467	139
2	T	17	10, 11	0.208	B73	GGATGGAATCTGCGTGACGA	TACATCTGGACCGGACCCTT	3045771	3045964	194
2	T	14	10, 12	0.337	B73	TACCTCCTGAGCTTGCTGGA	TTCGACTTTCGTGCAAACCA	3049234	3049434	201
2	TA	16	7	0	B73	TGGAAAGTTGAGTTGACCTCCA	CATCCATGTGGCATTGTGGC	3051695	3051829	135
2	T	4	10, 11	0.375	81565	CCTACCTGAATTCCCATGCCA	CGCTTTGCTCTGGTAATCGC	3052967	3053116	150
2	TTG	15	7	0	B73	TGATAGTCGTCCAGTGCACG	AGCCAGCAAAGCCCTGTTAT	3060508	3060606	99
2	A	1	10	0	RP125	CCTTGTGCAGCATGTGGATG	AATGGTGTCACGACCAACCA	3067284	3067514	231
2	TA	1	10	0	Dan598	AATACGCGCGTACTCGGATT	CCAAATAGCGGGCTTCATGC	3070522	3070707	186
2	AT	16	12, 13	0.117	B73	CGCGTACTCGGATTCATGGA	CCAGCCCACATAGAACCGAA	3070528	3070748	221
2	T	13	10	0	B73	CCAGCCCGTACGTATCTTGG	CGATGATGACCACTCGAGTGT	3073179	3073365	187
2	C	17	12, 13, 15	0.305	B73	GACAGCAAAACCGTGACCAG	TGTTCTCCCGTCATTCGTGG	3073604	3073801	198
2	A	2	10	0	RP125	CTCGAAACCCCCAGCATCTT	TGACCTTCCTGTGATGGTGC	3076069	3076308	240
2	T	13	10, 11	0.142	B73	TGTTAGATCGAGCCACGGTG	TGTTGCTGTGTGACTCGTCA	3077203	3077406	204
2	A	10	10, 11	0.32	B73	ACATCGCCAACTCCAGAGTG	GTCTTCGTCGTCAGGGTTGT	3082641	3082733	93
2	CCT	17	7	0	B73	CTAGCCGGTCGATCTCGTTC	TATGAGTCGGTGTGGAACGC	3082839	3083019	181
2	TG	15	7, 8	0.124	B73	ACGTGGATGGTAGGGGAAGA	CCCCTCCCCAACAAACACA	3088153	3088320	168
2	T	1	10	0	17564	CGGCGTTCGTCTTTTGGTTT	AGTCTGGACTCGAGGGCTAG	3115934	3116094	161
2	A	1	10	0	Ye478	TTGTGAGGCCATCGGAGTTC	CAGTGAGCGTCGTCCTTGAT	3127050	3127258	209
2	AT	17	11	0	B73	GCGGGCACGTAATTACACAC	ATACCTGCGGTATGGATGCG	3162881	3163084	204
2	GTT	12	6, 8	0.153	B73	TCTCCGTGTTCATGTCCGTG	GGATGGTGGCATGGATTGGA	3164298	3164590	293
2	TGT	1	6	0	Dan598	GTGTTCAATTCCGTGGCACC	GGATGGTGGCATGGATTGGA	3164368	3164590	223
2	A	10	10	0	B73	TACTAGATGGGCAGGGGGTC	TGGTGTCCGAGATCTCTCAGT	3171391	3171532	142
2	A	2	10, 11	0.5	RP125	GCGCAGGTAAACTTTGCGTT	TTCCATTTCCACCACCCCAC	3172287	3172493	207
2	T	6	10, 12, 15	0.611	Z.mexicana	GTTGAGGAGCACGAGACCAT	CAACGGAATTTACGGTCGCC	3175850	3176147	298
2	A	13	10	0	B73	CTGAAGCATGCATGACGACG	CAGGTACAGGTGGCTACTGC	3214192	3214353	162
2	A	11	10	0	B73	TAACCATCACGCGTGGAGTG	TCCGTAGAGGTAACCACGGA	3214524	3214726	203
2	A	3	10	0	ES40	TTTGGAGGGCAGTCGATTCC	TCCTCGCGACACAAATCGAT	3216370	3216608	239
2	A	1	11	0	ES40	TTCTCATGTGCACGGACCTC	TCGAGCTTGGACACCTTCAC	3218166	3218652	487
2	CAA	1	6	0	Ye478	CGACGTGGACATCGAGAAAGA	AGCTCTCCACGATCGAGTGA	3218312	3218528	217
2	C	1	10	0	Ye478	GTTTTTGCGCCCTCTCTTGG	ACCCTTGCCTGGTCTTTGAC	3223289	3223496	208
2	T	1	10	0	CML411	CGTGGTCTCTACGAATTCGGT	AACGCCTGGAAGCTGAATGA	3235964	3236355	392
2	TTGCG	16	4, 5	0.117	B73	TTTGCGGCAGAGGAAGGAAT	TCCACTCCTACCTTCCCTCG	3280914	3281125	212
2	GACGA	17	4, 5	0.111	B73	CGAGGGAAGGTAGGAGTGGA	CATGTCATGTGGCGACAACC	3281106	3281272	167
2	G	17	10	0	B73	GTGACGAGACGAGACGAGAC	GACCGATCATTCGTTCCACG	3281189	3281379	191
2	T	11	10	0	B73	CTTGCAAACCTGAACCTCGC	CAAGACCGAAACAGTGTGCG	3322610	3322802	193
2	A	14	11, 13, 14	0.357	B73	CGCACACTGTTTCGGTCTTG	ATGACGTCATCGGACAGACG	3322783	3322916	134
2	TG	17	8, 10	0.111	B73	AGCGAGCCTATTCGGATTCG	ACAGGCCAGAAGAAACGGAG	3323554	3323747	194
2	CAGTC	4	4	0	P1	CTCGTCTTCTCCCACTCTGC	TTCTTTCTCCGTCGTCGTCC	3325035	3325436	402
2	C	15	11	0	B73	TTCCTCGCAAACGGGATTGA	ACACAACTCGGTTGAAGCCA	3351327	3351733	407
2	CCGGG	16	4	0	B73	CCGGGCTTGGACAGAAGATT	TTAGGACCCGAGAGACCAGG	3358203	3358407	205
2	T	1	11	0	Han21	CCTGCGCTAGGTTTGAACAA	ACAGAGCTCTCCTGCTTGTG	3364961	3365143	183
2	A	17	14	0	B73	GCGGTCACAGTTGTTACAGC	GAGCGACAGGTTGGTTCAGA	3367959	3368165	207
2	TA	1	7	0	1948-02-01	GATCGGGCGCGTATGACTAA	ACTGCTGTGCACGGAGAATC	3368619	3368900	282
2	AACA	17	5, 6, 7	0.215	B73	GATCTTTTTCGCGGCCCTTC	CCGAAGTCAGTGGAACTGCA	3368999	3369209	211
2	GA	3	8, 11	0.444	Ye478	GTACGTGCAGATAGGGTCCG	CGGCCCTCGTGATATCTTCC	3370462	3370712	251
2	T	17	10	0	B73	CTTTCAGTCCCTCGCTGGAG	CGGCCCTCGTGATATCTTCC	3370571	3370712	142
2	A	16	11	0	B73	GTAATCTGCCACACCCACCA	CCCGGACCGGCACTAAAATA	3370855	3371091	237
2	TAT	15	6	0	B73	GCTGGCTCGATATCCATCCC	ATTCTAGAGGCGATGCTGCG	3372606	3372695	90
2	A	16	10, 11	0.117	B73	GGAAACAGGGAGTTGCTCGA	TGTCAGGAGATGTCTTACCCCA	3373863	3374022	160
2	CT	17	9, 11, 12	0.305	B73	CAAGCAGGGAGACAGACAGG	TCAAACCAAACACCCCCGAA	3374365	3374553	189
2	CT	17	15	0	B73	CGGCGCCAACCTATATCTCA	GGTTTATAAGGAGGCCGGGG	3374825	3374968	144
2	TG	16	8, 9	0.219	B73	TGCGGTGGTCCTCATGTATG	ACTGTTGTACTGGACAGCCG	3376590	3376677	88
2	A	16	10, 11	0.219	B73	GCAAGAGTTCTCATAACCTAGCC	ATCGAGCCTTGGACTGTGTG	3377326	3377510	185
2	A	3	10, 11	0.444	Z.mexicana	AAACCGTGGTCGAAAAAGCG	CCCAATTTTCAGCGGCTTCC	3383099	3383260	162
2	A	14	10	0	B73	AAACCGTGGTCGAAAAAGCG	AATTTTCAGCGGCTTCTGCG	3383318	3383476	159
2	AG	17	9	0	B73	CGAGAGAGAGCGCGAAATCA	GTGGATTTGGAAGGAGGCGA	3383994	3384193	200
2	AG	11	7	0	B73	TGAACGTGAACTTGGTGCCT	ACCTTGACATGTTGAGTTCTGC	3384896	3385096	201
2	A	4	10	0	P1	AATCCCAGCCACGAATGAGT	TGACTTTAGCCAAGCTTATGGGA	3385265	3385466	202
2	G	14	10, 11, 12, 13	0.459	B73	TGGAAAGCATGCAATGTGTGG	CCAAGAGGACACTAGTGCCA	3387207	3387367	161
2	T	12	10, 11	0.375	B73	AGCCAACCAGCGATCTCAAA	TGCAGCTCGCTTACTTTGGA	3388572	3388907	336
2	TC	1	7	0	Mo17	GAGGAGGTTGCCTTGCAGAA	CAGGAGTAACCAGTGGGCTG	3388814	3388996	183
2	T	11	11, 13	0.298	B73	GTAGCTACGCCGTGGTCATT	CTTATCGGCTCCCATGGACC	3390128	3390289	162
2	T	2	10, 11	0.5	Huangzao4	CGTTGTACGCTGCCATGAAC	ACACGTGTCAAGGGATGTGT	3395072	3395360	289
2	CT	17	12, 13	0.208	B73	GTTTGGGCTCAACGTTGTGG	TGCTCCCTCTATTTATGGTTTGTCT	3396480	3396677	198
2	AG	17	7, 8	0.208	B73	TAACGAGACAAGCACGGCAT	GGACGAGGAGGTAAGGCATG	3402090	3402260	171
2	T	16	10	0	B73	GGCATGCACAACCTTTAGCC	CCAGTTCTTGGTGAAGAGCTTG	3404098	3404268	171
2	GA	17	7	0	B73	GGGGTAGTGGACTAGTGGGT	GCTTGAACGCATGCTCTCTG	3404744	3404946	203
2	A	16	12, 13	0.117	B73	ATTTTCAGTAGGGGCTCGCC	CCCCTCAAGTCCATGACCAC	3407462	3407649	188
2	AAGA	17	5, 6	0.111	B73	ACAGAAGCTGCACGTACACA	TTCCACGACGCATCTAGACG	3407904	3408062	159
2	A	2	10, 13	0.5	Z.mexicana	GCACCACAATGGCATGTCAA	ATGAGGTGATAGTTGCCATCAT	3408982	3409239	258
2	T	1	10	0	17564	GGCGCCCATGTTATTAGGGA	TCAACCCACCAATGAGGCAA	3411152	3411358	207
2	A	16	10	0	B73	GTTTTATTGTCCCGGCGCTG	GCCCATCTAGCTCACTTGGT	3421889	3422091	203
2	G	1	10	0	18Red	CCCAAGTAGTCTGAGAGCACC	TGGAAGTAGGCAAGCCTTGG	3466369	3466587	219
2	T	15	10	0	B73	GTCCTGTGTGAGAGACTGCC	GCTGTGTGTTGTGGCTTCTG	3529933	3530091	159
2	TTG	17	6, 8, 9, 11	0.311	B73	GAGAAGTCAGCTGCTGCAGA	TGGAACATAGCTGCCAATGG	3532689	3532901	213
2	A	16	10, 11, 12	0.398	B73	TGATGTTACGCCGATCGAGA	TTGGACCATGGTCAAGCGAA	3535056	3535124	69
2	T	17	16, 18	0.111	B73	CACCAACCCTTCAAAGCACG	GATCAGTCACCGCCGAATCT	3540520	3540724	205
2	A	6	15, 16	0.278	Z.mexicana	ATCGTAGTTTCGACGCAGCA	ATTGGAAAGTCCCGTGGCAT	3540705	3540890	186
2	A	14	10, 11, 16	0.439	B73	AGTTCGACGCAGCAGAAAGA	ATTGGAAAGTCCCGTGGCAT	3540919	3541098	180
2	A	8	10	0	B73	ATGCCACGGGACTTTCCAAT	ACCAACTTTGATTGGCTCATCC	3541079	3541264	186
2	A	5	10	0	Ye478	GCACTGGCAATTGGTGATTTCT	GTGCAGTTGTCCCAAACACC	3543230	3543510	281
2	T	17	10, 11	0.208	B73	TGCAAGAGGTGTGCATGTCT	TGAGTGGTAAAACAAATGACAACA	3546011	3546195	185
2	GCC	17	6	0	B73	ACCACCACCTCCTTCTCCTT	GAAGCCGTACTCTTCCTCCG	3552402	3552596	195
2	CCT	16	6, 7	0.117	B73	CGGAGGAAGAGTACGGCTTC	ACGGCCATTATTCGTCCCTG	3552577	3552775	199
2	A	2	13	0	Mo17	GTCCACCGTTGCAAACAGTC	TGAACACATGCATGGCAAGC	3554036	3554119	84
2	T	5	10, 11	0.48	P1	ACGCTTGATTTGTCGTGGGA	ATTGCAAAGGGCCCCTAACT	3559468	3559732	265
2	A	16	10, 11	0.117	B73	GAGAATCCCGTTGTGCTGGA	GGTCGTGGTCGTTCTCACAT	3564121	3564329	209
2	G	1	15	0	Han21	TGGCTTAGGATTACGACAGCA	CTGCTGTCCTGCTCCATTCA	3566576	3566752	177
2	C	14	14	0	B73	TCCATCAGGGCCAAATCCTC	CACTGCGTGTGTGTGTGTG	3568652	3568776	125
2	T	12	10	0	B73	ATACTTGGCACTGAGGGCAC	AGCTTATAAGATGCGCCCCC	3572564	3572634	71
2	TA	4	7, 8	0.375	Z.mexicana	TTTGGCTGCCGTTACTGGAT	TGCATCCTGCTTGGTCCTTC	3576352	3576556	205
2	TA	14	7	0	B73	CTGTACGCATTGTGACTGCG	TCTCTCTCCCCCTTCGGTTT	3576794	3577005	212
2	GA	16	7, 10	0.117	B73	AGGAGCAGGAACCCTTAAGT	CGACCTCGATCTGCCCAATT	3576873	3577085	213
2	GA/AG	17	9	0	Ye478	ACACACTGCGACCTCTCAAG	GAGAGAGAGAGGGAGGTGGG	3577211	3577418	208
2	CT	17	7	0	B73	GGTGACACGTAGAGGCAGAG	AATCTTCGCCCATCCCGAAA	3577245	3577457	213
2	ATT	1	6	0	17564	TTCTGTTTCCGACTGGCCTC	GCAAAGGTGAGACGAACTGC	3579233	3579445	213
2	CAT	3	6	0	Mo17	GCAGTTCGTCTCACCTTTGC	GTCGAGTCGAGCCTGCATAA	3579426	3579632	207
2	CT	17	8, 9, 10	0.305	B73	TGCATGCCTCGGTAGTTACG	GTAGGACTCCATTAGCGCCG	3579721	3579860	140
2	T	3	10, 11	0.444	P1	CAGCTGGGCATTCAAACGAG	TGAGCTACCCATGGCCTAAC	3580598	3580790	193
2	CGC	17	6	0	B73	CTCCCCGTTGCAAAACGTTT	CATATGCAGCCAGCCACATG	3581440	3581580	141
2	G	15	10	0	B73	GCTCCTGCTCCATGACAGTT	ATGCACCATGGCAGAGAGTC	3582930	3583039	110
2	GC	2	7	0	P1	GACAAGGCCGTCTGGTGAG	ATTGGAACGAAGGGAGCGAG	3585829	3585995	167
2	T	17	10, 11, 12	0.443	B73	GCCTGTGCTTTCAACCTCAG	GCTGCTCTCTGGGGAAAAGT	3586899	3587005	107
2	A	1	10	0	18Red	ACAATCCTCTTCTGAAGCAGAACT	AGCAGTAGTATCGGAATGGGA	3594045	3594254	210
2	T	1	12	0	Ye478	TCATAAGCCTTTTCAAAGTCCACT	TTTCCAGCCCTACACCAAGG	3597896	3598057	162
2	A	16	10	0	B73	AGGTGTATCAGGGTGCATGC	CACTGTTTCATCAGGCGCTG	3675047	3675254	208
2	A	15	10	0	B73	GGAGGGAGGAAGGGAGAGAG	CCTCGCTTCTACATGGGACC	3675873	3675961	89
2	GA	17	9, 11	0.111	B73	GCCCTGTCACTGTATTGACCT	TGTCAGACACTGGATAGTTGTGT	3685155	3685341	187
2	C	11	10, 14, 15	0.595	ES40	CGCAGCCACATTTTCATCCA	CAACCAGTGCGAATGGAAGC	3691407	3691905	499
2	TTTAT	3	4	0	Huangzao4	GGAATGGAGTCATCCCACCA	GTGGATGACGGACGGTAGAC	3693538	3693826	289
2	C	7	13, 14	0.408	B73	CCCTCTCCAGCTGCATCAAT	TAGATGCGCCTTAACCTGCC	3695517	3695720	204
2	G	2	10	0	Mo17	GCCTGTAGGTGCAGAGATCC	TGCAATGTTTTTCCCGCTCA	3695931	3696144	214
2	T	2	10	0	Huangzao4	CACCAACCTCCGGCTTGTAT	TCTTGGCGCTGAAGTAGGTT	3697686	3697830	145
2	A	2	10, 11	0.5	Han21	GCTCTGGCTCTGGCACTTTA	CCTTCATCCCATGGTCGGAG	3699014	3699282	269
2	T	2	10	0	Huangzao4	CTCTGAACTCGGTCGTCGTC	ACGTGCAGTTCAGGCGATAT	3734831	3734995	165
2	A	2	10	0	Huangzao4	TAGAACAAGCGAGAGTGCCG	TAGCACCACGACCTGAAACC	3737385	3737676	292
2	T	11	10	0	B73	GTTTCAACGCGCTTCGGTT	TTTTAAGGCGCAGTTCCCCT	3765036	3765229	194
2	T	1	10	0	Huangzao4	GTGCAGCAAGAGATCGACCT	AGCACCTCAACGTGTATAACAGT	3769763	3770240	478
2	TG	1	8	0	Huangzao4	GCCAAGGATGAGGTGCTCTT	GCCACCCAAAGATCTCACCA	3780972	3781127	156
2	A	1	10	0	Huangzao4	GCAGCCAATTACAAGGTGCC	TTTTATGGGGCCTAGCTGGG	3781844	3781995	152
2	T	14	10	0	P1	GCCAGCCAAAGCCTTCTTAC	CACGAAGCTCCAGAATCGGT	3790264	3790542	279
2	T	2	11	0	Huangzao4	TGGGATTCCACAGTGGCTAT	CTTACGTTGCCAGCCCTGTA	3850396	3850558	163
2	GA	17	8, 10	0.111	B73	CCGTCATCATGGCATGGGAT	GCAGGCGATTAACCTACCGA	3851690	3851888	199
2	TC	17	7	0	B73	CACGTGCTCCTGCTAGGTC	GTCCAACAGACTTGCCTTGC	3851912	3852113	202
2	A	15	10, 11, 13	0.24	B73	CTCAGCTTAGCATGCCCTCA	AAATAGCTCCGACGTGGCAT	3855780	3855906	127
2	GTC/CGT	17	8, 9	0.208	P1	CGATCGTGTGTGTGATGTGC	AACGTCTAAACCAGTGCCGT	3859123	3859295	173
2	T	15	10	0	B73	AGACAGCAACCACAACGTGA	TCGTCTGAAACCGTGCATCT	3860721	3860888	168
2	CTTTT	2	4	0	Huangzao4	TGGACAATTCGCATGCTTGC	GGAGCGAGAGATGGGGGATA	3861107	3861388	282
2	CT	13	7	0	B73	CCCCCTCTCTCTCTCTCACC	TTAGGGTTAGGGTTTGGCGG	3862080	3862292	213
2	TC	17	7, 8, 9, 10	0.533	B73	GAGGAGGTATAGGTGCGGCT	AGACTCTCCCACCAGTAGAGG	3863604	3863683	80
2	T	2	10	0	Huangzao4	GCTCCTTTTTAGGTGCCACC	CCAAAGCATGGGCCAAAGAC	3863942	3864068	127
2	AT	3	7	0	Huangzao4	TCATGAGAAGCGGGTTTTCA	ACTGTACTGGTACTTTGTATCACA	3865852	3866092	241
2	A	1	10	0	Dan598	AACCCCCTACACAGGAGGAA	TTCATGCGCAACAAAGGCAA	3866246	3866667	422
2	C	17	11	0	B73	ACCATTGTGCCTCTCTGTGT	GAACGAGCAGGAGTTGGAGA	3888199	3888396	198
2	A	3	11	0	Huangzao4	CATGCTCCACCAACTCCACT	GCATACCTCTCCCTTCACGG	3891067	3891308	242
2	C	17	10	0	B73	GAGTAGGCAAGCGTTGGTCT	CGAGGGATTCCTACATCGCC	3922669	3922961	293
2	TA	3	7	0	P1	TGTCGTCCACCACTGCCTAT	GTCCATGTCCGTGCATGAGA	3925116	3925409	294
2	C	17	10	0	B73	CGGGATAAACCACTGTGCCA	ACGCGGTCATAAAGTCCCTG	3931040	3931232	193
2	A	3	10, 11	0.444	Mo17	AGCGTGTTAGACAACGGACC	TGTGTGTGCCTGTATGGGTG	3940838	3941005	168
2	CTTCCG/CCGCTT	17	4, 5	0.111	P1	AAGCCGAGGTGCTCTTTTCA	GAGCTAGCATGGAGGTGGAG	3947264	3947477	214
2	A	7	10, 13	0.245	Dan598	GCCCGGAAAAACTGACTCGA	CAGCTAGACCGGTTCAACGT	3977823	3977976	154
2	T	14	10, 11	0.133	18Red	CGCCTTTTCTGTCGTCAACC	ACGTAGCAGTGACACAGCAT	3980670	3980856	187
2	A	9	10	0	B73	TGTGATGCTGTGTCACTGCT	TTGTGTTGGCCAAGGAGTGT	3980833	3981102	270
2	TC	5	9, 10	0.32	Ye478	AGTTGGAGGGTTGGTTCACG	CCCTCCCCCTCCTATTCACA	3984369	3984436	68
2	C	1	23	0	Ye478	CCAAGGGCCCAGAAAGCATA	GCCAAGAGCATGTGCACTTT	3988196	3988332	137
2	G	4	11, 12	0.375	RP125	CTGACCATCCTTGGACGCTT	TCCGGTCCAGTCTTTGCTTC	3991075	3991346	272
2	AT	17	14	0	B73	TTCCTCGATGCATGTCTCGG	TCACTTTAGTGGGTTCATGCA	3992313	3992532	220
2	T	14	10, 12	0.133	B73	TTATGTACAACACTAGCCGGTT	TCGAAAGAAAAGGCGAGGCT	3993949	3994149	201
2	AG	2	7	0	Huangzao4	TGGTGGTTGCACTCCAGTTT	GTTTGGTGAGGATCAGGGGG	4027769	4027970	202
2	CT	17	8	0	B73	GCCTTTTCGCTCTGTGCAAA	CTATTCTAGGGGCCAGTGCG	4027986	4028181	196
2	A	3	10, 11	0.444	Z.mexicana	GGGCGTCCTTTTCTACTGCT	CTCGGTCGATGCCAGTACTC	4029123	4029261	139
2	T	7	10	0	Z.mexicana	GAGTACTGGCATCGACCGAG	GTGCGTTCATAAGTGGCGTC	4029242	4029442	201
2	T	14	10, 11	0.133	P1	AGGCAAACGAGCTTGACAGA	GTGCGTTCATAAGTGGCGTC	4029465	4029715	251
2	T	9	11, 12, 14	0.593	B73	GACGCCACTTATGAACGCAC	CTAGGGAAGCTCGACGCAAT	4029696	4029838	143
2	GAAAAA	1	4	0	Huangzao4	GCGCTTAGGTGAGTGGTACA	GCAGTGTGCTTATCGCTTCG	4032745	4032955	211
2	A	16	11	0	B73	AGCATGCTCGGAGTTCACAA	CCGTGCACCGAATTTGATCC	4033078	4033253	176
2	GAAC	14	5	0	B73	CATTGTCCACGTAGCGCATG	CTCTCCCAAGCCTGACCAAC	4033791	4033946	156
2	T	17	12, 13	0.111	B73	AGCATCACAACTGACATGCT	CATCAACGCGCTTCCGTATG	4037065	4037268	204
2	AAAAG	15	4	0	B73	GACGAGTGATCCCCTTGCAT	GCGACAGATTAAGCGCTGTG	4037980	4038167	188
2	T	11	10	0	B73	TTGGAGCAGCGATTGTCTGT	CAAGCGCGTGATGGCTTATT	4040150	4040293	144
2	GA	1	7	0	Huangzao4	CTTCCACAATGCCGAGACGA	ATGTTCAATCTGGGTTGCGC	4040922	4041118	197
2	A	17	10, 11, 12	0.215	B73	TCCAACGACACCACTGTTCC	TCGGTGTTTGAAATGCGCTG	4041681	4041765	85
2	G	17	11	0	B73	CGGTTTTGTGGCTCCCAAAC	TGTGTCTCTTGCGTTCTTGC	4045797	4046293	497
2	A	17	11	0	B73	TTCCTACATGCGCACCTCTG	TCTTTTGCATGCAGACACGC	4078797	4079056	260
2	AATT	1	5	0	Han21	ACTTTGCACCCCCGGTTTAA	TAGCTAGCTTGCACCTCGTC	4089598	4089697	100
2	T	11	11, 12	0.397	B73	GGGGTGTTTGGTTTCTAGGGA	GCCAAACATGACCCAGATGC	4149562	4149772	211
2	ATGT	1	5	0	18Red	ACTCTCATCGTGCATTGCCA	GATGAGGCTCTTTGGACGCT	4150449	4150574	126
2	GCTTT	2	4	0	Zheng22	TTTTCGACCCAGGTCAGACG	AGGCGCCCATTCCTAATACG	4150947	4151243	297
2	TC	17	7, 8	0.111	B73	CCGCTTCTGTTCACAGTCCA	CCTTCTGCCACCACTCCATC	4151372	4151520	149
2	TGCC	13	5	0	B73	TCCGTCCATTCCTCACTCAC	ACTGTTCGCCATGCAGACAA	4151631	4151823	193
2	CTG	17	6	0	B73	CCGAAGACGAATTGCCCTCA	CAAGGAGCAAAGCACACACG	4157742	4157892	151
2	G	17	11	0	B73	ATTTGAATTTCGGGCCGTGC	CCATAGTTTTTGGGGGCCCA	4158159	4158311	153
2	T	16	10, 11, 12, 13, 14	0.5	B73	TGAGATGCATCGACAGTTCAAGA	TCAGCCAATCGTCATTGCCA	4160871	4161001	131
2	T	8	10	0	B73	TAGAAATCACACAGCGCGGA	AAGTCGGTGTTTCGTACCCT	4161581	4161784	204
2	C	17	10, 16	0.188	B73	GAGTCACGCAGAGATGAGACT	TGGTGGGCATGTGACATCAT	4164705	4164912	208
2	A	3	10	0	Ye478	TGCTGTCCTTTCCCATGTCT	CCACACACTTAAAATGCCATTGC	4165075	4165282	208
2	T	4	11, 12	0.5	Z.mexicana	CGACATGCTGTCCTTCCAGT	GCAAAAGCAACGAGGAGTGG	4165844	4166068	225
2	T	17	10, 12	0.111	B73	GAAGCGGAGAGAGAAGCAGG	GCAAAAGCAACGAGGAGTGG	4166181	4166340	160
2	T	14	10, 12	0.245	B73	CAAAAGGCACGTTCCACTCG	CATGCCCAATCTCAGCCTCT	4166489	4166624	136
2	A	16	10	0	B73	TTCTGCGTGTTCCTGTCCTG	CGTTGTCCTATCCTATCCCAGT	4170599	4170779	181
2	T	6	10	0	Mo17	GGCGCTCGATCGGTAGAAAA	GGAATGGATGGACGTGACGT	4170651	4170848	198
2	T	16	10, 11, 14	0.32	B73	ACCAAGCCGAGAGTAACGTG	TGACCGATGTGACAAAACGGA	4172696	4172839	144
2	A	11	10, 11	0.165	B73	GGTGTGATGTGCTCAAGGGA	GGTTCACTGCACCAGACAGA	4175646	4175728	83
2	T	12	14	0	B73	TATATGGACATGCAGGGCCG	GTGGCTTGCTGATCACCAGA	4177710	4177805	96
2	TA	16	7	0	B73	GCGCTGAAAAAGGACAGAACA	TGGCTCAAGGCTTGTCAACA	4190399	4190611	213
2	T	3	10, 11	0.444	Zheng22	GATGCAGCCAGACTATGAGCT	GCGGGTCGAACACCTCTTTA	4194023	4194242	220
2	A	1	10	0	17564	AACTGGCGGTTGGGGTTTTA	ATCGCCTCATGGGAAGCAAA	4194756	4194937	182
2	G	17	22, 23	0.111	B73	GCAACTAGGCGCTGCATTTT	GCCTTGAAACCAGGCAAAGG	4196262	4196340	79
2	AC	14	7, 8	0.133	B73	CCTTTGCCTGGTTTCAAGGC	GGAACCCGTATTGCATTGGC	4196321	4196523	203
2	GC	2	7	0	Ye478	AAAAGGGCATTCCGTCCCAT	TCTGCTTGCTGCTGGTTACA	4198285	4198489	205
2	A	3	10, 11, 12	0.667	Z.mexicana	GGTTCGCTGTTCTATGCTGC	CAAAGGTGCTCCCTCCTGTT	4199917	4200194	278
2	A	5	10, 11, 12	0.56	Mo17	CCTAGGCTGTGGCTGTCAAA	AGGCAGAGGGGAGGATAAGG	4199984	4200150	167
2	A	11	12, 15	0.165	B73	GGTTCGCTGTTCTATGCTGC	ACCCCTCGAAAAGTTCACCA	4200171	4200319	149
2	CAATT/ATTCA	17	4, 5	0.291	B73	AGGAGAACATGGCCAGCTTC	AGTTTCGATCAAGCTGGCCA	4209852	4210348	497
2	CT	8	8, 10, 16, 18	0.656	Z.mexicana	GCAAGACTTTGTACAGCCGC	ATTGGCCGGTAACAGAACGT	4210973	4211194	222
2	T	1	10	0	18White	ACTAATCATGCAAGGACGGGT	GATGCCACTGGAACGGATCA	4213012	4213321	310
2	TA	5	9, 18	0.32	Z.mexicana	AGGTGAGACAGAGGACGTGA	GCTCGGGCAGATGTGTCTTA	4216140	4216429	290
2	TA	13	18	0	B73	TCATGCGTTCCAAAATAGGCC	GCTCGGGCAGATGTGTCTTA	4216472	4216672	201
2	C	17	21	0	B73	CGCAACATTAACCAGGACCG	TGCTTCTGCTTCCGATGCAT	4254165	4254373	209
2	GCCTGC	17	4	0	B73	CTTGCGTGCTTTGGATCCG	AGGTACGTACACGCGTGC	4254550	4254644	95
2	A	1	10	0	P1	AACATGGGGCCGATCGAATT	GGGAAATCCTGGACGCTCAA	4256317	4256514	198
2	A	3	10, 11	0.444	18White	GTTGAGTTCGTCGGTTGCAC	ACTATTGGGGGTGGTGGTCT	4267791	4267937	147
2	T	15	10, 11, 14	0.24	B73	GTTTACCTACATCCGGCCCG	TGCAAGACTTGAGTGTGCCT	4267936	4268135	200
2	T	15	10	0	B73	TGTGTATCTGAATTTCTTTGTCTAAGT	CCCAGGCTCGACACGATTAT	4269157	4269354	198
2	T	17	10, 11	0.111	B73	TGCTTGCTCAGTGAGAGTGG	TGATCGAAATTTCATTGACCCAGT	4273181	4273264	84
2	A	17	10	0	B73	ATCAACAGAGCATGCGTCCA	TTTCTGTGTTGTGCGTGCTC	4275401	4275588	188
2	AG	17	32	0	B73	TGAAACACCAGCGTCCATCA	CTGTGTTGTAGCGACCAGGT	4275634	4275766	133
2	A	15	10	0	B73	ACAAACAGCCTCCAGAAGCA	CGATGCTTGTGGTTTGGTGG	4276754	4276881	128
2	T	2	11	0	17564	CCACCAAACCACAAGCATCG	ATGGACAACCTTGCCTGCAA	4276981	4277205	225
2	A	16	10, 11, 12	0.227	B73	TGACTTCCATGGTGGTGTGA	TGTGCTCACTGTCGCAATGA	4297190	4297396	207
2	TA	17	8, 10	0.111	B73	CCTCCTAGGAGCATGCATGG	CTAGATGGCCTGCAGCGTTA	4297466	4297638	173
2	CATG	2	5, 6	0.5	Huangzao4	GTATCGACGGTCAGTTGGCT	CGTCCTTGTTCATGCATGCC	4297909	4298114	206
2	T	1	10	0	Ye478	GCACCACCATGTGAGAATGC	ACCATCCGACTTCAGGTCAG	4299880	4300083	204
2	A	17	10, 11	0.111	B73	CAACTGACGTAGGCCCGTTA	GAAGGAAGAAGCAGCGGAGT	4300618	4300769	152
2	CCGGC	17	4	0	B73	ACGGGCGGTAACAAGTTTGA	GTTTTGGCCGGGCTTCAC	4305688	4305860	173
2	A	15	10, 12	0.124	B73	AGCCTCCTTCCAGTCTCCTT	CGCTGAGACAATTCGCAAGG	4308424	4308609	186
2	T	3	10, 14	0.444	P1	GGGTTTCATCACAGGGGCAA	TCTTGCCCTTCAACCCTGTT	4308897	4309090	194
2	A	1	10	0	81565	TCTGTTTGACTCGCCCCAAG	CTTGGGTTGCCATCCTCCAT	4310009	4310140	132
2	CT	17	9, 10	0.111	B73	TGTGGACTTTGGCCCTAGTG	GCTGCTCAGATTAGGCGCTA	4311675	4311843	169
2	GA	17	10	0	B73	CACAAGCACTGAAGCTGCTG	GCACATGTCTGTATGCGCTG	4313871	4314043	173
2	A	1	10	0	RP125	AGCCACAAGACAACTACGCA	GCAGGGGTAAGGTGAGCAAT	4316529	4316806	278
2	A	15	14, 15, 16	0.24	B73	GCAAAAGCATCACCTCGCTT	TAATTCCCGAAACGGCGACA	4316839	4316957	119
2	A	4	11, 14, 15	0.625	Han21	ATTGCTCACCTTACCCCTGC	AAACTGGAAGGAGTGGCTGG	4316887	4317138	252
2	AAC	14	6, 7	0.133	B73	ACTCTGACAGGACCGTTTCG	AAACTGGAAGGAGTGGCTGG	4316971	4317138	168
2	T	1	10	0	18White	CTTTCCCTGCCTTCCCTCTG	ACAGCAGCAGTGAACGAAGA	4317801	4317972	172
2	T	16	10, 11	0.117	B73	ATTCCTCGGCGTTTATGGCT	TTCTTGGACCGGATAAGCGG	4326602	4326737	136
2	AC	17	9, 10, 11, 12	0.311	B73	GCTGCTTGAATCAGCGTGAG	CACACTGACAACACACAGCG	4326788	4326877	90
2	ACG	1	8	0	Han21	CATGGTCCCTGGACTGGAAC	CGTACACATCAACGCTGCAG	4327448	4327811	364
2	G	17	10	0	B73	AATCGTGTACTGGATCGGCC	TGCAAGACCTTCTCTAGCCAC	4335803	4335995	193
2	T	17	10	0	Huangzao4	AACAGAAGGGCCTGCGTAAA	TTCCCTAACCAGCGCACAAT	4346865	4347123	259
2	A	10	10, 11, 12	0.54	P1	CCAAGTACCTGAAGCTCCCA	TATCGCATCACGGCATCAGT	4353035	4353216	182
2	T	14	10	0	B73	GGAGCATGACCGGATGTCTT	GGTCAGTGCTAGGTAGATGAAA	4357141	4357349	209
2	TCGCGG	15	4	0	B73	CTCATGCTCCCCATCTCCAC	CGACCATCACGACTGGCATA	4358355	4358562	208
2	T	1	10	0	18Red	TGGTGTCGCATCCCAATCAT	CCAAGCGAACAGGCTAGACT	4423085	4423340	256
2	A	1	10	0	1948-02-01	CAGGTGCTCTGCCTTGTCAT	TTGTGGTCTGCCGTTTCTGT	4423983	4424109	127
2	A	12	11	0	B73	ACCAAGGGCATTGTGGACAT	TGTGGTGTGGCACATGTAGG	4451910	4452089	180
2	A	17	10, 12, 13, 14	0.581	B73	CATGGCATGCGTCACACAAT	CATGCTTGTGCTGCTTCTGT	4453611	4453817	207
2	AT	3	7	0	RP125	GGAGAACGTAGGCAGCTGTT	AGAGGGAAGACGTGCCCTAT	4454022	4454195	174
2	CT	1	7	0	18Red	ATAAAAGGAAGGGCCAGGGC	ACTTCCTATGCCGCTCAACC	4498125	4498511	387
2	C	17	10	0	B73	AGAACCCCTTCTCATGTGCA	GCCGGATTCAGCCAAGATGA	4513619	4513816	198
2	T	13	10, 11	0.426	B73	TTTGGAACTCCCTGGACAGC	TGCTGCTTGAAACAGGTGGA	4572143	4572324	182
2	A	16	10, 12	0.117	B73	TCCACCTGTTTCAAGCAGCA	CGACAATGTGTGATCTTCCCG	4572305	4572364	60
2	T	3	10, 11	0.444	Han21	CAGAAACAAGAAGTGCCAGCA	AATCATGAGTGCGCGGACAT	4572441	4572603	163
2	A	11	10	0	B73	CTCACATCCACCACTCGGAG	CCCTCACATATACCAACGGCT	4573424	4573535	112
2	T	15	10	0	B73	TTAGGGGGAGGGCTAGACAC	CCCCGTTGATTGTTCCGGTA	4605517	4605932	416
2	T	17	11, 12, 14	0.305	B73	CGATCCCACTCGCGTTTAGT	TGAACACGGCCTTCTCGTAC	4612266	4612389	124
2	C	15	15, 18	0.124	B73	TGCTCAGGAGGACGAGGAAT	TTGAGCTCCAACCAAAGGCA	4612514	4612696	183
2	C	17	18, 23	0.291	B73	TGCCGATTGTTGCATTGCTT	CCAACATGGTCTCCGGTTTC	4621834	4622010	177
2	G	17	11, 18, 19	0.305	B73	TTCAGCTAAGCCACCACTGG	GGCTTCCCGCTAACCATCTT	4622531	4622764	234
2	A	1	11	0	Z.mexicana	GGTGCCCCTCCGTTTACTTT	CATGCAAAATCCAGCGGCAT	4625886	4626128	243
2	A	14	10, 11, 12	0.357	B73	CCAGACAAGACCAATCGGGA	TCCAGCGGCATATATCGTGC	4626140	4626345	206
2	A	2	10, 11	0.5	Huangzao4	CGCACGCTATATGCCTCTGA	CATGCAAAATCCAGCGGCAT	4626261	4626354	94
2	GAGCT	16	4, 5	0.219	B73	TTTGGTCGCCGCTAGCTTTA	TAGCCCTCTGTTCCTCTGGG	4645521	4645715	195
2	T	14	10	0	B73	AGCCTTGTCGTTTTCGTCCT	TGCTTCAAAAAGGGCCTTGC	4645978	4646140	163
2	A	17	11	0	B73	AGCCTTGTCGTTTTCGTCCT	ATCCTTGACCGCCTTGGAAG	4645978	4646461	484
2	C	17	10	0	B73	TTTCCTTTCTCACCGCACGT	CGGGCCGGAAAAACATACAC	4648297	4648489	193
2	T	4	10, 12, 15	0.625	Z.mexicana	ACAGGGCATGCCTACTATGC	TTGTCCCACAGATGTGCCTC	4648838	4649257	420
2	A	2	12	0	Huangzao4	TCAAACTCTGCCTGCTTGGT	TGCTCTTCCTGCACCACAAA	4650340	4650546	207
2	CGG	17	6	0	B73	AGATCAGCCGGTACAACGTG	CTGCTGCTGGTCGTACTTCA	4652140	4652351	212
2	TC	17	9, 10	0.36	B73	CGAGTAGTGTGCTGCAGGAT	TGGGGAGCAACAAAGCTGAA	4652956	4653107	152
2	CT	17	18, 20	0.111	B73	TTTCTTCTGCCTCTCGCTCG	AAGAGCGGACAGGCATTGAA	4657546	4657782	237
2	TCCA	16	6	0	B73	GTCTTCCACTTCTCCACCCG	ACGGTTGTTCATCCACGACA	4658523	4658731	209
2	CAATG	17	4	0	B73	CGGCGTGTTCTATTCATGCG	AACACGTCCGTCTTCTCGTC	4658990	4659176	187
2	TGCCAC	17	4, 5	0.111	B73	GCCAGCCATCCTATCCATCC	CCGTCGCTCAGGTAAGGTTT	4659272	4659409	138
2	T	2	10, 13	0.5	Huangzao4	TCTGGGTTCGAGCAAAGGAC	GGAAAACCTTGGCCACAACC	4659975	4660138	164
2	A	13	10	0	B73	TCCAAGCCGAACGATTTTGC	CGTCCAGGTCCAGGAGTAAC	4661461	4661667	207
2	AG	15	7	0	B73	CCCCGATGATTAGCCCCAAA	CCAAAACTGAAAGCCACGGG	4661931	4662140	210
2	TGAT	3	5	0	P1	TCTGCTTGTCTCGCTTGGAA	AAGTAAACAGGCCGGAGTCG	4664403	4664587	185
2	A	14	11	0	B73	GTTGCAATTTCCCGAGCTCT	ACGGGCTTTGCTTAGGTTGA	4665173	4665322	150
2	C	3	10, 14	0.444	ES40	TATGGAATGCCTGGCGTGTT	GCTCATGTGCCAGCAACATT	4675823	4676034	212
2	T	15	10	0	B73	CGGCCTCATGTCACAGGTTA	TTGTGCTTGCCTTGCTTGAC	4679376	4679553	178
2	A	13	16, 17, 18	0.544	B73	AAAAGCGTTGGAGAGGGAAC	TCCATGTGATGCTTCTTGGAGT	4680387	4680547	161
2	T	15	10, 11	0.124	B73	AAGCATCGGCAAGAATGGGA	TGCCTGCCTCTGCCAAATAA	4680791	4680994	204
2	T	2	10	0	ES40	GCCTGAATATGGCTTGTGCG	TCCTTGCTTCTCTTGCCGTT	4684389	4684583	195
2	CCGCCT	17	4	0	B73	CGGAGAGGTGAGGCTAGGTA	GGAACAGGAGCGTAAGGAGG	4688132	4688272	141
2	CT	17	7, 11	0.111	B73	CTCCTCCTCCTTACGCTCCT	GCCGGCCTCTTTCTCTTTCT	4688248	4688427	180
2	CT	17	11, 12	0.111	B73	CACTCATGCGAGAGGTTGGT	CCGCGCATTTGATCGATTGT	4784436	4784700	265
2	A	15	10	0	B73	TACTCAGTCCTAGGCACGGG	GACGATGAACAGGAACGCCA	4790368	4790548	181
2	T	6	10, 11	0.278	Ye478	TGTATGATGATGGTGGCGCA	TCAGGGCAACGGAAAGTAGC	4819800	4820041	242
2	T	1	10	0	ES40	GCCATAAGGTGCTTGGTTGC	GGGACTCAGGTTTGGAGTGG	4828088	4828429	342
2	T	17	10, 11	0.111	B73	GCTACACAGCTGATCGACCA	CAAGTTAGGCTGCTTGCGTC	4837969	4838171	203
2	T	17	10, 11, 12	0.305	RP125	GCATCTCTTGCGATTTTGTTGC	CACTGTACCGGTGTACCCAA	4868656	4868926	271
2	T	12	10	0	B73	AGTCCCGTCAAGACTTGAGTC	TGACTGTTGAAATTTGAGGACTGG	4875365	4875560	196
2	TC	17	32	0	B73	CGACTCGGGGGCAAATCATA	GATTGGCCTCTCGATCGCTC	4875715	4875975	261
2	GA	17	16, 18	0.111	B73	ATCTTGTTGCTGGGTCCTGG	AGCTTTGGCCATCTGATGCT	4881284	4881503	220
2	T	3	10, 11	0.444	Z.mexicana	TGCATGCCTGTTCTGTTTGC	TTCGGCCTTGTGATCTGCAT	4882281	4882399	119
2	A	1	10	0	Huangzao4	CACCCATTTGCCATCAAGCC	TGACCTAAGCCGCACTTCTG	4980447	4980648	202
2	T	14	10, 11	0.133	B73	GGTCCGTTTGGTATTGCTCC	GGATTGAGTTGTTCGCAGACC	4994161	4994230	70
2	A	12	10, 11	0.278	B73	CGGTTCTTCCTGCTGACACT	TGCAGCAAAACAGGTTGAGT	4997134	4997283	150
2	T	1	10	0	Huangzao4	AGCTGCCTACAATATTTCGGT	ACATGTGAAGCCAGTATCTTCGT	4997890	4998073	184
2	A	12	10	0	B73	GCAATTTGCAGTGGTGTCATCT	AGTGGTTGTCAATCATTTGGCA	5000159	5000318	160
2	GGC	17	7	0	B73	GGAGGCGGAGAGAAGAGGG	CACCCTAAACCCTTCGACCC	5056138	5056298	161
2	CGGGA	14	4	0	B73	GGGGTGCATCCATTGGATCT	TCGTAATCTAGTGCGTGCCA	5056650	5056824	175
2	A	4	10	0	Mo17	TGAGTTGGAGGAGTGGCATG	GCCAAAACTAGCTGCCCATT	5059319	5059509	191
2	T	5	10	0	178	GAAGTGTTACGCTGCGTGTG	AGCAGTTGAAAACGAGGGGT	5063809	5064007	199
2	A	16	10, 13	0.117	B73	CGGTGCAGCTAAGCAGTAGT	CACAGCTTGCATTGCCCATG	5064272	5064479	208
2	A	15	10	0	B73	TGAATAGCAACTAGATGGGGCA	TACACCCACTTTTGGCCACA	5066532	5066713	182
2	T	11	10, 11	0.165	B73	TCAACCTCTCCGAGACGCTA	ACATGAAAGCGAGACCACGT	5066862	5067057	196
2	TG	2	7	0	Z.mexicana	CTCGCGTTGGAAGCATATGC	GATTTGTCACGCCTGCACTG	5068217	5068501	285
2	CT	17	30, 31	0.208	B73	GTGCATTGAACACCGACGAC	GCGGCGACACAACAGTATTG	5068879	5069118	240
2	TG	16	7	0	B73	GAAAGTCGTGAGCGCGATTC	GACGATCTTGGGCTCTAGGC	5069542	5069655	114
2	T	2	10	0	Huangzao4	CCCGTCTTGTCATTGCAACC	TCCATAACAAGCACCTGCAGA	5132063	5132133	71
2	T	17	10, 11, 12	0.215	B73	CGATTTGGCACCGGTGTTTT	GTGAACACCACGTTTCTGGC	5148468	5148628	161
2	T	17	12	0	B73	AAACTAGTGGATCCAAACACATTT	GCTCCGGTTGAAACTAGCCT	5205151	5205288	138
2	A	5	10, 11, 12	0.56	RP125	GTTCACGTTTCACCGAACGG	CGTGCAACAGACAGTTCGTG	5216037	5216224	188
2	TC	17	41	0	B73	ACTCGTAAAGGCCAAGGCAA	TGCCAGAGTGGAGAGGATGA	5217222	5217445	224
2	CAC	16	7	0	B73	TCTACCTCCTCTTCCTGCCC	GTGGTGGTGGTGACGGTTG	5219366	5219522	157
2	T	13	10	0	B73	GAAAATCGATCCGGCACTGC	ACAGCTGCCTGATTTGCTCT	5222136	5222292	157
2	A	17	11, 14	0.111	B73	CCACAACCACTAGAGCCTGG	GAGACGAGAGACAGCGATCG	5223820	5223967	148
2	ATA	17	7	0	B73	ACTTGAATTACCGTGCAACAATGT	CGCCGACATGCCCTTTCTAA	5224481	5224693	213
2	CAGCTA	17	4	0	B73	CAAGTCGACAGGGACGTCAA	ATCACAGTTGCAGAGCACGA	5257172	5257347	176
2	T	1	10	0	Han21	CTGCGGTAAAGGAGCTTCCA	GATGGACACGGCTGGAGAAG	5259482	5259619	138
2	CGCCA	17	5	0	B73	TGAAAGTGTTTGCTCGCGTG	GAGGGATGGAATAGAGCGGC	5287989	5288509	521
2	AT	17	10, 11	0.111	B73	GCCGCTCTATTCCATCCCTC	CGTAGCTCAATTTTCCGGCG	5288490	5288650	161
2	T	17	12	0	B73	CGCCGGAAAATTGAGCTACG	ACATTTTTCTGAATAAGGCAAGGAGT	5288631	5288790	160
2	T	1	10	0	Mo17	ATGCTTTCAGGGTTGTTGCT	CTTTACCGCTCCTCCTCACC	5290188	5290387	200
2	C	17	11	0	B73	TAGGCCCATCTGTAGCCCAT	ACGGACGAACGAACCATGAA	5324213	5324397	185
2	GTG	17	6	0	B73	TTTATCCCGCTCCCGTTTCC	TCTTGGTGGTCTTCGCCTTC	5342878	5343301	424
2	C	1	10	0	P1	GCAACACCCCGCAAGAAAAG	ATGCTACCTGATAGTCGCCT	5369738	5370005	268
2	A	1	11	0	18Red	AAACGCAACCCACCTAGACA	AACCTTGTGTGTCCACCAGG	5379784	5379959	176
2	A	1	10	0	81565	AGCCATCTCAGTGTCACCAT	AAAAGGAGACCCCCAACAGC	5428100	5428292	193
2	TA	17	33	0	B73	GCAACGTGCTTACGTGCATA	ACCAGTTTGAAGGGGTGGTC	5456635	5456890	256
2	AT	17	23	0	B73	GGCCTGGGCTTCCAATAACT	AAGTACCACACACAGCGGAC	5459006	5459234	229
2	A	16	15, 16	0.117	B73	AAGCATAGATCGGCCAGTCG	TACTACGGCAAGCATGGTCG	5459564	5459720	157
2	T	14	10, 11	0.231	17564	ATCCATGACCCCTTGCACTG	GCTGTAGGAGGAAGAAGCGG	5459836	5460013	178
2	G	1	11	0	Mo17	TGAACCCAACTCTGCTGTCC	CACAAAGAGAGCCGTCGTCT	5460681	5460845	165
2	A	17	10	0	B73	TGGCAATGAAAAGGTGGGGT	TTTCCATCGGCACCATTCCA	5507322	5507444	123
2	TA	17	22	0	B73	AAAAGTGGCGGACGGTCTAG	TCAAGGGTCATCAATCGTTCGT	5513981	5514207	227
2	A	17	11	0	B73	TAGAGAACGTGTCGCTCGTG	GTCGCGTTCTGCACCATTTT	5514599	5514803	205
2	GCGGGT	17	4	0	B73	ACGTAGGGAGGGAATCGTGA	CCTGTCCCTCGCGATCGG	5516643	5516849	207
2	CA	15	10	0	B73	GATCGAAGTTTGTCACCGCG	GACTGATGGATGGATGCCCC	5517584	5517708	125
2	AC	2	13, 14	0.5	17564	GATCGAAGTTTGTCACCGCG	TGTGTCTGTGGGATTGTCGG	5517584	5517689	106
2	GAAG	16	6	0	B73	GACGTACCTGCAGTGACACA	CCAGTTCCTCGGCAAGAAGT	5517824	5518038	215
2	AG	13	7, 8	0.142	B73	CAAATAGACCTGCTTGCCGC	AGCTGTTACCATGCCATGCT	5518632	5518781	150
2	C	17	15	0	B73	AGGGAGCATGGCATGGTAAC	GGAGAGAGACGGAGCAGGTA	5518758	5518945	188
2	GCC	17	6	0	B73	TACCTGCTCCGTCTCTCTCC	CTGGTCGAGATACCCGACGA	5518926	5519322	397
2	GTG	17	6	0	B73	CGTTAAGGTCCCACATGGCT	CGTTCATCACCCGAGTTGGA	5519400	5519576	177
2	T	17	12	0	B73	TTCCTTCGTCAAAGCGACCA	GACGACACGACGGTCAAGTA	5520022	5520193	172
2	T	1	10	0	P1	GATGCAAGCACGAGCAGATG	GGATCCAACCCTCTTCTTTTCCT	5521091	5521249	159
2	T	12	10	0	B73	TGGCATGGGTATGTAGTAGAGA	ACCAACACAAGAAGACTCCGT	5543215	5543420	206
2	A	15	10, 11, 13	0.338	B73	GGAATCGTCCGTCTCCTTCC	GTCTGGATGCCTACACCTGG	5543984	5544086	103
2	TA	17	10, 11	0.111	B73	CGACTGTTCCCGTCCTATCG	AGCAGGTTGGACCGTACATG	5545923	5546132	210
2	GA	1	8	0	Huangzao4	AGTCTTGATAAGAGATGGGTTCCA	TGGTGAGTGTCTTGGTGAGC	5547001	5547191	191
2	T	4	10	0	Z.mexicana	ACAGGGGATGCTTTCTGCTC	TCGCGTGATTCCTCAAACGA	5548772	5549065	294
2	T	17	10, 14	0.111	B73	CATGGCGCAGGACGTTAATG	GATCCGGAACCATCCCACTC	5550128	5550562	435
2	A	2	10	0	RP125	CATATTGTGTGCTGGCAGCC	CCGTACGACTACCGAAGACG	5550917	5551082	166
2	GAACTG	15	4, 5	0.32	B73	CGTCTTCGGTAGTCGTACGG	GCATGTGCCTAGCTACGGAT	5551063	5551267	205
2	T	1	10	0	18Red	CACATGGACAGGGGCTCATT	GTCTTCAGGTCTTCGACGCA	5553252	5553348	97
2	TAGCA	17	4, 5	0.291	B73	CCAAAAGGGCAAACAGGACG	AGTAGGTGCCAGCCAGTAGA	5553517	5553607	91
2	GGTGGC	17	4	0	B73	AAAGAAAGAAAGACGCGCGG	GCAAATTGACCGCTCCCATC	5553791	5553992	202
2	CCCA	17	6	0	B73	TGATGTTGTACTGCGCGAGT	TGTGCCCCAACCGATTTCAA	5555935	5556042	108
2	CACC	17	5	0	B73	GGATCGTGGACGGGATTCC	GCTACAGACGAGAAGAGGGC	5556191	5556264	74
2	A	17	12, 13, 15	0.215	B73	GGTGGCATGACGAAGGATGA	CCATCTTGGTCGAACGGTGA	5557808	5557948	141
2	C	17	25	0	B73	CGCCCTCGCTTAGATTTTGC	GTCCGCAGCCGATACTTTCT	5559885	5560096	212
2	T	16	10, 12	0.117	B73	AAAACGTACGCGGTAGCTCA	CCCTCTTCGTGCATCACCAA	5560223	5560427	205
2	T	1	13	0	81565	CCACCCCCTCCCAACTTTTT	GGTTGCGTTCATCGAAGCTG	5560736	5560942	207
2	GA	17	7, 8	0.111	B73	CAACGACCAAAGCAGCTGTC	GAAGACCGGTACTCGCCTTG	5564525	5564707	183
2	GCACCA	17	4	0	B73	GAGAGGAAGAGAGACAGCGC	GGATCTCGTCGGGGAAGTTG	5564621	5565066	446
2	TC	16	7	0	B73	TCATCCTCGTCTCTCCACCC	TACAGGCGGCAGTAAAGCAA	5565781	5565942	162
2	CCA	12	6	0	B73	GCCGATCGCTAGCTCACTAA	GCCTTCACTTCCCTTTCCGA	5566156	5566351	196
2	CAC	1	6	0	ES40	GCCGATCGCTAGCTCACTAA	TTCCCTTGCCTTTGCCTTCA	5566156	5566364	209
2	GCA	12	6	0	B73	AGAATTATGGCGGGTGGTGG	GGGTGTTGGAGGTGGAAGAG	5568032	5568215	184
2	T	2	10	0	RP125	ACTGAACCAAGAACGCCCAA	AGTCCATGATTCCGTCGCAA	5573688	5573921	234
2	A	5	10, 11, 12	0.56	81565	TTGCGACGGAATCATGGACT	ATTGCGGTTCTTGCGAGTTG	5573987	5574149	163
2	A	12	10	0	B73	CACCACGTACCGTCATCTCC	GGATTCCAGTGCGAGTTCCA	5575365	5575518	154
2	CTC	17	7	0	B73	GTAAACGTCTCGAGGCTGCT	CCCAGACGGAGAGGAGAGAT	5576046	5576250	205
2	C	1	12	0	Ye478	ACTCGGACGCCATGTTCTTT	GATCACCGATGAGGCGAACT	5576261	5576399	139
2	A	1	11	0	17564	CGGAACTTGCCTGCAACAAA	TCAATGGCACCAACTTTGCG	5577081	5577296	216
2	GGCG	16	5	0	B73	CACACACCCCATCAGTCGAA	GTCCATGTCTGGTGCAGTCA	5577595	5577758	164
2	ACAGT	1	4	0	Huangzao4	GGGTAGCCGGCTAATTCTCC	GTCCATGTCTGGTGCAGTCA	5577641	5577758	118
2	CT	17	7	0	Dan598	CCACTTAACCCAGCACCCTT	GCGAGAGGTTAAAGACGGCT	5590595	5590810	216
2	AG	17	8	0	B73	AAATAAGGGAGCTAGGCGCG	AGGAAAGGAGAAAGCAGCCC	5650343	5650721	379
2	CGA	17	6, 7	0.111	B73	GCTCTGTCTATGGCGTCCTC	GGAAATCGCGGGAAGAGGTT	5681907	5682045	139
2	C	16	10, 11, 18	0.227	B73	TAGAGCACCTTGTTGGCCTG	GCATGGTAGCAGTGGACTCA	5686974	5687181	208
2	AG	3	7, 10	0.444	P1	TCACGATCTATCTGGCGCAG	ATCAGTACTAGTCGCTGCGC	5689087	5689275	189
2	TTTCC	17	4, 5	0.208	B73	AGGACACACAGGCAATCGAG	TCACACACACTACCGTCTGC	5690042	5690252	211
2	CGGCAT	17	4	0	B73	CCGTCCCAAAGAGATCGAGG	CAACTCACGAGTGACTGGCT	5690310	5690463	154
2	A	17	11, 12, 15	0.215	B73	CCCAAACCTCCACGTCATCA	CCAACGAACACCTAATGCGC	5690872	5691011	140
2	GAGCA	2	4	0	RP125	TCATCCCAAGGAACAACGCA	CTACTCTCACTGACGCGACG	5691968	5692167	200
2	CCGC	16	5	0	B73	CGTCGCGTCAGTGAGAGTAG	GGTGACTGTGCGATTTGCTG	5692218	5692427	210
2	GACTC	17	4	0	B73	TGGGCCCCTACTACGACTAC	CGCACGACCAGGATCACTAG	5692825	5692926	102
2	A	17	10	0	B73	TTTGTCCGAGGATGAGAGCC	ACTTTCACGCTTCCACGTTG	5695078	5695234	157
2	TA	17	8, 9	0.111	B73	TCTTTATTGTGTCCATCTGCCA	TGCGCTAGGTTGAACCAAGT	5715157	5715351	195
2	A	14	10, 11, 13	0.357	B73	AGTCACCTAGAAGCCAATGATACA	TGGGCCCTTTCCCTTCTTTT	5764357	5764561	205
2	T	1	10	0	RP125	GGTGTAGAGTGAGGTGTGCC	TGTATTGCAGAGGCCCCAAA	5765343	5765517	175
2	T	14	10, 11, 12	0.357	B73	TCACAACCAGCTGTTTGCAT	GCCACATGTCTTGGCTCCTA	5767655	5767762	108
2	T	17	13, 14	0.208	B73	ATTCGCCAGGACTCAAGAGC	TGTCCCGTTGTCTACACTGC	5818301	5818500	200
2	A	1	10	0	18Red	CCTCCTCCCAGTCCCAGTAA	GCAGTTCGCAACCTCCTTTT	5821587	5821677	91
2	T	1	11	0	81565	AGAGGTAAACAAACAGTGCCT	ATGCCAATGTGAAGTCAGTTTT	5823711	5823773	63
2	CTG	1	6	0	17564	CACCCCCTTAGGAAACCGAC	TGTGCCGTTGTTGATCGTTG	5829469	5829674	206
2	TG	17	8, 9	0.111	B73	TACCATCTGCCTGCGACATG	TTTAAGGACAACTTGCGCGC	5829681	5829816	136
2	A	2	10	0	RP125	CGGGAATTAGAGGGCACTGG	GGAGGCCCCCAAGTAAGTAAC	5832007	5832214	208
2	GTCCAG	17	4	0	B73	GTGGCACGGACACGGTAATA	AGCAAGGAAAGGAAGCGTGA	5837584	5837782	199
2	CGTCGC	17	4	0	B73	GTACTGCTACCACCACCACC	CCTCCCTGCTTATCGTCACC	5838090	5838256	167
2	AT	1	7	0	Huangzao4	CTCCAAGGGCTTCTACCTGC	ACACCATCAAGTTCTAGCGCA	5838285	5838491	207
2	T	4	10, 12	0.5	17564	TATTCCTGCTGTGGCCTGTG	AGAGGTTCGTGCAGATGTCG	5838865	5839005	141
2	A	13	10	0	B73	TGATCAAGACCCAGCTCCCT	AGTAGCCTTATGTGCAACCTT	5841352	5841462	111
2	A	2	10, 11	0.5	RP125	ATGTGTGGGAGCTTCTCTGC	TTGCGTCCCTTGAGCTTTCT	5842589	5842825	237
2	A	1	10	0	RP125	GGTCTCAGAGTAACGGGCAA	TCGACTGGGAACGCCATTAC	5846255	5846444	190
2	AG	2	8	0	RP125	CGCGAGTTTTTACCAAGCCC	CGAACGTGGAAACGTGTCAC	5848022	5848191	170
2	AC	4	9	0	P1	CGGAGGCGAAACTTACCACA	GAGAGTGCTGTGAGCCTTGA	5848129	5848343	215
2	TAG	1	6	0	18White	GTTGCACCACACCAACAACA	GGAGCCCTTCCCCTTTCTTC	5848883	5849092	210
2	CGC	1	6	0	Han21	GGAGCGAGCTCGAGGGTTTA	ATGGGGCTCTGAAATCCGTG	5849495	5849702	208
2	TG	17	7	0	B73	TGTCGCTAACACAAGGACCC	TACAATACAATGCACGCGCG	5854400	5854601	202
2	A	1	11	0	178	ACAACACCCCTGATGGTTCC	GGAAAGATCGGGGTCAGGTG	5857586	5857709	124
2	CTC	17	6, 7	0.291	B73	AGCAGCACGCATCGAGAATA	GGTACCGGTGAAGTGTCGTC	5863616	5863834	219
2	A	2	10	0	17564	CCAGCCATACCACACCAAGT	TGGGAGTGTTAGGAGTTGACG	5866060	5866305	246
2	G	17	10	0	B73	GAGGCGACGCTTTCCAAATC	ATTGGTTCCGGGACTGTGTC	5894216	5894389	174
2	T	14	10	0	17564	GATACTGCCGCAATGCATCC	CCGAATTCTGAATGCCACATCC	5899288	5899474	187
2	GAA	17	11, 12	0.111	B73	ACGTGAATTAACAAGAGGAGTAGGT	TGGATGGGCAATGCATATGC	5920771	5920974	204
2	AAT	15	6	0	B73	ACATGCCCTTGTAGTATGGAAT	ACTCCAAATTTGATTAGCTTGTTTTAC	5997847	5998063	217
2	A	15	10, 11	0.124	B73	CTCTGAGGCTCTCTGTGCTG	GCTGCTCGAGTACACACACA	5999186	5999376	191
2	CATG	17	5	0	B73	GCGGATCGGAGTTATCACGA	TGGACAGCATCGCAGGAAAT	6000626	6000819	194
2	GAA	17	6	0	B73	CATGTCCATGATGTCCGGGT	ACAGAGCAATGTCTCGACGG	6001991	6002178	188
2	GCAT	17	5, 6	0.111	B73	AAGGTGGCGGCTGAAAGTTA	TTTACCTTCCGCACCTGCAA	6002296	6002506	211
2	G	17	17, 18	0.111	B73	GATCTCAGGCAAGTCGTCGT	GCTACGGGGCGTTCATATCA	6003953	6004072	120
2	A	3	10, 12	0.444	Mo17	GAGCTTCCTCGACACAGCTG	ATGTAAAAGTTTAAGCAAGCATAAACT	6005037	6005245	209
2	A	1	10	0	Zheng22	CGGGTCACCTTCCCTCAAAA	ACGTTCTGGCTGCTCAAACT	6013536	6013731	196
2	A	1	10	0	RP125	TACTGTTGCAGCCGTGGATT	GCTCAGTACATGGATGGGCA	6020711	6020926	216
2	GGC	17	8	0	B73	AAGGGGTCCGAGGAGTACTT	TTAGTCGTTGACCGTCTCGC	6022415	6022637	223
2	AT	16	9	0	B73	GTTCGGTCTCAGGGAGAAACT	ACAGCGAGTGGTCTCTTAGC	6025003	6025117	115
2	T	15	10, 11, 12, 13, 14	0.631	B73	TGAAACGGGTGGTCTTTCCC	CCGTTGGTTGTTGCTGGAAG	6027916	6028088	173
2	A	10	10, 11, 15	0.46	B73	GGGGCAAGTGTCCCTCATTT	GAATGGATTGCGGCTCGAAC	6031652	6031765	114
2	T	2	10	0	Zheng22	CCTCCAGGCGAGAGGTTTTT	CACCAGCCACGCTCTCATTA	6032930	6033088	159
2	A	17	11	0	B73	TGTCACGACCAGACGATTCG	GGGGAAGGTGAGGATTTGGG	6037158	6037337	180
2	T	1	10	0	18Red	AGGCGAACAAAGGTGCATCT	GCAGCACAGTTCCAGCATCT	6043968	6044167	200
2	C	1	10	0	18Red	ACTAGACTACCCCCAACAGCT	TCCGGCACTCTAGGTCTACC	6044372	6044527	156
2	A	2	10	0	RP125	ATCAAGCATATCCCTGCCCG	GCAACTGTTCCTGCTTGAGC	6044866	6045142	277
2	TA	17	26	0	B73	GCTATCGCAGGTGTAGTCCC	CGTAGCAACGCACGGACATA	6047898	6048053	156
2	ACA	17	10	0	B73	CAGCCAATTGGTGTGGGTTG	TCTCTAGCCTACCCCAACGT	6086467	6086609	143
2	TA	17	17	0	B73	GCCCTGGGCTTCCATTAGTT	GCTAGTCAGGCGGTTCATGT	6091788	6091885	98
2	T	1	10	0	RP125	TCCATCCAAGAGCAGCATGA	AATTGCGGTAACTGTGGCAG	6092442	6092741	300
2	T	1	11	0	RP125	TCAAAATACCCAAGCCTCCTTG	CAGCAGCCTTTCCAACATCC	6093461	6093649	189
2	C	17	15	0	B73	GACGTGTGACTCCAGACTCG	CCCTGGCGATACTCCATTCC	6118097	6118251	155
2	T	17	10	0	B73	ACAGAATTCGGTCTCTCGTGT	AATGATACGCAGCCCTCCTG	6129125	6129281	157
2	A	2	10, 12	0.5	P1	ATCCCCTCCGGTTTTTGGAC	AGGCTTTCTGGTGCTGATCC	6139030	6139240	211
2	G	16	13, 15	0.117	B73	CTAGAGACCACAATCCCCGC	CACTGGATCAATGCGACCCT	6141102	6141283	182
2	CA	1	7	0	Mo17	ACCTCGGGGCTACGATTAGT	CAAGAATATGCTTGGCGGCC	6142576	6142752	177
2	T	17	10, 13	0.111	B73	TTATTCACGCGGCTTCGGAT	TCGTCGAGTCATTGTAACAGT	6142916	6143092	177
2	C	16	15	0	B73	ACTCGAATTGCGCTGGTACA	TCTCCTTCCTCTCCCCACTG	6143283	6143489	207
2	G	17	22	0	B73	AGACAAGCAAAAACGGCGAC	CTTGTCCGACTTCCCGTCAG	6157175	6157350	176
2	TA	15	7	0	B73	TGTGTCGATGCTCATCCGAG	ACTACAGCTAGCACGGTGTG	6172910	6173037	128
2	GACG	16	5	0	B73	CATGATCAGGAGCGAGGACC	TCCGATCTGAGGGACACGTA	6173855	6173968	114
2	ACGT	1	5	0	Zheng22	TGGTATCCAGTCTGCCGGTA	CCACCAACTACCCTGCATCA	6173897	6174075	179
2	C	1	10	0	178	TCGGGTTCAGAGATCGATGC	GTCCAAGTGTTGCTGCCTTG	6175690	6175868	179
2	AG	17	13, 17	0.111	B73	GAGCCTGCTCATGTGACCAA	GCAGCACGCCTGAGATCTAA	6176962	6177099	138
2	GATG	16	5, 6	0.117	B73	TGTGTGGTCATCGTCTCTGC	AATTGCACTATCCAGCGACT	6177301	6177517	217
2	A	17	11	0	B73	TGCATGGCCACCTGATTGAT	CACCGCCTGCTGGTATACTT	6180561	6180668	108
2	T	4	10	0	Z.mexicana	ATTACAGCAAAGTCGCCCCA	AATCATGAAGCCATTGCCGC	6180982	6181256	275
2	ACGCC	14	4	0	B73	CACTAACCTGTCCCACGGTC	ACTCAACCGGGGTTCACTTC	6182284	6182476	193
2	A	11	10, 13, 15	0.314	B73	TCGTGCAGTCATGTTTCGGA	ACTGCTCAATCTGTAGAAGGTCC	6186673	6186863	191
2	A	1	14	0	17564	AGGCATGAAGTCCTCCCTCT	TGATGCTTGTACTACCGCGT	6186984	6187183	200
2	T	9	10	0	B73	AACGGCGGAAAACAAGAACG	AATTGTCTCCGTCGTGCACA	6188727	6188883	157
2	G	16	10, 12	0.117	B73	TTGTGTATGTGTGGCTCCCC	GCGCATGTAGCTGTTGAACC	6206749	6206951	203
2	AT	17	23	0	B73	ACTTCACCATCACGAACACA	CGCTATTCCGGTCGATTAGCT	6212474	6212718	245
2	AT	15	7, 8	0.124	B73	ACTTCACCATCGCGAACACA	TCCGGTCGATTAGCTGAATTGT	6220524	6220732	209
2	A	16	10, 13	0.117	B73	CTATTCACCGTGCATGCGTG	TTGAGGGCAGTAGTGTGTCG	6300386	6300572	187
2	A	15	11, 12	0.124	B73	CTAGTCTCGAGCTGCCCAAC	GCAGACCTGAAGGCTAGGTC	6304059	6304195	137
2	T	14	10, 11, 14	0.255	B73	AGCTCATTACACCCCTACATGT	ACACGTTGCATCACCGAGAT	6319952	6320078	127
2	AG	1	7	0	18Red	TGTACACTCGTGCTTCGCTT	TCGATGCGTCTTCACCTAGC	6321210	6321488	279
2	GA	1	8	0	P1	AAAGACCGGCTTTGCATTGG	TCGATGCGTCTTCACCTAGC	6321411	6321539	129
2	T	13	10	0	B73	GGTTGTCTTACCCCCACAAGT	TGTTTGGTGTGCAGGTTCAG	6327461	6327634	174
2	TA	17	15, 20	0.111	B73	GTAAGCTTCCCCCAGCCTTC	AGCCTAGTCGACCCTAGTCA	6330528	6330709	182
2	A	1	10	0	17564	GCAAATCCCCAAAGAAGGCA	TCTGCCTTCCAAATCCAAGGA	6343823	6344013	191
2	AG	17	7	0	B73	GCGAAGGTTAGAGTTTGCGC	CCTCCCCACGCCTCTTTTTA	6344367	6344545	179
2	TC	17	9	0	B73	CAGCCTAGGATTGGACCACC	CTTCACCGGGACTGTACGTC	6346569	6346746	178
2	TA	17	22	0	B73	GCGCGTTCTCTCTCTCTCTC	ACTCACGCCTGGCAATCTTT	6346679	6346918	240
2	C	17	11	0	B73	CGGGATAACCACCGTGTCAT	GACCCTATCATGACCAGGCTG	6391644	6391844	201
2	GCTCT	17	4	0	B73	CGCCATGGTGAGTGACTGAT	CGCGAGGTTTAATTCAGCCG	6462328	6462447	120
2	AT	17	14	0	B73	CCCTCATGCGTTCGATCGTA	TCAGCGTCTGTAGGCGAATT	6464341	6464815	475
2	T	17	10, 12, 18	0.215	B73	GCGTGCAAATTTCTCTGTCCC	ACATCATGTCCTGGAGCAAAGT	6467977	6468183	207
2	A	1	10	0	Huangzao4	AGCATTTGTAGGCATTGGCA	GATGTTGACCTCCACCTCCC	6472014	6472200	187
2	A	13	10, 11	0.26	B73	CACTGCAATTGGAATTGGCCA	AGGAATGATGGGTTCAGGCA	6480098	6480284	187
2	G	2	16	0	Han21	GCTTGCAACGATGACGCTAG	ACCTACACATAGTGCACGCC	6520959	6521070	112
2	T	16	10, 11, 12, 13	0.492	B73	AACAGAAGCTGCTAGCCACA	ATACAAGCAGGGTGTGGTCG	6522132	6522278	147
2	CG	16	7	0	B73	CGACCACACCCTGCTTGTAT	TGATCGAGAGGCAACGCAAT	6522259	6522470	212
2	T	1	10	0	Huangzao4	ACGTCCAGGCTTTTTCGGAT	GTCGCAGTCGTGGTGTCTAA	6527337	6527480	144
2	GCG	17	6	0	B73	GAGCTCGATGAGTCCGACG	CCGTTCGGATGCTCCAGAG	6528111	6528264	154
2	A	8	10	0	B73	AAGCGTGATTCAGATCGGCT	CTAGGGTCGGGGTCATGTTG	6541251	6541443	193
2	A	1	10	0	Dan598	GGACAGAGCCGGTGAAACTA	TCTCTCGAATCCTCTCCGGT	6541691	6541840	150
2	AAGAA	17	4	0	B73	CCCTTTTCCCATGCTGCCTA	GCGCGTTTGCTCAGAAATCA	6589047	6589157	111
2	T	2	10, 11	0.5	18Red	TCGTTTGACCGACTTGTCCT	TTTCCTTTTTGCAGGCTGGC	6609843	6610109	267
2	A	11	10	0	B73	AGGAGAGAGGGCGAAAGACT	TTTGCCCTGATTGGTTTGCG	6673339	6673532	194
2	C	17	10, 16	0.111	B73	TTAGCAGCACGGCTTCATCA	GCGCAAAAAGAAGAGGAGCC	6673747	6673886	140
2	T	15	10	0	B73	GCTCCTCTTCTTTTTGCGCC	TCGTCGTCTTTCCGAAAGCA	6673868	6674010	143
2	T	12	10	0	B73	TAAAGCAACCAGAGCAAGCG	AATGATCCGTTCGGCGTGAA	6675810	6675981	172
2	T	6	10, 11	0.278	Z.mexicana	CAAGCTAAGGTGAGACCCCC	ACTCGTCAGAACATTGGCGT	6675821	6675922	102
2	C	2	10, 14	0.5	Dan598	GGGAGATCGTTTTGAGCATGC	ACTCGTCAGAACATTGGCGT	6676085	6676261	177
2	AG	1	7	0	Han21	ACGCCAATGTTCTGACGAGT	CCTCATCGTCGTACGGATGG	6676242	6676444	203
2	T	12	10	0	B73	AGGTCTCTCCAAAAGCAGGC	CAGCCGTGTGTGTGACTTTG	6676730	6676833	104
2	T	17	10, 12	0.111	B73	CAAGTGGCGAGTGGTTTGTG	CCAACCAATCAACCATGCCG	6677048	6677237	190
2	ATCCA	16	4	0	B73	GGAGGGAGCAGAGACCAAAC	ACATAGCGTGTGTGTGTGGT	6677421	6677586	166
2	GCA	17	7	0	B73	AAGAACACGACGACGACGAA	CTTCGCTTGACAAACGCACA	6680521	6680716	196
2	A	1	10	0	Huangzao4	GCTTGGACGTGGCAATTCTC	GCCGGTGGTACTCGATTCAT	6692710	6692811	102
2	A	1	10	0	P1	GAAACGCTCTTGGGTGAGGA	ACATCACATGAACCCCCACC	6726414	6726883	470
2	AT	14	8, 9	0.133	B73	GGTGCCCACACTGTGTACTT	TTCGCTCGTGAATCGTCCAA	6732488	6732691	204
2	A	13	10, 11	0.142	B73	CAGCTCTGCTCCGAAGTCAA	AGCTGGGGATAATGCCGAAG	6777373	6777565	193
2	T	13	10	0	B73	CAGGTGGTGGTGGAATCCTG	TCAGATCATTAGACGATTCTTGGT	6809553	6809753	201
2	T	2	10	0	178	TGACCCCACTTTTAACCTCCC	GGGAGGCTTGATGCTTGTCT	6818586	6818785	200
2	T	11	10, 11	0.165	B73	GTACTAGCTGCCTGCCTTCC	TGACCTGGTTTGCCCGTTTA	6867269	6867413	145
2	CCGGG	17	5	0	B73	CCGTTTAGCCCGCTTTTTGG	CGCTCCTTGGTCCATGGTAG	6868426	6868634	209
2	T	16	10	0	B73	CTTCAAGATCCCCGACGAGG	AAATCTGAGCTCGTGGAGGC	6873397	6873596	200
2	GGC	17	6	0	B73	GCTTGAGGTACATGAGCCGT	CTTCTCCTCCTCCGCCTTCC	6874065	6874261	197
2	GTTT	17	7	0	B73	CATGTTCCTCTCCGTCTGGG	AAGCCCCCTCGGTAACTTTG	6874294	6874512	219
2	TTTC	17	5	0	B73	TCGGCGTTCTACAGACTTCC	CGCATTTCGTGGCAGATGTT	6928956	6929173	218
2	T	13	10	0	B73	GAAATCGCGTCATGTGGCAA	GCCCGTCTCTCCCATAGTTC	6930515	6930706	192
2	A	16	10	0	B73	CCACCTAGACAAGCCTGAGC	AGCATAGTAGGGGTAAAGCCA	6934783	6934990	208
2	CGGGGA	17	4, 5	0.111	B73	CGGTGTTGGTCTTCTCCTCC	TACCAGTACCACCGCTACGA	6937006	6937434	429
2	T	17	10, 11	0.111	B73	TCGTAGCGGTGGTACTGGTA	CACGCGAGAAGATTCCTGGA	6937415	6937586	172
2	TCCCA	1	4	0	P1	TCATGGGAATGCGCAAACAC	CGTTGTTTGGTGATTCGCCA	6937804	6938007	204
2	T	1	10	0	Mo17	GCCAACTGGAACCTAGCCAA	TCGACACAAGCTTTAGTGGTTG	6943258	6943463	206
2	A	17	10	0	B73	GCACATGTATGCAAACACACA	TGGCGGAACTTTTCTCATGAC	6948100	6948179	80
2	A	16	10, 11	0.459	B73	AGTTCCTGTCACTGGATGCA	CAGGCGGATACAGATACGTGA	6949661	6949860	200
2	T	6	10	0	B73	GTCTAGCTGAGGCCTTGTGG	AAAAGGGCCATGCAGAGCAA	6950287	6950389	103
2	A	3	10	0	P1	TCAGGACTCTGTGCTTGAACA	TTTGGGCTCTGATCTGCTGG	6953949	6954213	265
2	T	17	11, 12	0.208	B73	CTCCTCGAGGTACCGGGTAT	TCTACTGACAGAGTCGGCCA	6992383	6992547	165
2	T	1	11	0	ES40	TCTGCCAGTAAGTACAGTCCAC	GTTCGTCCACTTTCCTCCTCA	6993791	6994000	210
2	TA	12	9	0	B73	TCGAAGTGTTCCCTGTACGC	CCAGGTGCATTTTAGTGCCG	6995580	6995703	124
2	GAG	15	6	0	B73	CGCAAAAGCCTGCCAAGAAT	ATCTCCGCCTCCACCTGTAT	7083363	7083516	154
2	CT	17	9	0	B73	TTGCCCTGTCTCCTACTCGT	CCCAAAACCCGACGAATTGG	7085262	7085478	217
2	TA	17	7	0	B73	AATTCGTCGGGTTTTGGGGT	CCCAGGGCTTCCATTACCTC	7085461	7085606	146
2	A	17	10, 11, 12, 13	0.394	B73	TGAGACGGTTACGGTGTAGC	CCAGCATCAGTTCAGACGGA	7092390	7092565	176
2	A	5	10, 13	0.32	P1	GTCCGGCAGTGAAAATGCAA	CCAGGCGCTGATAAGAGAGG	7101984	7102269	286
2	T	1	11	0	17564	GCTGAAACCCTGACCTCCTC	CCTTTGGCCACTGACGATCT	7104931	7105129	199
2	AG	17	25, 27, 28, 32, 35, 36	0.671	B73	AGCAGCAGTAAACCAGCCAT	TCGGACTTTGGCATGGCTAG	7108894	7109132	239
2	T	1	10	0	RP125	TACCAAGTTTGACCGGCTCG	TTATCAGAGGGGCGGTAGGT	7163282	7163532	251
2	A	14	11, 12, 13	0.52	B73	AGCTCCATGCCTGAACCAAT	GGCGCCTTTTCTGTCAAGTC	7163932	7164143	212
2	A	10	10	0	B73	CCCTGACCGAGCCTTTTGAT	ACATGCTTGGTCAAGGTGGA	7164762	7164930	169
2	A	1	10	0	18White	CAGTATGACACCGAGGCTGT	AGCAAACACTACCCGAGTTGT	7175299	7175495	197
2	T	14	11	0	B73	CGGTAGGAGGAGGCAAAGTG	TCCAAGGCTAGATTTTGAACTTGT	7193253	7193443	191
2	TA	17	7, 11, 14	0.215	B73	AGAAGTGCAGTTGACCCTGG	AGCCAAGAATGTCGTGTCGT	7218820	7219021	202
2	TC	3	7	0	Dan598	GTGAAACCTCGCAGATGGGA	GCGTGTACCTGGTTGACTGA	7222192	7222276	85
2	T	17	10, 11	0.111	B73	GCTATCCGCCTGTCCATTCA	ACAGTGAAAAACGATTACGATACTGA	7246060	7246171	112
2	AT	9	7	0	B73	GGGGCGAGATCGATGGATAG	GGTGGATGGTCCGTCAAACA	7265987	7266172	186
2	T	13	10	0	B73	TCTGGCTCACGGTCTCCTAA	AACAGTTCAACCCCACCCAG	7273178	7273360	183
2	A	13	10	0	B73	AGTCTCATGCAGGTGACAGC	TGGGAGCAACGCTGTATTCT	7273450	7273569	120
2	G	12	11	0	B73	AAGCGATCCAAGCTGAGAGC	ACCGTGCCATCTCTGTGTTT	7329041	7329213	173
2	T	16	10	0	B73	ACACCTTCACGGCCAATATTCT	TCTGTCCATTAGCTCTGTTCAGT	7363076	7363284	209
2	A	1	10	0	18Red	TAAAGCAGGTGCAAAACGGC	TGAGACGGAGGGAAGGGTAG	7364010	7364129	120
2	TA	15	8	0	B73	TGCCTTCATCTGAGCCTAGC	ACGGAAGTATCCAGAGCAAGC	7364766	7364973	208
2	T	1	10	0	18Red	GGTCAAGGCCACTTCCTGAT	CTCTAGCGTACATGGGCAGA	7366624	7366798	175
2	GCA	1	6	0	18Red	TGTACCTTGAGATGCAGCGG	ACAGAGCAATGCACACATGAG	7368583	7368800	218
2	C	17	19	0	B73	TTTTCCCTTTCAGCCGGTCG	GGGATTTTTGGCCCACTTGG	7442263	7442472	210
2	C	17	10	0	B73	CCAGATGCAACGCAATGACA	TGTGGTCTATGTGAGGTGCT	7469267	7469456	190
2	T	1	10	0	RP125	GCTAAGTGGAGGACGAAGGG	GAGAACCTCCACCACGGAAG	7474035	7474311	277
2	T	11	10, 11	0.165	B73	CGGCTTAGTGAGAACGGAGG	CAACTGGCTGATTCGCCAAG	7480762	7480963	202
2	A	1	10	0	Huangzao4	ATGTGTTGCGTTGGTGAAGC	GACACATGAACAGGGCATGC	7485965	7486399	435
2	TA	1	7	0	Han21	TCTCGAAACGCCGACAAGTT	CGGGCCCAGGATTTAGAGGA	7514989	7515187	199
2	CAATC	1	4	0	18Red	ACATACCGTGTAGTGTGCAA	ACAAGTAGACAATATGGCGTGT	7572951	7573133	183
2	AT	17	30	0	B73	GAAAGGAAACAAACGGGGCC	TGTGGACGTCTACACTGTGC	7573674	7573830	157
2	TA	17	9	0	B73	TTACCTTTCGGGAGGGAGGG	TGTTGCTAGTTACCCGCATGT	7576963	7577160	198
2	CCGCG	17	4	0	B73	ACAACGACAGTCGACAGGAC	ACTTCTTTCTTCCTCCCGGC	7578509	7578649	141
2	T	17	10, 11	0.111	B73	CGAGCAGGTAATGGTTGGGA	TGTTGCAGGCTGGTGTTGTA	7580456	7580651	196
2	TA	13	7	0	B73	AGCACAGGCAGAGTCTCAAA	TCCTGCAAATGAGGCCGATT	7581533	7581734	202
2	TC	15	7	0	B73	GGTGTAGCAGACTTGGGTCA	GAGGCTGCACAACTCAATGC	7584174	7584372	199
2	TGGGC	16	4	0	B73	ACAGTTTGTTGTGCTGTGGC	GAAGCGACGTTGGCAATACC	7614593	7614804	212
2	T	3	10, 11	0.444	RP125	TTGGCGTGTTCGTTTTGTGG	CCCTGAACTGATTCCCGGAG	7619248	7619528	281
2	A	16	10	0	B73	GGCTGGTCGCTATCAGTGTT	CCACATGTGACACGGTGAGA	7690706	7690832	127
2	GCGTG	17	5	0	B73	CTCACCGTGTCACATGTGGA	TTTCTGTGGAGCCAGCTGAG	7690814	7691018	205
2	CCCTC	17	4	0	B73	GCTTTACCCAACGGCTACCT	TATCCTCTTCTCCCGTGCGA	7700490	7700646	157
2	TGG	17	6	0	B73	TCGCACGGGAGAAGAGGATA	CCACGTCGTCGAACTTGGTC	7700627	7700818	192
2	A	16	10	0	B73	CAGAATGTGCGAGGGAGTGA	GCAACGCATGGGCATATTCC	7719044	7719252	209
2	G	17	11	0	B73	TCACCCCCAGCATGACATTC	GCGGCGACAATTTACTCGTC	7739314	7739481	168
2	G	16	10	0	B73	TGGATGCGTTGGAGTCGAAA	TCTTCGCTCTAGCCACTTGG	7742642	7742927	286
2	GA	17	7	0	B73	GAACTTCAGCTTTGTCGGCG	TGCTTCTACAGGGCTCAAGC	7775628	7776065	438
2	T	15	11	0	B73	GGAGGACAGACCCTGTACCT	CCCCAATTCATGTCGGACCA	7801467	7801614	148
2	T	6	10	0	Z.mexicana	AGCCAACAATCCGGGTTAGG	CTACGAGAACCCGCGTTTCT	7801571	7801812	242
2	T	11	10	0	B73	GGGCCATGTACGCTCATCAA	AAGCTGGCCACTGGGATTAC	7806652	7806792	141
2	TA	17	8, 11	0.111	B73	CGAGTGTGGGCAGATGGTT	TGGGTGCTACATATTGAAAAGCA	7881538	7881805	268
2	G	1	10	0	ES40	GCTTAACTGAGGCTCCCAGG	AGTGTCGGTATCCTACTGTCGA	7891765	7891973	209
2	A	15	10, 13, 14	0.24	B73	AATCAGCCAGACAGGGAAGC	GCGCCTTTTTAACGGGGAAA	7893289	7893462	174
2	A	5	10, 11	0.32	Z.mexicana	CCCAAACACGACCTGTCATG	TTTGTAGACCAGCGTGGGAC	7899518	7899817	300
2	T	16	10, 11, 12	0.398	B73	GTCCCACGCTGGTCTACAAA	GCTGCTATGAGAACCACCGT	7900203	7900409	207
2	T	14	10	0	B73	CGTCAGGCTTGCTTGACTTG	CGAAAACAGCTGTTGCGACA	7903084	7903275	192
2	T	2	10	0	Ye478	TTTGGGTCTGACAGGCTCAC	TGATAAGCGTACATGGCCCC	7904971	7905097	127
2	CA	17	26	0	B73	GTCAGAAAACCAGCCCCAGA	TTCCATGTGCGGCCACTATT	7906599	7906823	225
2	CA	13	8	0	B73	GCGACGCATGTGAGTAGACT	GCGAATCATGACAGTGCGAC	7907817	7908020	204
2	CACGG	2	4	0	Mo17	AGGTACCTAGCAGAGCACCA	CTTGTTGCTGTTGGTGGTGG	7908808	7909037	230
2	TG	4	7	0	P1	ATCCGGATGAGTCGTCGTTG	CCACGCCTGTCATCATCTCA	7908914	7909173	260
2	TC	16	7, 8, 9	0.508	B73	TTCTGCGTGCTCAGCAAATG	CTGCGCTTCTCACTCATTGC	7909593	7909761	169
2	AT	17	9, 10	0.208	B73	TTTTCCGGCACTCCTCTCAC	AGGCTTTCGGCGTAACGTTA	7910679	7910885	207
2	A	1	10	0	17564	AGCGTGCCTTTTGGATCTGT	TTGGTTTGGGAGTCGCTCTC	7915346	7915508	163
2	AT	17	7, 8	0.291	B73	TAGCAGCGTACGTTCTGTCG	CAATGTTGCCTGGCCTTGTC	7917113	7917276	164
2	GCCCA	1	4	0	CML411	CTCCGCCACTTGAAGGTAGG	CAAACGCACGCACGCATATA	7918310	7918493	184
2	TA	17	14	0	B73	CAGATCGATCGACCTGCTGG	ACCTGGAGAATGAGTCCAAGTC	7918751	7918977	227
2	T	1	10	0	Zheng22	GGCCTTGTGCAACTCTTTCG	ACTTCTCAGATTGTGGAGGTGA	8024525	8024669	145
2	TTTA	17	5	0	17564	CAATCCGTCCGATGCGAGTA	ATGATCCTGTCGCTGCTACG	8032821	8032987	167
2	CCCCT	16	4	0	B73	ATCCTCGAAGTGCAACGGTT	TTCAACAAGGCCAACCCCAT	8074853	8075062	210
2	A	17	12	0	B73	CTCCCTTTCCTGACTGCTGG	GATGGAGGCGGGATAAAGGG	8075126	8075404	279
2	TA	16	10	0	B73	CAACGCACGGGCATTCAC	CAATGTGATGTGGCCATGTGA	8139008	8139226	219
2	AT	1	7	0	Ye478	GCACGGGCATTCACCTAGTA	TCCGGTCCTTTCAAGAGTCT	8139012	8139167	156
2	G	17	11, 19	0.111	B73	ACAGTCGAATCAGAGAGCCG	AGCAGCATCTGAGTTGGAGG	8221379	8221510	132
2	A	17	10	0	B73	TGCCAACCATCTGTAGAAACA	GACGGAGGTGGAAGTGGAAG	8237408	8237607	200
2	GA	17	11	0	B73	TCTTGCTCTGGCCTCTGTTG	TGTGTGAACAGCAGCCAACT	8238252	8238470	219
2	T	17	10, 11, 12	0.381	B73	AGAGAGGAGAAGCCGGTCAT	TTTATTGGTGTGGGGGTGGG	8239648	8239852	205
2	GA	1	7	0	Han21	ACCCCCTACTGAAAGTTGCC	CGTCAACGGGGACTAGGTTC	8254308	8254517	210
2	GAT	1	9	0	81565	AATTTGAGACTCAGGGCGCA	CTGTTGAACCGCTGCTTGAC	8393176	8393413	238
2	C	14	11, 13	0.133	B73	GCAACTCTCGTCCATTGGGA	AACGTGCCTAGCTAGATGGC	8449755	8450181	427
2	T	16	10	0	B73	TATTATCGGTCGTGGCGTCG	CGATGAATCTGGGACGGGAG	8453696	8453896	201
2	A	16	11, 12, 13, 15	0.414	B73	AGGTGTACGAGAATAGCCACA	CTGGACGGGCAAAGGTTTCT	8454691	8454883	193
2	G	17	21	0	B73	GGTGGCTACCCTGACTACCT	TTGTTCATCATGCGCAGGAT	8459982	8460120	139
2	A	17	10, 11	0.111	B73	GCATGGTTGGTTACTTGCCA	ACCTTTGCTGCCAATCCTGA	8501213	8501369	157
2	GA	17	9, 10, 11	0.215	B73	ATGCAGATCGTGGCCATCAG	CTTTGCCTTTTTCGGGTGGG	8505180	8505333	154
2	A	1	10	0	17564	TACGGTATGTACGCGAAGGC	GATTGAGGGGGATTGAGGGG	8505720	8505993	274
2	AT	17	40, 41	0.111	B73	ATGCACTGTTCATGTCCGGT	CCATGTGCAAGGTGAACGTG	8603221	8603789	569
2	G	16	10, 12	0.117	B73	GCTTGGCCTTCACCTTTGC	CGAACCACGGGATAACCACA	8618204	8618407	204
2	T	13	10	0	B73	CACTCCACTGCATTTGCGTG	TGTACGCGTGTGCCTTGTAA	8731119	8731309	191
2	T	14	10, 11	0.133	B73	CGGTAGACCATCCGTAACCG	CGTAACACACCCCGCAGTAT	8733006	8733129	124
2	TG	17	11, 12	0.111	B73	GGCAACCGATCAGCTGTTTC	TGTCCACTCTCCACTGTCCA	8753069	8753484	416
2	AGCAT	1	4	0	ES40	GATCGCCGATGGATCCAACT	GACCTGCTCGATGGTCTCTG	8759846	8759972	127
2	CCGTG	17	4	0	B73	AACCGCAACGTCTCTCTAGC	CGGTTCCTGGAGCTCATCTC	8760533	8760728	196
2	A	3	10	0	Z.mexicana	GATGTCCCAGAAGCACAGCT	GACCTCAAAGACCAGCCCTG	8764286	8764546	261
2	T	2	10	0	17564	TGGGACTGAATGGTGCACTG	AAAGAGTACAGAACGCCCCA	8765903	8766134	232
2	C	16	11	0	B73	AGAGCTCACTACTTAGCCGT	TTCAACTCGCCCATCAACGA	8779902	8780100	199
2	T	2	10	0	Zheng22	GAATTTTCGTCCTGCGTCCG	GCCTGGGTACAATTCCGGAA	8826108	8826600	493
2	AT	1	7	0	Han21	GGACTCATCCAAGTGGTCCC	GGGGTATAACCTCGCCGAAG	8830607	8831116	510
2	G	17	11	0	B73	AAAAAGTCGTATGTGCCCGC	GGAGGAATGACTGCCCCAAA	8839176	8839256	81
2	T	13	10, 11	0.26	B73	TGAGATGGCTGGCTTCAAGG	ATGTGGAGGTAAGGCGAACC	8854988	8855196	209
2	A	9	11, 15	0.346	B73	TCAAGTTGACCGCACCCTTT	GGAACACTTGGATGCAAGCA	8855359	8855558	200
2	T	7	10, 11, 12	0.449	Mo17	TGACCGTACCCTTTCCTGGA	GGAACACTTGGATGCAAGCA	8855365	8855558	194
2	A	1	10	0	17564	TGAGTCCATGTGAAACAGTGGT	CATATGGGCCCGTTCACTGT	8861793	8862081	289
2	T	1	10	0	ES40	TGCAACACATGGAACTGGGT	TGCAGATTGAGTCCACCCAT	8868342	8868484	143
2	A	17	11, 12	0.111	B73	GCGCGGCATGTTGTTAAGAA	CCACTCTTTGACTGAGCCGT	8871049	8871240	192
2	C	1	19	0	ES40	ACCAATCCGCAAAGTTACCCT	AGGCAGGAAGGAACGTGATG	8877357	8877547	191
2	G	17	17	0	B73	CCATCAACCACCGGGGATAG	TGATCTTCCTTCACCGCTCC	8884636	8884699	64
2	A	4	10, 11, 14	0.625	P1	TCACGGCAATGTTGTCCAGA	AGGAGAATCTTTGCCGGGTG	8901303	8901584	282
2	TGCAA	15	4	0	B73	GTGGACGTGGAAGTAGCGAA	GCTTACCGCTGCTGTGACTA	8901995	8902161	167
2	T	13	10	0	B73	ATCACAGGGCTTGTTCGGTT	GCGCATACATACAATCCCGC	8902852	8903048	197
2	A	17	10, 12	0.111	B73	CTGTCAGTTGGGCAGGCATA	TTGCTGACTCGTCACCTGTC	8908633	8908741	109
2	TA	17	9	0	B73	TCCGACTCTCCAAATTGGCT	TATAGCGGTGCTTGCTGGAG	8949651	8949860	210
2	CT	17	10	0	B73	TTACTCCACTCCCCTCACCC	GGGGTTAGGGTTGGGAGGTA	8951639	8951848	210
2	A	16	11, 12	0.117	B73	CCCCACGCAAATCACCTGTA	TGCAGATGTGGGTCGATAGT	8956355	8956564	210
2	A	16	10, 12	0.43	B73	GCCTCGACACCTGATCACAA	ACCAAGAAACAAGCAATATCCGA	8958117	8958235	119
2	A	14	10	0	B73	AGCCGCATTTTAAGCGCAAT	CATGCAGATGACCACGGAGA	8959302	8959482	181
2	T	17	10, 11	0.208	B73	GAGCGGTCTTCCCACGTATA	ATTGTGCTGCAAAGCTGTCT	8963269	8963477	209
2	T	17	10	0	B73	TTCCCATTCTCGTTCCACAC	GCATCGCACCTTGACGTTTT	8964591	8964796	206
2	T	1	11	0	18White	AGCTCTTGTTCATCCATGCGA	ACCCCTAGACTTCTTGCTGGA	8968243	8968411	169
2	CA	10	7	0	B73	ACCCCTGAATGTTGCCAAGA	TATCCTGGTCGTGGGATGGT	8970783	8970989	207
2	C	5	10, 11, 13	0.64	P1	GCCCACCGTCCTAAAGAACT	TATCCTGGTCGTGGGATGGT	8970899	8970989	91
2	A	6	10, 11	0.278	P1	CCTCGGCGTCATAGGCTATG	TGTCTGACTGCGTTTCCTGG	9033818	9034048	231
2	A	17	10, 11, 12	0.519	B73	ACTAACACCGCATCATGCCA	CTGCATTCTCCCAGGTGAGG	9036420	9036615	196
2	AT	17	7, 8	0.208	B73	GCCACATAATCAGCTCGGCT	TGAATCGATGAGTGATAAATTGTGCT	9049839	9050049	211
2	T	17	12, 13, 14, 16, 17	0.478	B73	CCGAGCAGTAGTTATCGCGT	CGTTGCAATCAGCCATACCG	9051610	9051784	175
2	T	3	10	0	RP125	CCGCTTAGGTGTCCGACATT	TACGAAAACGGAGTGCTCAG	9052910	9053192	283
2	T	12	10, 11	0.153	B73	TCCGTACTTGCTTAGGGATTTGA	CCTCGAACTCTGGAACACACA	9053262	9053450	189
2	GA	1	7	0	18Red	CAACCGGTTTTTGGACGCTT	TCTTCCTGACACTCCCTCGT	9054679	9054843	165
2	T	16	10, 11	0.117	B73	AGTGTTAGGTTGTTGAGCATGT	AGTCGTGTAGAGACGGACTC	9057741	9057868	128
2	T	15	10, 11	0.124	B73	GCGCGGTAGCTCTTTTCTCT	CAGATGGCTGCTACGAGGTT	9061871	9062014	144
2	AT/TA	15	37, 38	0.124	Zheng22	TGGTCTACAAACCTACACATACAACT	CTCGTCATTCGCACTGACCT	9062658	9062866	209
2	AG	1	7	0	18White	GGACAACCGAGTCGTCTGTT	CGTTGCCGTGTTTCTTGCTT	9083285	9083366	82
2	T	5	10, 11	0.48	Z.mexicana	CAAAGCACGGGTGGATTTGG	CGGGTCTGCTGAGGAAGTTT	9083362	9083524	163
2	T	17	10, 11, 17	0.443	P1	AAGGAATCGTTCTCGCACGT	TCGTCCTTGGCCTCGAATTC	9083652	9083825	174
2	A	11	10	0	B73	CTTCCTCAGCAGACCCGATC	GCGCCGAGTGGAGGAATTAA	9083880	9084087	208
2	T	9	10	0	B73	TTAATTCCTCCACTCGGCGC	TCCGAGCTCGTAATCATGGC	9084068	9084226	159
2	CGA	17	6	0	B73	CCAAAAAGGAGACGCACAGC	GCGCTTACATTTAGCCGCTC	9084427	9084576	150
2	A	16	10	0	B73	GTGGCACAACAGGACTGTCT	TCTTTCGAGAAGGGAGAACGA	9087308	9087454	147
2	A	2	10	0	18Red	TCGAAATAGAGATAGTAGTACTCCCT	AAGCTCCCCCATGCCAAAAT	9088983	9089231	249
2	C	17	10	0	B73	GGGTGAAGTTGGGCTCTTGT	GTCCTTTTGCTCTCTCCCCC	9199138	9199340	203
2	T	2	13	0	Z.mexicana	ATACAGGTCACACAGGCAGC	GTGGTGGAGTCCGAATCGTT	9202025	9202492	468
2	A	16	10, 11, 13, 14, 15	0.563	B73	AAGCAAGAGAACGCCCCAAT	CACCACCACCGATCGAAGAA	9202558	9202752	195
2	C	12	10, 13, 14	0.403	B73	TCGCTGCCACTTTTAGCTCT	AGCTCCTCTGACGATTTGGA	9205260	9205435	176
2	GGAT	1	5	0	18Red	GAGTCGGGATCGGTTCCTTC	CCCTCCTCTTTCTGCCTGTG	9206152	9206269	118
2	GTGCA	17	4	0	B73	ATGGATGGATGGTGCAGCAA	AAGAGCCACTAGGAGGAGCA	9257867	9257991	125
2	A	2	10, 14	0.5	Z.mexicana	AGAAGCACCCAGGAAGCTTC	CGCCACCGTCTGTTTTGTTT	9258101	9258283	183
2	A	16	10	0	B73	ATCCCCCTGGAATCACGAGA	AAGCCCTGACGCTCTCTAGA	9262987	9263125	139
2	CT	3	22	0	Zheng22	CATGCTCACCTAACGTGGGT	GTGGAGCCTGGAGTGAGAAC	9267745	9267886	142
2	CGGCT	17	4	0	B73	CCTGCAGAGCTGTAGATCCG	GTGGTGGCGGTAAGTTGGTA	9269875	9270053	179
2	ACA	13	6	0	B73	CTTCTCTCGTTCAGGCAGGG	GCCGGGTCGACTAGCTTATC	9300561	9300777	217
2	T	17	10	0	B73	GCGCGTGTATTCAACCGTAC	ACCCAATCCTCCTGCAATGG	9301002	9301176	175
2	ATA	17	6	0	B73	TGACCTAGATAAGTGTAAAGCCCA	TGAACTCCATTCAGAGGTGCA	9302879	9303079	201
2	TGCC	1	5	0	Mo17	GGCGGTGGTTTTCGTTCTTC	GGCTGCTCTACCACTCGATC	9332023	9332302	280
2	CCAT	17	5	0	B73	CTGGGGTTAGTTGGTGGGTG	GTCACATGACGCTCACATGC	9332411	9332607	197
2	GA	1	7	0	Huangzao4	ACTAGCGGTACTGTGTGCAC	CGTAGATGCCCGCCATAACT	9332872	9333057	186
2	TC/CT	17	11, 12, 13	0.381	ES40	TGCTTGCCAGATCCATCAGG	GCGTCGAGATCAAGGTCGAT	9334115	9334210	96
2	A	14	10, 17	0.133	B73	CGCTTTTTCTGCCCGATCTG	CTCCGGCGTTCTCTTCTCTG	9334674	9334794	121
2	A	17	10, 17	0.208	B73	CAGAGAAGAGAACGCCGGAG	CAGCCGGTCACGTTTGATTC	9334775	9334936	162
2	A	16	10	0	B73	TGACCCACAACAATTCACGGA	CAAGGTCGAGTCGTAGGTCG	9335745	9335923	179
2	AC	17	8, 9	0.457	B73	GAAAATGCTGCCCTGCTAGC	ACGCGACAGAAACGAAAAGC	9337984	9338173	190
2	A	1	11	0	17564	TCCACGCCCTGAATCCTAGA	AGCTTGTACTTGGCTGGCTT	9338298	9338414	117
2	T	1	10	0	18White	CCTCTTCCGTTTCCGTTCCA	ACTGCCATTGTCTCCAGAGC	9339302	9339493	192
2	A	2	10, 12	0.5	Z.mexicana	GCAAGTAGCCACTGGATCCA	TTGCAGCTGAAACCGGAGAT	9345314	9345565	252
2	A	2	10	0	Z.mexicana	CCGCATTCCAGATCGCTACA	CCACACTCCAACGGACATGA	9345453	9345704	252
2	A	14	10	0	B73	GCAAGTAGCCACTGGATCCA	TGTAGCGATCTGGAATGCGG	9345727	9345885	159
2	A	17	10, 11, 12	0.381	B73	CCGCATTCCAGATCGCTACA	TTGCAGCTGAAACCGGAGAT	9345866	9345978	113
2	TC	17	17, 18	0.208	B73	CTCCTCCTCCTGGTTGCTTG	TGGCTAAACACCTGCTCGTT	9346152	9346373	222
2	A	15	10	0	B73	TGCAGCATTTTCACCAGTAGC	AGGGGCAAAAAGCTTCACCT	9348657	9348752	96
2	TA	17	7, 8	0.111	B73	AAAGCAGCTAGGCAACGGAA	GGCACAAGAAAGCACATGCA	9349510	9349715	206
2	AT	14	7	0	B73	AGGCTGCTTCAGATGATTGGA	AATGCTATGCTGCCCTCCTC	9380770	9380966	197
2	A	12	11, 13	0.278	B73	TCGCCATCGGATTCAGTAGC	GAGGAGTAGGCCGGACAAAC	9381082	9381252	171
2	GA	17	8, 9, 12	0.443	B73	GTTTGTCCGGCCTACTCCTC	CGCCTCTCGGACTTTTTCCT	9381233	9381322	90
2	T	5	10, 15	0.48	Z.mexicana	ATCCGGTCAGAAACCTGCAG	ACAGTGTTTCGAGCCTACGG	9381892	9382136	245
2	G	16	16, 19	0.117	B73	TCCACCAGGACATCGGAGAT	TCGCGGGAGATAGAAGTTGC	9382103	9382209	107
2	T	14	11, 15	0.133	B73	ATCCGGTCAGAAACCTGCAG	AAGCAATCCCGGATGGTCAG	9382291	9382480	190
2	ATA	17	9, 10	0.111	B73	GGAATTGGGGATTTGGGTGC	GGATGTGGTTAAGGAGCCCC	9383140	9383346	207
2	AT	16	7	0	B73	GCAACATTTATATCTCCGATTAATCCT	GCGCAACCAAGACACAAACA	9384566	9384753	188
2	A	3	10	0	RP125	GGGCTTGTTCGGTTAGCTCT	GATTGGAGGCCTCGTGATCC	9388506	9388743	238
2	CGG	16	7	0	B73	CCGTTGCGATGCTAGCTCTA	AGTTGCAGTGCTGTGGGTAG	9395663	9395866	204
2	TC	1	61	0	81565	TGGTGATCTCGCAGGCAAAT	AGCAACAGCAACCAAACACC	9402275	9402559	285
2	CT	14	62, 63	0.133	B73	TGGTGATCTCGCAGGCAAAT	TGATGTGACCCGGGCTAAAC	9402275	9402582	308
2	C	17	10	0	B73	GTGGGACCGTTTGAGAGAGG	CTTGGAGATCGAATCGCGGA	9441659	9442090	432
2	AGGCA	15	4	0	B73	GTGCATGCGAACCCCAAAAC	ATGCAGCAGAGGTCATCACC	9447992	9448170	179
2	T	1	10	0	17564	GCCGTCGCCTGGTTTATTTC	TGTCACGCACCGTTCATCTT	9451994	9452168	175
2	A	2	10	0	P1	CTGCTCTTCCTCTGCCGTAC	GCTTGAACTCACCGACAGGA	9452611	9452900	290
2	TA	2	9	0	Z.mexicana	ATAGCGCCTCAGCACACATC	CCCGAACGGATATGGACCAG	9456928	9457222	295
2	A	11	10, 11, 12	0.314	B73	ACCAAGGAAGCAGCACAAAA	GCAAAGCACCACATGTTCCT	9458883	9459071	189
2	T	17	10, 11, 12, 15	0.394	B73	TTGAACATCCAGCACACCGT	GCCTCTGCAACAACTCCACT	9460689	9460885	197
2	ACAGA	16	4	0	B73	AACCGACAAGAACTCGACCC	GCTGATGCCTGGTTCCTTCT	9461029	9461239	211
2	GGCG	16	5	0	B73	AGAAGGAACCAGGCATCAGC	ATCTTTGGCCTGGACACCTG	9461220	9461433	214
2	TGGTT	1	4	0	CML411	TCTGTTGTGTTTTCCGGCAC	AGCTTTCTCGATGCCAAGCT	9461917	9462026	110
2	T	1	14	0	Dan598	ATGGAGGTCGGCCGAGATTA	GAAGGGCTACGTGTGAGCAA	9469180	9469365	186
2	AT	17	7	0	B73	ATCCGACCGAACACGTTCAA	GGTTGGACCGAGACGTACAA	9470137	9470276	140
2	T	17	10, 12, 13	0.215	B73	ACAGGTTCTATCACAATGGACA	CACAAGCATGTCATCTTGTGGT	9501174	9501337	164
2	T	17	16	0	B73	AAGGCGGGGATAAAGACTGC	TGTTTACAAGAGCGCATCGT	9508291	9508491	201
2	A	10	10	0	B73	GGCTAGTGTCAGTGTAAGTTCCA	ACCCTGTTCCATCGTGATGA	9508583	9508716	134
2	A	4	10, 13	0.5	81565	CCCGGTTGAGGATTCCTGTT	ATGTCCGTCCTGATATGCGG	9511582	9511699	118
2	A	14	13	0	B73	GCTCTCGCAATTCCAAACCC	TGTGGCAGGGTAGCTCAATG	9514570	9514687	118
2	G	17	21, 23	0.36	B73	AGTGCAGGCAAAGACGAAGA	TTCCTTCGGTCGTGTCATCG	9514765	9514961	197
2	A	16	10	0	B73	TCTGAAGCGCTACGTTGTGT	CTCCACGAGCTTTAGGTTTGA	9540256	9540422	167
2	A	2	11, 12	0.5	RP125	ACGCACCAAGTCCTAAAGCT	GCCTAATCGACTGGTTGGCT	9543683	9543821	139
2	T	17	11	0	B73	ATGGTGGAGACGTTGAACCG	ACGTAGTAGTAGGGGCATACA	9547134	9547339	206
2	A	15	10, 11	0.124	B73	GTCTACAGCACCACCTCTCG	AGAAGTGGAGGCAGAGACCA	9556777	9556865	89
2	T	16	10	0	B73	ACGACTTGTGAGCGATACCC	TCCGCTTGGATGGAGAGAGA	9557438	9557608	171
2	CT	17	31	0	B73	GAGTGTCGTGTGAATCGGGT	GACTCTTCGAGCCTGATCCG	9557508	9557707	200
2	TA	17	26	0	B73	TGGTCCACCATCTGGCAAAA	CGCGCATCTCAAAGCCTAAC	9559485	9559681	197
2	T	16	10	0	B73	CACGGAGGAACAGAGAAGCA	ACGGCGACTCTCGAGTTTTT	9562581	9562771	191
2	A	12	10	0	B73	AAAACTCGAGAGTCGCCGTT	ATTGAGTCAACGGCGACTGT	9562753	9562947	195
2	CAC	16	6, 8	0.219	B73	GATCGAGTGAGCATGCCGAT	GCTGGCGCCTACTAACTAGG	9570460	9570662	203
2	A	17	13	0	B73	GGGACGTTTGAGCTGATCAC	GGGGTAGCTTGTTGAGTTTGC	9571120	9571299	180
2	CT	17	7	0	B73	GTACTTGTCTCGGGGTCGTG	ATCCGGCGCCCCCTATATAT	9571992	9572182	191
2	A	1	10	0	Mo17	GCCTTCTAGTCAGTCGTCTGT	TCGTCCCTCGCTCTATGTCT	9572464	9572640	177
2	AG	16	11, 12	0.117	B73	GCGATCCGGTCCAGAGATTT	TGCGTTGCCACTGACTGTAT	9601966	9602043	78
2	G	17	23	0	B73	GCCTTCCCGTCAGTTTCGTA	GAGGGTTCGGAGTTCGGATC	9602148	9602304	157
2	G	16	10	0	B73	TTGGCTCACGGTACATGTCC	TTGCCCTCTCTCTCGGACTT	9789945	9790117	173
2	G	17	10, 11	0.111	B73	TCAGTATCAGGACCAGCCGT	TGTGGCCTAGTTTAGTGAAAGT	9806544	9806734	191
2	T	1	11	0	81565	AGCGTACAGGTTCAAGCACA	CCTGTAGCGTGTCGACCTTT	9810451	9810684	234
2	TG	17	8	0	B73	CCTGCCCAAAATTGCGTTGT	TGGCATTTTGCGTCACAATCT	9827820	9828008	189
2	T	16	10	0	B73	CGGATGACGTCATGATCCGT	GGAGTGCTTGTACCTGGGTC	9848895	9849039	145
2	T	1	10	0	Zheng22	AACAAGCTCACATGCCTTCA	ACTTGGCACCCTTTGTTCAAG	9875720	9875862	143
2	A	2	10	0	ES40	GCTGACGTAGGGCTTCCTTT	AGTAGGTGCTAGCTAGGCGA	9877689	9877934	246
2	A	1	11	0	17564	TCGCCTAGCTAGCACCTACT	TGGTGGTAGTTTATGGGGTGT	9877972	9878230	259
2	T	2	10	0	Mo17	GCCTGCCAACGTACTTCCTT	GGACTTTTTGTGGCAGGCAG	9895056	9895223	168
2	A	16	10, 11, 12, 13	0.484	17564	GCTTGCCGTTGCCTTACAAA	AGCCATTTGCCGTCCCTTAA	9916383	9916531	149
2	T	15	10, 12, 13, 14	0.436	18Red	TGGCTCACTAGAAAAACTGTTGG	AATCGTACTCCCTCCGTTTTT	9917710	9917838	129
2	T	3	11, 12, 13	0.667	17564	GCAACAGACCTAAAGCAGCG	TGCCATTGTGCCAAGGTAGA	9919481	9919724	244
2	A	11	10, 11	0.298	B73	GCAATAAACGAGGCCCTTCC	TCATTGAGAACGGACGCCTC	9923376	9923496	121
2	T	4	10	0	Z.mexicana	TGTGTCATGGCGTGTAACGA	TCGTTCGCCGTTCATTCTCA	9923564	9923803	240
2	T	11	10	0	B73	TGTGTCATGGCGTGTAACGA	CAGTTCCCATTCCGTCCGAT	9924071	9924229	159
2	A	13	11, 15	0.142	B73	CACACAGCAAAATCGACCCG	GTCTACTATGCCGACCTCGC	9924856	9925067	212
2	A	2	10, 13	0.5	P1	TACTCTGGCCATTTCGCTGG	AAACACGTCCTCAAGGCCTT	9927814	9927982	169
2	T	17	11, 12, 13	0.215	B73	GAGTTCCGAGATCAGCTGGG	AAGCATGCGTTCGATACCCT	9935893	9936067	175
2	G	1	11	0	Mo17	AAGAAGTCCTCGTCGAAGCG	CGACCTACTACTACCCGCCT	9937026	9937194	169
2	A	14	10	0	B73	GGTGAGTTGGTGACTGTATCGT	TGCTCGCATGTTGTCTCTCA	9943233	9943367	135
2	T	2	10, 13	0.5	18Red	CATCGAAGCCCTCACCTACG	ATTTCCTGGCCCGTCATTGT	9947819	9948001	183
2	G	17	15, 18, 22	0.215	B73	GGTTGATGGATGGATGGGGG	CACACCGAGTTGATAGGGGC	9949608	9949746	139
2	TAA/AAT	17	21, 22	0.208	Han21	AATATGCTGCACGCCCAAAC	CACACTTTTTAGCCGGTGCA	9952111	9952300	190
2	A	17	25, 30, 31	0.215	B73	GAACAGATCCGTCGCCATCA	ACAGCATCCGGTTTCAAGTCT	9953349	9953575	227
2	A	12	10	0	B73	ATTCGCCGCCAATGAGCTAT	CACCATTGTCTTTGGGCAGC	9968615	9968774	160
2	A	1	16	0	Dan598	CCAAAGCAGATTGCCAGCAG	ATGGCTCGGTGCGTAGTATG	9969200	9969409	210
2	AC	1	7	0	RP125	CGTCAGTATGCCACGGACTT	ACACAAGGACGGCCTGTATT	10100409	10100645	237
2	T	3	10, 11, 15	0.667	RP125	GCGTACCTCCCCGATAATCG	ATTCACGTACTCCGGCCATC	10105114	10105382	269
2	G	2	10	0	Huangzao4	CGCAGTCAAGCTTTCATCGG	GACTTCACCCCTTCCTAGCG	10215628	10215862	235
2	T	1	10	0	Ye478	GCATGTAGGCCCACCACTAT	TTGCTCGGCGCCATAGATTT	10251670	10251791	122
2	TG	3	8, 9	0.444	Z.mexicana	TGCGCAAAATGTTCTTGTGCT	TGGGACAGCAGGATAGGTGA	10280697	10280942	246
2	TG	16	8, 9	0.469	B73	TGCGCAAAATGTTCTTGTGCT	CCCATTGGCTTCCCTCTACC	10281211	10281340	130
2	TG	14	9	0	B73	TAGTACGTACGGAGCAGGCT	GTGCCTCTTTCCAGCATTGC	10281560	10281768	209
2	T	14	10, 11	0.245	B73	TGCTCAGCCTTACAAGACAGT	ACCATCTCGTTCTGCTGGTC	10282224	10282351	128
2	G	17	27	0	B73	TCTAGCCCAAGAATCGCAGC	GCATCTGCTTTGAGATCGCC	10285161	10285380	220
2	T	15	10	0	B73	CTCGTCTTCCTTCTCCTCGC	GCCAAACTAACAGCACGGAC	10291244	10291441	198
2	TA	17	9, 12	0.111	B73	GCATCAGGTGGCATTAGGGT	CCTTCCACTGTTACAGACGGA	10293390	10293535	146
2	TG	1	7	0	178	CTGTCAGTGTGCCCTGCTAG	GACAAAGGCGGGCCAGTATA	10294372	10294540	169
2	A	17	10	0	B73	ACATAGACATCCAAACAAAAGCTT	AGTAAAAGGCAGGTGCAGGG	10297648	10297797	150
2	CCGCC	17	4	0	B73	CCCTGCACCTGCCTTTTACT	CGACAGCAGGTGGAGGTG	10297778	10297889	112
2	T	15	11, 12, 13, 15, 17	0.702	B73	GATATTGGTGGGCCCACGAT	AACATCCTGGGGAACTGCTG	10299320	10299635	316
2	TAT	13	6	0	B73	TGGGCCAGAAATGAAGCAGT	CGCCGATTCTACTGCCTCTT	10321197	10321676	480
2	A	4	11, 12	0.375	Ye478	CGGTGAGGGATTGACGCATA	GTCCAGCAACATGCCAACAG	10372827	10373034	208
2	A	1	13	0	Ye478	GTGCAACCAAAGCAGACTGG	TACCACGCGGATACATTGCA	10377326	10377596	271
2	T	6	10, 11, 13, 14	0.722	P1	AATGCGAAATTGGACCTGCG	TCCCTGTGCATGTGTCAGTC	10384990	10385219	230
2	TC	15	8, 10	0.124	B73	CCCAATCACGGATCTCTCGG	GCAAGAAGCAGGAGCAGGTA	10385327	10385424	98
2	A	15	10, 11	0.231	B73	TGCCACCGCCAAATTCTTTG	AGCCTAACCGGGAGACAAAC	10387215	10387386	172
2	T	16	10, 14	0.117	B73	ATCTCGCAGCACTGAAGTCC	CTCGAACCTGTAGACACGCA	10387832	10388018	187
2	T	14	12, 13, 14	0.5	B73	ATGGATGCGGCTATGGCTAC	AGTGAACATGTGCAGGCAGA	10388284	10388453	170
2	A	1	11	0	Han21	CGGCACTTTTCGAGGTCAGA	TCAGGGGTGTCATACGTTGC	10388732	10388894	163
2	AT	17	7	0	B73	CACTGTTTGCTTTATTCGCGGA	AGTGGTCTCGCAACATAGCA	10399390	10399512	123
2	AT	11	7, 8	0.496	B73	TGGAATGAGCTCCGGGACTA	TGAGACAAGGTCACAAGGGT	10403459	10403651	193
2	A	15	11, 12	0.124	B73	CGTAGTCCGTCACGTGGTAC	GTTCACCGGCAAAGCTTGTT	10409172	10409315	144
2	TC/CT	16	10, 11	0.117	Mo17	CGCTCCTTGCCTTTTTGCTT	TAAGGACCTCCGCTCCGTTA	10411314	10411459	146
2	ATA/AAT	2	14, 15	0.5	81565	CGTCGATACGTCTGGTCGAT	TGCGAATTGACGGTGCCATA	10413721	10413916	196
2	T	2	10	0	Z.mexicana	CGCGAATTTCCCCACACAAA	GTGTCTGGCATCTTGGTCGA	10445609	10445904	296
2	A	1	11	0	18White	CAGCTATAACGCGTGCACAC	CGATCGACGACAAAACCACG	10456077	10456274	198
2	TCCCC	1	4	0	81565	GCAAGACCCGAACAGCTTTG	CGAACTGTAGCCGCTACACT	10456781	10456960	180
2	C	17	11	0	B73	ACCACTGTGCCTATCTGTGT	GCCAGACTGCATCCTTCCTT	10467589	10467793	205
2	TA	17	12	0	B73	AGGCAACACATCTAAATACATAGCA	TCCCTTAGAAAAATGGAGTCCCC	10471499	10471700	202
2	T	15	10, 11, 12, 15	0.492	B73	TGGCATGTGTTCTTGCGTTG	TCCCGATGAAATGCAGTCCT	10480993	10481175	183
2	CTGCTC	3	4	0	Mo17	ACCGTGCGGATGAAGTTGAG	TTTGTTCGTGCATGCATGGG	10486856	10486984	129
2	A	17	11, 12	0.111	B73	TCCTTTCCTTGTTGACGGGG	TTTCCCTTCTCTTCCGCGTC	10487927	10488124	198
2	T	2	10	0	Zheng22	CCATTGACATGTGCAGTGGC	GAAACGCCGACGAAACAACA	10510008	10510478	471
2	TA	17	12	0	B73	ACGGAGCTTGTGTGAGAAGG	CCATATTTGGGCCCGAGTGT	10512293	10512469	177
2	A	17	10, 12, 13	0.305	B73	GGCACCCCTCTAAGGCTCTA	TTAGGGTCGGACTAGGCCAA	10544858	10545063	206
2	A	3	10, 13	0.444	Z.mexicana	ATTCCCCGCACCTCCAAATT	TTGTAAGCAAGGGAGGCGTT	10546154	10546450	297
2	T	1	10	0	178	TCATATGGTAGAGCGCTCGC	CGACAGGGAACAGGTCTAGC	10546647	10546768	122
2	A	10	10	0	B73	CTAGACCTGTTCCCTGTCGC	AGTGCCTGTTGGTCATGGTT	10546750	10546935	186
2	GC	17	7	0	B73	AAGCCGGTGGTGCTGATTTA	TCCTCGTCTCCGACCACAT	10554747	10554895	149
2	GGA	17	6	0	B73	GCGGAGACCTTATGCATGGA	CCACGCAAAAGGACCACTTG	10556305	10556501	197
2	TA	17	8	0	B73	TCCAGCTGTTTCGTGTCCAA	CCGTTCCGAGTCGTTGTAGT	10558414	10558627	214
2	A	4	10, 11	0.375	Z.mexicana	CGTTGTCGGCAGTCACTAGT	GTTCCAAAACGTTGACCCGG	10558968	10559267	300
2	T	4	10, 15	0.5	18Red	CCGCTACTTTGAGAGGCGAA	CGGTCGATGTGGTCATGACA	10559079	10559365	287
2	A	15	10	0	B73	GCTGGCAATTAAAGCACCGT	TATGAGCTGGGCAACTGGTG	10559553	10559740	188
2	G	17	22, 26	0.111	B73	CGAGGAGAAGAAGGGGAGGA	CGCACGAGCACAGGAAATTC	10570441	10570631	191
2	T	1	11	0	RP125	TCACACCAGCAATGTCAGGT	GCCCAACTTTCAAACCACTGA	10571670	10571904	235
2	TA	1	7	0	RP125	CACTTAGTCGTTTGGGCCCT	TCAACCCAAATTGCTATTTGCCT	10577509	10577796	288
2	T	1	10	0	ES40	ATTGTGTCTGTGCCCCTACG	TTAACGGAATAGGGGCAGGC	10612367	10612484	118
2	AT/TA	17	29, 31	0.111	B73	CAGAGGCAGGGGAGAGAGAT	TTGTTGTAAGCCGTCGCAAC	10622689	10622858	170
2	AT/TA	15	7, 8, 9	0.427	178	GAGGCAGGGGAGAGAGAGAT	AGTCGAGTTCGCAAGCTCAA	10651396	10651587	192
2	A	16	10, 11	0.117	B73	AAAACCTTCGCTGGAGCCAT	GCAGCTCCTCACATTCACCA	10652385	10652573	189
2	C	13	10	0	B73	GAGTGCGAGAGAGCGAGTAC	ACACCCCCATTGTACAGCTG	10653775	10653969	195
2	C	16	11	0	B73	ATTAGTCGGGACCTTGCGTG	CCCGCATCGACCAAATTGTG	10668038	10668503	466
2	AAC	17	7	0	B73	CACCAGACCCGTGAACTTAGT	CTCTAGCCTACCCCAACGTG	10680590	10680809	220
2	T	3	10, 11	0.444	Mo17	TGGCTGTAGAATTCTGCCCC	CGTTCCTCTCAGCATGCTCA	10683847	10684158	312
2	GCGCCA	16	4	0	B73	GTAGGCAGCGTGCTTTGTTG	GGTTCCGGTTCTTTTTGCCC	10685749	10685928	180
2	C	17	11, 12, 14	0.305	B73	CTCGGCATTCTAGGGGCTTC	GCGCTCCATCGAAATCCCTT	10687226	10687405	180
2	TA	12	8	0	B73	AAGGGATTTCGATGGAGCGC	ACTCCCGCTATACCTGGGTT	10687386	10687518	133
2	A	3	10, 11	0.444	Z.mexicana	GGAGGGAGAGGGACAAAACG	TGCCCGCGATGAGTTACTAG	10687661	10687800	140
2	GGC	17	6	0	B73	GACGACGACTCCACGGTG	AAGGCCAAGACCAACTTCCC	10688746	10688897	152
2	A	17	10	0	B73	CAGAGGAGGCGAATGCGATC	CGCCGTGGAAGACAAGAAAG	10689945	10690098	154
2	A	17	14	0	B73	GCGTCAGCGTGTTTTGTTTT	AATAAAAACACGGCTGCGGG	10690768	10690958	191
2	T	17	10, 12	0.111	B73	GAGGTTTCTGCGTTCCACAC	ACCAGACCTCACGCAAAGAC	10691967	10692175	209
2	AGCAT	16	4	0	B73	CATGCCGACAATATGCTGGC	CTCGAATGTAAAGCACGCGG	10692726	10692892	167
2	T	1	10	0	17564	AACGAACCTTGTTGGAGGCA	ACCCACTCCGGTTTTTGGAA	10693317	10693614	298
2	T	15	10	0	B73	CCCCTCTGGTTTCCTGGAAT	CTCCAACCCACTCCGGTTTT	10693404	10693576	173
2	A	15	10, 12, 13	0.24	B73	AGCCTAGTCTTAACCCTGTCCT	CTGCCGTTGGTTGAGAAGGA	10693801	10693989	189
2	AT/TA	17	7, 9	0.111	Mo17	GGCGTCGACATACTCCTGAG	GCGCACCTATATGAAGCCCA	10844290	10844393	104
2	TA	17	10	0	B73	GCTAATCGCGGGATCACGTA	CGCTGTGTCGTCGTTTTCTC	10855070	10855252	183
2	T	1	10	0	RP125	GTTTTGTCAGGCGCATGTGT	TCATGCTGGAGATTTTGTGTACA	10855333	10855722	390
2	A	1	10	0	RP125	TCGTGCTTCCAAACCGAAGA	GTCGGGCCACATAGCATTCT	10915910	10916153	244
2	CT	1	7	0	Z.mexicana	CCAATTTCGTCGATGGTGCC	GCGCTTTTATGCAGACCTCG	10952303	10952568	266
2	CTC	1	7	0	18Red	CGAGGTCTGCATAAAAGCGC	GCGCTGCCGAACGATTTTAT	10953069	10953553	485
2	A	12	10	0	B73	GCCTATTGGACATGGCCTGT	GCTAAGGGATCATTCGGGCA	11018919	11019072	154
2	AG	17	7	0	B73	CTACATCAGGGGTGTCGCTC	ATTTCTCTGCCGGACACGTT	11019535	11019737	203
2	A	1	10	0	Z.mexicana	GTTATAGACGCGATGCCCCA	CTCAGAGAAAACGTCCGGCT	11049328	11049522	195
2	A	1	10	0	18White	TGCAAACATACAAGAATCCAGCA	AATCGACCCCATGTCTTGCT	11090534	11090848	315
2	CCA	13	6	0	B73	CGCAATTAACCAGCTCACCC	GGTGCGATGACCAGAGGAAA	11099784	11099977	194
2	T	16	10, 11, 14	0.32	B73	GGCGAAGAAAGATGGTCCGA	TTGGACGAAGAGAGGCAACC	11100237	11100430	194
2	A	2	10	0	Dan598	GCATCAAGTCCCTCTGCACT	TCAGCCACACACACCCTTTT	11106282	11106619	338
2	G	17	20, 22	0.208	B73	TGCACTCACAGCATATGGGT	TGCTGCATAATATGGTCTGACT	11106296	11106516	221
2	T	3	10, 11	0.444	Ye478	TGGAGAGATGGCATCCTGGA	CGCACATCTTTTGCCTGAGG	11107927	11108212	286
2	T	17	10, 11, 12, 17	0.394	B73	TTGGTGGTCTGAACTTGCGA	AATCAGGGTTGTTGGGGCTT	11119416	11119621	206
2	TTG	11	6, 7	0.165	B73	GCTTCACAGTAAAGCTTAAGAGTT	ACCTTCTTGTTTCCGTTTGTTT	11123184	11123401	218
2	T	2	10	0	Huangzao4	ATCCGCATGGGTAGCTCATG	ACACCCTCAATTATGCGCCA	11180722	11180892	171
2	TC	17	8	0	B73	TGTCTTTCCATCTTCCCCGC	TCTCACTCCTAGACCGAGCC	11212333	11212494	162
2	AG	14	7	0	B73	GCAATAGGGCCCGATCATGA	ACCTCGGGAAACAAATCGCT	11254569	11254861	293
2	A	17	11, 12	0.111	B73	GGCAGCTCCTTCCTTCGAAT	GAGCTGGGATGCTAGCTCAG	11257204	11257391	188
2	T	4	11, 15	0.375	Mo17	GATCCTGGACCGCATGGAAA	TGGCGCTTAACTGAGAACCA	11262691	11262921	231
2	T	1	10	0	CML411	TACCTGAGGTCACAGAGGCT	TGGCGCTTAACTGAGAACCA	11262734	11262921	188
2	A	14	10	0	B73	TAGCGCATCACGTTTGGAGA	CCTCGTCCCTCACCTGTTTC	11266024	11266201	178
2	A	15	10, 11	0.124	B73	GTACTGCATAGACGACCCCG	GGTTGCAAGGCGGTTCTTTT	11269243	11269387	145
2	A	5	10	0	P1	AGCGAACCCATGGCTTAACA	GTTGCTGCATCATAGCCGTG	11271515	11271714	200
2	CT	1	9	0	RP125	ACTCTGCATGTTTCAGCTCA	ATGTCCCTCCTGTTCCATGC	11294279	11294545	267
2	T	9	10	0	B73	TGAACTGGTTGGCCTACTCC	AGGAGGTAACCGGTGATTGC	11300784	11300987	204
2	TC	11	7	0	B73	GTCACCCCTGTTGCTACCTC	CCTGCTTTGTCCACGAAAGC	11353599	11353711	113
2	G	17	10, 12	0.111	B73	ACCATGTTGTAGGAAACGGGT	AGGCGACTTTCAGCAACACT	11368908	11369075	168
2	G	1	10	0	18Red	GCCGTTGGAAAGCAGTTCTG	CTCTCGCGGACTCGTTTCTT	11379267	11379467	201
2	A	2	10, 11	0.5	Huangzao4	TGTCTAAAAGGCCAGATTGCA	GGGCTGGGCAAGGTACATTA	11384922	11385061	140
2	AAAT	15	5	0	B73	AGGCACCTTCTTCCAAGCAA	GCCGACCCTGCCATGTATTA	11388739	11388931	193
2	A	1	10	0	Huangzao4	TGGAACATCGCCACCAGTAG	ACGAGAAGTGAGGTGACTGC	11392384	11392566	183
2	A	4	10	0	RP125	GTTCCTTTGGACAACCCCCA	TGATCGGACAATGCGCCTAA	11439298	11439512	215
2	A	13	10	0	B73	GTTCCTTTGGACAACCCCCA	CCTGTTTGTTTTGCAGCTGGA	11439539	11439720	182
2	A	15	10, 11	0.231	P1	ATTGCCATGCCTCTAAGCGT	ACGCCATAGCTTTGGACCTC	11443091	11443334	244
2	A	15	10, 11	0.391	B73	AGGTCCAAAGCTATGGCGTC	ATCGGTTCAGATCCAGCGTC	11443316	11443470	155
2	T	17	14, 15	0.111	B73	GGGCCAAGAAAATCTCCGGA	CAGAGCTCCCTCACCAAGAG	11443757	11443924	168
2	GA	17	7	0	B73	AGGAGAGGAGGGGAGAGAGA	TTCTTTGGGCATCACTCGGG	11444044	11444239	196
2	TA	17	11	0	B73	CCGTCTGGAATCTACATACCCG	CGCGTGACGACATTTTCATGTA	11449070	11449283	214
2	T	1	12	0	Z.mexicana	GTTGCACGAGAACCCACAAC	CTGGAGCAGTGGAGCTTACC	11457659	11457940	282
2	T	3	10, 12, 13	0.667	Z.mexicana	TCCAGCAGGTCTGTTGCATT	AAGTCTTTTCGGTGGGCACA	11457936	11458234	299
2	T	15	10, 11, 12, 13	0.436	B73	AAGTTCAGACCACCGTACCG	CTGGAGCAGTGGAGCTTACC	11458235	11458435	201
2	A	15	10, 11	0.124	B73	GCGTTTTCAGAGGGCCAGAA	AGAGCAAACAACCATGCGTT	11459601	11459793	193
2	GC	17	7	0	B73	GGCGAAAACCCAATCGATCG	GCAACGCAGAGGCAAAGAAA	11460251	11460341	91
2	A	17	10	0	B73	GGCTTAGCCCAACAGACAAA	CGCAGCTTCCTTTTGTGCAT	11462680	11462878	199
2	A	13	10	0	B73	TAAGGCCTGCTGGAAGGAAC	AGTAGACGAGACGACACCCA	11463150	11463319	170
2	T	17	10	0	B73	CCGTGTCCCGTATAACCCAC	CTGTACGTACGTGTGGCTGT	11464337	11464511	175
2	TTCG	1	5	0	CML411	TCGCCGTTATTACTCGCACA	TTGAACAATCAGCAGCGTGC	11465127	11465344	218
2	A	1	11	0	RP125	TGCAGTCCGAACTCACGTAC	AGAAAGAGGCGGTACACACG	11483126	11483398	273
2	CT	2	7	0	Z.mexicana	GGGGTTAAACAAACAGGCCC	GAGTACGCTGCTGGAGTGAG	11483769	11483996	228
2	A	13	10, 11	0.142	B73	TGGTACGAACACGAAGCGTT	TCAACTGTGGCCACATGTACA	11485169	11485373	205
2	T	1	10	0	RP125	TGGCAAATGGCATGCAGAAC	TTAAGCACTTTCCGCCTGCT	11492549	11492766	218
2	C	15	10	0	B73	CGGGATAACCACCGTGTCAT	TGCATTCATATAATTGAGAGCACCT	11500612	11500793	182
2	T	1	10	0	178	GCGCGATGAGAGTGAGAGAG	TCAGCTGGTTGACACTCGAC	11517827	11518016	190
2	T	6	10	0	Z.mexicana	ACACTTACCTCTCGATCGCG	ACGATCTGCTCCACCAACTT	11525421	11525655	235
2	A	15	10	0	B73	AGCGGTTCCGGAAGAAGAAG	AAACTGAAGCTACGGGGTGG	11526328	11526401	74
2	T	12	10, 11	0.153	B73	TCTCCTTTGGTTAAGCTGGCA	TCAGCTGCTCCTTTCCAGTG	11541413	11541527	115
2	A	1	13	0	81565	TCTCTTCTTCCCCTCCCTCG	GGTCACGGTCGTTCTCACAT	11543784	11543984	201
2	CAG	1	6	0	Mo17	GCATGCGCGTTTCATTGTTG	ACTCAACTCAACGTGACCCC	11547773	11547978	206
2	TATC	14	5	0	B73	GTCCCCTACTCCCCTTCCAT	AAACGAGACACGCATGCATG	11553901	11554050	150
2	AT	17	24	0	B73	TTGTAGTAGTGCTCACCGGC	ACGCCTGGGTGCATTCAATA	11554065	11554299	235
2	TA	17	33, 34	0.111	B73	CGCCTGGGTGCATTCTCTAT	TCTTTGCCGAGTGCCTAACA	11565060	11565301	242
2	A	11	10	0	B73	AGGAGAGTATGCGCGAGAGA	TCGACAATAAAAAGCACTCGGC	11566434	11566640	207
2	T	15	10, 11	0.124	B73	TACTCACCGGCATGCAGAAA	ATCGCGCGAATCGATCCATA	11567155	11567337	183
2	AT	2	7, 8	0.5	RP125	GGACACCACGCCAATACGTA	CAAGGTTCATATTGGCGCCG	11571050	11571254	205
2	T	2	10	0	RP125	GCGCGTTTGATCAAGTAGCC	GCTGCATGTCGTAAAGCTCG	11571629	11571773	145
2	T	2	10	0	RP125	CTGTTCCGGCAACACGTTTT	CGATCGCCATCTCTGTGACA	11572264	11572558	295
2	ATGCA	1	4	0	17564	GTCCTTGCTTTGTCGCTGTG	GCTAGTACAGCCGCGAGTAG	11578195	11578400	206
2	AG	17	9, 10	0.111	B73	CAATCCTGACTCCCAAGCGT	CGTTCCGTACGTACTACCCG	11579478	11579619	142
2	T	14	10, 11	0.133	B73	TGTGCTGGCTAGGCTTGTAC	TGTTCTGCGTGTTATCCATTCG	11581678	11581805	128
2	A	6	10	0	RP125	GTCGAGTAGGCACCAGACAG	CGCGATTATGGACTCCGGAA	11582112	11582322	211
2	T	1	10	0	CML411	GGGGGAGGGGTAGATTAGGG	TGAGTTGCTAACAAGAATGTCACA	11662676	11662861	186
2	GC	1	7	0	17564	AGAACGCATTGATACGGCCA	TCCCAGTTTACTCGCGTACG	11674246	11674395	150
2	TC	17	7, 8	0.208	B73	GCTCAACTCACCTCACCTCC	AACGGGCGAGAGAACTTGAG	11675543	11675747	205
2	AT	17	16	0	B73	GTGAGTTTGACGTCCTCGGT	TACGCCGAAACTACAGCGAG	11675788	11675988	201
2	T	17	10	0	B73	CGGGCTCGTTGTCTAGTCTAC	GGTGTCCTCCTCTCCCTCTT	11679250	11679375	126
2	T	1	10	0	Z.mexicana	GGAGCACAGGAGTCTTTGCT	CGACTTGCGAGCTTATTGGC	11679812	11680287	476
2	TC	17	7, 8, 10	0.443	B73	CTGCACCCTCTAGTTGACCG	AAACAAAAGACGCAGACGGG	11680024	11680199	176
2	T	17	10, 11	0.087	B73	CCCTCCGCTTTCCTCTGTTT	CGACTTGCGAGCTTATTGGC	11680337	11680753	417
2	T	15	10, 11	0.124	P1	TTGCAAGGCAGGTGTTGTTG	ACGACGGACCGTGACTACTA	11680446	11680653	208
2	T	11	10	0	B73	AACGCCCCCTAAAACTCTCC	TTTGGTAGACCGGAAGCGTC	11681551	11681671	121
2	AT	17	8, 9	0.111	B73	CCCTATCGGGCGCTATATCAC	GGTTGCATCTAGAAGCCCCA	11683179	11683389	211
2	A	17	11, 12	0.208	B73	TGCTTGGGCAACAATTGTGG	ATGCCCTTACAACCACTGCT	11698734	11698855	122
2	G	17	11	0	B73	TTCCACAACACCTAGGCACC	GCCACTTGGTCATACTTGTGC	11700738	11700922	185
2	T	1	10	0	ES40	TCTGACCACCATGCACGATC	AGTCAGTCTTCTTGTTCTGCTGT	11717260	11717415	156
2	CGAT	2	5	0	ES40	ATCGAGCTCGCTGTCAAACA	AGTTCCCCACAGAATGCTCG	11724954	11725077	124
2	T	1	10	0	Z.mexicana	GCGCTCTCATCCCTCGTATT	TCACGAGACGGATAGGAGCT	11726434	11726715	282
2	CTTCT	1	4	0	Huangzao4	GCTCCAAGGACACGTACCTC	ACTGAAACTGGAAGGCCGAG	11730133	11730267	135
2	T	13	10	0	B73	TGCCAATTTGGAGCCCAAGT	TGTTTCTTGTCACCACCCCG	11772526	11772734	209
2	T	13	10	0	B73	GGAATGTGGGTTGGCGTAGA	GCCACATGCGTCTACGGAC	11785942	11786115	174
2	TC	1	10	0	Mo17	ACGTCAGCAAGATCCAAGCA	TATTGGTGTTTCGGACCCGG	11787052	11787538	487
2	AT	17	7	0	B73	TGCAGACTTCCTATCCCACC	GCTCGTAGCTTGGTCCAACA	11836222	11836381	160
2	GGGGA	16	4	0	B73	TGGACTCTTATGGACCGGGG	CCTCCATCCATCGATCGCAA	11846046	11846264	219
2	GCAG	17	5	0	B73	GCATTCTGCATTCTGCCTGG	GCTGCTCAGAATTTCCTGCG	11847504	11847671	168
2	AGC	17	8	0	B73	GAAATTCTGAGCAGCAGCCG	CTCTGCTCTCTGGTGGTGAC	11847657	11847827	171
2	AGATG	3	4	0	RP125	GTTTGCAGGCCGAGTTCTTG	TGTTCAGCAAACCTCACCGT	11847976	11848274	299
2	T	15	10	0	B73	ACGGTGAGGTTTGCTGAACA	ATAACGCCAATGGAATGCGC	11848492	11848655	164
2	A	16	10	0	B73	CTTTGCCGTGAAACCGTTCC	ACTGGAGGCCCATATTCCCT	11851126	11851311	186
2	C	17	15, 20	0.111	B73	TTGTGGGTGGAGGTGAATGG	CGTCCTCGTGAAGCTTCAGT	11851648	11851777	130
2	A	1	14	0	Z.mexicana	TCTATGTCTGGTTCCGCTGC	TCAATTGGGCTCCTTCGCTT	11851924	11852080	157
2	TC	17	7, 8, 9	0.215	B73	ATCCAACAGCGTCAAGGACC	GCAGCGGAACCAGACATAGA	11852208	11852398	191
2	T	17	10, 14	0.111	B73	ACAGTGCCTTCCAGCATCAT	GGATGCTCCAGCTCGACAAA	11853131	11853288	158
2	TA	17	15	0	B73	ACACCAACGGTTTTTGTTCGT	ACTATGTGATTTATGGACTTGTTAGCT	11854339	11854523	185
2	CT	17	7	0	B73	TGTTTGGTTCGGATTCGGGT	GCTCTCCCTCTGTCCAATCAG	11854683	11854867	185
2	T	1	10	0	Mo17	GTGCTGTTTGTGTGTGCGAT	GGCGATCGCTGGAATTTGTT	11882655	11882854	200
2	A	13	10	0	B73	CAACAGCTGGACAGACTGCT	AATTTGGTTGGTGTGCCGTG	11883352	11883491	140
2	C	17	11, 18	0.208	B73	CACGGCACACCAACCAAATT	GGCACACATCAGTCTACAGCT	11883472	11883686	215
2	CT	17	11, 16, 18, 19	0.519	B73	GACGGCATGTCCTACGAAGT	GTACCAATTCGCTCCCCCAA	11886505	11886733	229
2	A	16	10, 12	0.117	B73	ATTTCGCATCCAACGTTGCC	GCAATCGACCAAATAAGCACGT	11888125	11888272	148
2	T	17	10	0	B73	ACCGTTTCTGGTGCTTTGTG	GTTTGGAACCGCTTCGCTTT	11889042	11889184	143
2	T	1	10	0	Huangzao4	GGGTGCCTAATCCCACATGA	GACATCTATCACCTGCGGGG	11898638	11898977	340
2	T	1	10	0	P1	CAGTAAAGGGGCATGGGTGT	ATCTCTTCTTGCACCAGCCC	11912206	11912372	167
2	GGC	17	6	0	B73	GGGCTGGTGCAAGAAGAGAT	CCGCTGCATTATTCCACGTG	11912353	11912543	191
2	CGCTA	16	4	0	B73	CGAGCCCACGAAACAAACAG	CCATCTCTAGGAGCTTGCGG	11913797	11914003	207
2	A	17	10	0	B73	AGGAGATAACGTCCAGCACA	TCGCAGTCCAAGACCAAGAC	11916670	11916808	139
2	T	16	10, 12	0.117	B73	CCTTGCCAATTTGCTGCAGA	TCCCACGGTTAACAAGACGG	11924731	11924931	201
2	T	16	10, 12	0.117	B73	GACCAGCTCAGGTGATTGCT	TCTTTCTGATGATGCAGTGGT	11925521	11925729	209
2	T	15	10, 11, 13, 15	0.507	B73	TTTTGCGCCTTGCTCATTCC	GTTGAGGCTGTGGACACTGT	11926416	11926618	203
2	TC	17	28	0	B73	GAGTGATCAAAGGTGCAGCG	GCCACTCTCGTTTTCAGGGA	11926756	11926930	175
2	T	16	10	0	B73	ACCCTCCTCCCTTCCAAAGA	GCCAATAACTGGGTCGTCCA	11926998	11927130	133
2	TC	17	8	0	B73	TGTGGTCCTGGCACCATATG	GCAACCAACACCGAGGAGAT	11933050	11933175	126
2	A	16	10	0	B73	TACTGGTGTGTTTGGTGCAA	TGTACCGCCTTCTACTGCTT	11995118	11995321	204
2	A	16	10, 11	0.117	B73	AGCGAGGGGTGTTTTCGAAG	CTCGGTCCCAGTCTCTCAGA	11996408	11996565	158
2	A	4	10, 12	0.375	Zheng22	GTGCGTCTACAACTCTCCCC	AAGGCAGCAGAACTTCACGA	11997838	11998052	215
2	A	1	11	0	P1	CAACGGATGGTCAAGGTCGA	CACAAAAACTGGAGGCGCAA	12004660	12004827	168
2	T	16	10	0	B73	CTACCCGCCTTGCTCTACTG	ATTGCTGAGAAGGTGGTGCA	12015794	12015991	198
2	T	3	12, 13	0.444	Huangzao4	AGCAAAACTGAAGCGATGCG	GAAGGTGTGGCCGTCTACAA	12016476	12016754	279
2	GA/AG	16	9, 12	0.219	Han21	GGGGTCTCACGTCTTCAGTG	AAAATGTTTCCAAGGCGCCC	12037410	12037505	96
2	T	1	10	0	CML411	AAAAACATAGGCGAGCGGGA	TGGGTTAGGTGGGTGATTGC	12037699	12038041	343
2	AGAGC	6	4, 5, 6	0.5	Z.mexicana	GAAGAAAGACGTGCATGCCC	CTCGAGGACTGTGCAGTTGT	12037811	12038037	227
2	CAGAG	10	5	0	B73	GAAGAAAGACGTGCATGCCC	TCCTGCAACTCAAGTCGTCC	12038271	12038464	194
2	GA	17	7, 8	0.423	B73	TTAGTAGCCCGCAACCCAAG	TCCCTCCCTCCCTCCTCTAT	12095883	12096018	136
2	GGAG	17	5	0	B73	TTAGTAGCCCGCAACCCAAG	TAAGGACAAGCACCTGCCTG	12095883	12096062	180
2	CCTCA	16	4	0	B73	CAGGCAGGTGCTTGTCCTTA	CGCTACGGCTACCTGATGAG	12096043	12096237	195
2	GCCCT	15	4	0	B73	CATCAGGTAGCCGTAGCGAG	CTTTCCCTCTGTCTCGCTCG	12096220	12096331	112
2	GA	11	7	0	B73	AAAAGAGAGGCCGGAAGCAG	CCGAGCGAAGAAGAGGGTTT	12096373	12096570	198
2	GCA	3	6	0	Mo17	CTTCGCTCGCTTTATGCCAC	TGCTCCAGCTCCTCGTACT	12096561	12096751	191
2	T	17	10	0	B73	TCCGACTTCAACACCAGCTC	GCTCTGAGATGTTGGGGTCC	12099601	12099794	194
2	T	1	14	0	CML411	AGCAAACGTGACATGGCAAC	CAGGATCATGTTCCCTCCCG	12100249	12100407	159
2	A	3	10, 11	0.444	17564	TGCATCGTGTCCATTCACCA	AGGATGCGTACAAGACACCG	12106581	12106646	66
2	AG	16	7	0	B73	GACGACCTCTACTGAAGGCA	TGTCAGTACTGCCGATGTCG	12107392	12107568	177
2	T	17	10, 11, 12	0.215	B73	GTTTTGCGATCACCCCACAC	GAATCTGCTTTCGCCTGCTC	12108241	12108415	175
2	TGG	17	7	0	B73	ACGCATGCGCACAAATCTTT	TGGACTCGAGTGGCCTTTTC	12109592	12109755	164
2	T	16	10	0	B73	GCGCTCTGTGCATCTTTTCC	TCAGTACTTGAAGCGTGCGT	12109999	12110163	165
2	A	16	10, 12, 13	0.32	B73	GCATGACCATGTAAGCACGG	GTGTCCTAGCACTACTGCACT	12112014	12112179	166
2	TC/CT	17	35, 36	0.111	CML411	TGGCTTGACTCTGATCGTCG	GCGCACGCAGGAAATAGAAC	12152160	12152378	219
2	A	14	10	0	B73	GTTCTATTTCCTGCGTGCGC	CAGTCACCGGCCCAACTAAA	12152359	12152448	90
2	CTGCGA	16	4	0	B73	CGCCTGAGGACACCACATAA	AGACTCCAAACGAAGCAGCT	12153113	12153304	192
2	GA	17	8, 15	0.111	B73	AAAGGCTCGCTAGTCGCTAC	CACGGAATCACGGTTAGGCT	12154620	12154844	225
2	TACG	2	5	0	18Red	CAAACGAACCCTCTGCATGC	GCAGCTAGCTCGTCTCTCTG	12155244	12155500	257
2	CGC	17	6	0	B73	GCATCCGTTGTTTCGATCCG	ATCGGTTCTTTGCTTGCCAC	12158549	12158718	170
2	T	15	10, 11	0.391	B73	ATTGAGCCCACCTGTCCATG	CCCTTGCATCGTTATGTGCAG	12160578	12160737	160
2	T	2	11	0	Ye478	GCAAAATTGAGGAGGGTGCA	CCAGGGGCGAAGATAGGTTG	12163564	12163701	138
2	T	1	11	0	17564	GGCCTGTTTGTTTGCAGCTT	TCCCGAAAGTCAAAAGCTCAGA	12169759	12169934	176
2	A	13	10	0	B73	CGAACATCTGGATGCATGGT	TTTGGCTTCTTGCTAGGGCT	12182237	12182445	209
2	TA	17	15	0	B73	ACTGCTAGAGTAAGATAAATTTGACCA	AGAATCTTTACACGCGCCGA	12183432	12183660	229
2	TATAG	2	4	0	P1	ATGATGAGCGTGCGGGTTAA	GCGCGTGGCAAACAAATTTG	12236272	12236514	243
2	T	1	10	0	Z.mexicana	GGTGGAGCGCTAAGTATGCT	GGACTGCGAGTATGGGACTG	12248907	12249067	161
2	T	17	12	0	B73	CTTGTCGTTTTCCCAAGGCG	GCTTCTGCCATTGCCAAGTC	12250453	12250599	147
2	A	17	17, 19, 22	0.215	B73	GACTTGGCAATGGCAGAAGC	TCCCGTACGTTCCCGTCTAT	12250580	12250797	218
2	G	17	13	0	B73	TTCCGGTGAATGGTGGACAG	CGACGTTACCTCCTTACCCG	12257797	12258003	207
2	CT	1	9	0	17564	CGCCGATAGCTGTGCTTCTA	AGAAACAGTGATGTCGGCGT	12285963	12286439	477
2	T	16	10	0	B73	CGACTGCAAAACCATGCCAA	GGGCGTGTATCTCCTCGATG	12293360	12293465	106
2	A	2	10	0	Huangzao4	GCTCCTCAGCAGCAACTCAT	GGAACGACTTGACCGTCACT	12342078	12342253	176
2	A	2	11	0	18Red	TGAAGCAGTTGGACTACACATCT	CCAGCTCAGCAGTTTTCAGC	12347395	12347556	162
2	G	17	10	0	B73	CACCACTTGGACGGGTTAGG	CCGCGTGTCACACCTCTTAT	12385662	12385864	203
2	C	14	12	0	B73	CAGAGTGGTTCAACTTGCGC	TGCAAGGACATGGTGGAGTG	12507112	12507410	299
2	T	1	12	0	Mo17	CCCCGTAGTGATTCTTCGCA	CACCGTTGCTTCTTGCGATT	12536874	12537066	193
2	T	15	10, 15	0.231	B73	CATCACAGGAGCGGTACACC	ACTGTTTCGATGGGCCACTT	12542418	12542542	125
2	A	17	10, 11, 12	0.215	B73	CTTGTTGATGTAGCTCGCGC	TTCACGACACCGGAACCAAT	12543054	12543174	121
2	T	17	18, 19	0.111	B73	CTCCTTGACTCCGTGTTGCT	ACTACAGTGCAGTGCGTCTC	12545314	12545450	137
2	TCA	15	8, 9	0.231	B73	GTTAGAACAGCCGAGGGGAC	GCCGCAGAGAAGGATAAGCA	12573539	12573996	458
2	T	16	10, 11	0.305	B73	GATCGCTGGAAGCTTCGTCA	GATCGCTCTGCTACAAGCCT	12584841	12585042	202
2	CT	17	8, 9	0.111	B73	GTCCGATCGTGATGCGTTTG	GGTCCTCCAGGTTCTTGTCG	12586365	12586553	189
2	A	14	10	0	B73	TGTCGCACATCCAGGTTTCA	CGTGTTACCGACAGAGGTCC	12591117	12591206	90
2	A	17	10	0	B73	ACGGGAATTCTAGGGAGAGAGA	GCACCAAGCAAAAGGACTCC	12617381	12617580	200
2	T	14	10, 11	0.133	B73	TGGGTAATTGTGGCTCACCC	CCTAAGCCCTGTGACGTGTT	12697508	12697692	185
2	GC	17	7	0	B73	CGACGTACTGCCTAGCTAGC	GCTGGTGCTGCGATGTTTTA	12698342	12698546	205
2	A	17	10, 11, 12	0.305	B73	TAAAACATCGCAGCACCAGC	TCAACGAACACTACTCGGCC	12698527	12698730	204
2	AT	1	8	0	Huangzao4	GCAACGCATACGACGTGTAC	TACTACTTCGCAGCGTCAGC	12698980	12699156	177
2	CT	16	8, 10	0.117	B73	TCACATTCACGTCACCCCTG	GAGATGAATAGCCCCCTGCC	12699661	12699872	212
2	CAA	17	7, 9	0.111	B73	ACACCAAGCAACCTGACACA	AGACGAGAGAGAGTTCCTCCT	12699888	12700069	182
2	T	1	10	0	ES40	ACAGAGCTACAAGTGCACGA	GGACCAACGATGCCTACACA	12702205	12702396	192
2	A	15	10, 11	0.117	B73	CCTTGGAATCCTGCCCCATT	TGCGTGTTTGCTACCTGCTA	12702517	12702688	172
2	AG	17	35	0	P1	AGGATGTGAGAGATGGGGCT	CTCCTGTCCCTCTCTCGACA	12703799	12704081	283
2	GA	11	7	0	B73	GTTGGCTTCCAAGAGAGGACA	CTCCTGTCCCTCTCTCGACA	12703989	12704081	93
2	TA	17	28, 29	0.111	B73	CACACCGAACTGGCTTTGTG	ATGCTGCCGATCGGTATCTG	12705067	12705222	156
2	T	15	10	0	B73	CGTGTAACTAGGAGTGCTACAGT	AGGACTGTCAAACTAGCCCT	12708136	12708258	123
2	T	5	10, 11	0.48	Han21	TTTAGAGGTACGGCCGGCTA	TGCTTGCATGCATGTCATTCT	12709648	12709856	209
2	G	12	10	0	Dan598	TTCCACAAAGGTGCGTCACT	TAGATGAGAGGCAGCAGCAG	12727090	12727225	136
2	G	17	10	0	B73	GCTGCAACTCGTAGATGGGT	CACCGTGCCATCTCTGTGAT	12736645	12736850	206
2	G	17	13	0	B73	CTCTCGCAGCAGCTTTCTCT	AGCACTCACTGAATGCTCCC	12793590	12793753	164
2	TA	17	20	0	B73	ACTTGACTCTATGCCTCGCG	GGCCTGGGCTTCCAATAACT	12795132	12795331	200
2	TA	17	24	0	B73	TTGAACCAGTTTGCAGGGGT	CGATGCTCATCCCAGCGTAT	12797470	12797646	177
2	T	1	10	0	Huangzao4	GCCGAACATCCTCGTCATCA	CGTCGAACCTGACACACGTA	12798938	12799094	157
2	AC	12	8	0	B73	ATCGCCTGCCTGGATGAAAA	TGTCTTCACCACTGCACTGA	12802179	12802244	66
2	A	13	11	0	B73	GCTGGAGAAGGCACGCTTAT	TTGGCCAGGGTTTCTTGAGG	12805489	12805646	158
2	T	3	10, 11	0.444	Han21	CATCTGGGAGCCATGGTGTT	GGAGGTCACAAGCACAGACA	12808077	12808258	182
2	A	1	11	0	1948-02-01	CAAGCCCCAAGAGCATGGTA	CAGGGGGAAGGAGAGCTTTT	12868623	12868893	271
2	T	4	10	0	Mo17	AAAGGTCCCCAGTTCGAACC	ATTTGAACGGTGCAGGTTGC	12900714	12900997	284
2	A	16	10, 11, 13	0.37	B73	CCCCATGAACCGAATCCGAA	ATTGGGCTGACTGGTGACTG	12906263	12906425	163
2	A	15	13	0	B73	ACTGCGGCTAAATCTGTCGT	GTAGTGCGGTCAGGGTCAG	12906582	12906748	167
2	T	3	10, 11	0.444	17564	TTGCCAAAACCATCTGCCAC	GGTGTCGACCGATCCCATC	12913527	12913721	195
2	TG	17	8, 10	0.111	B73	TGGCTGTCGTGCAGTTTTTG	ATTCAACATTGGGATGCCGC	12914399	12914531	133
2	T	17	10, 11	0.415	B73	ACAGTTGAGGCAGAAGGTCG	TCCCTGATCCTGACAGATCGT	12918596	12919072	477
2	G	16	10	0	B73	GGTAGCGGGCTGATCTATCG	GGATATGCACGTTGGCATGG	12990742	12990924	183
2	A	14	11	0	B73	AATTGAACCGACCCACACCC	GGGTGAGATTGGGTGGGTTT	13003256	13003432	177
2	TA	1	7	0	Zheng22	CACGACACTGCTACACCACT	AGCGACATGATGCCCACTAG	13042169	13042379	211
2	C	14	11	0	B73	CACCGTTCACCCAGACATCA	GATCGTGGAGACATTTGCGC	13053398	13053592	195
2	G	1	11	0	CML411	ACAAGTGTATGTGGGCAGCA	AGAACTATCCGTTGGAGCGC	13088620	13088765	146
2	T	17	14	0	B73	GGCTTGGAGGGCCGATTTAT	TTCCTACCGACGCCAATTCA	13179417	13179543	127
2	T	16	10, 11	0.375	B73	TGGATTGAAGATTTGCTGGCTG	ACAGTCTTCGGTTGGGACTT	13184044	13184218	175
2	TGGGT	1	4	0	Zheng22	AGTACCGGCGATGACTGTTG	TCAACCATTCTGACCCGCAA	13186334	13186514	181
2	T	13	10	0	B73	TGTTTTATTTTGGGGCCGCC	GGGGTTTGGGGAAAGGGAAA	13187711	13187870	160
2	C	17	17, 20, 21	0.305	B73	TTTCCCTTTCCCCAAACCCC	CACGACAAAGTCTGCAGCAC	13187851	13188020	170
2	CA	12	7	0	B73	AAGTCCAGATGCGACAACGT	TATCGTCCGGAGACTGCAGA	13196302	13196513	212
2	TC	1	15	0	17564	CACACACACACACAGGCAAG	AAGGAAGCTGTTCGTCGGTC	13196464	13196688	225
2	A	16	10, 11	0.43	B73	GTTGACACGATCGAGCAGGA	AGGAGGATGCTTTGACCAGC	13197311	13197484	174
2	GTGCA	2	4	0	RP125	AAACGCAGAGCTAAAACGGC	TGCGCAAAACTTCGCATCAA	13198366	13198572	207
2	GAAC	1	5	0	Z.mexicana	CCATAAACCCACGGCCTGAT	AGATCTCAGAGCCTCTGCCT	13198440	13198689	250
2	GCA	17	7	0	B73	AGAGACACAGGTCAGGAGCA	GTCCAGGAGCCCTTGTTGAG	13199459	13199601	143
2	AAG	17	6	0	B73	ACCTGAAGAAGCGGGTATCG	TCCTTGCTGGTGTTGCTCTG	13200086	13200302	217
2	T	17	10	0	B73	CCGGGTACTCGGTGACTAGT	CGCCGGCGGTTTAGTATTGA	13200923	13201116	194
2	ATA	17	25	0	B73	TCAATACTAAACCGCCGGCG	CTGGGTCCGAAGAAGTTGCA	13201097	13201361	265
2	T	13	10	0	B73	TCCAGTTGTGTCGTGCCTTT	ATACGCAACTTGCTCGACCA	13201774	13201943	170
2	A	11	10	0	B73	TTCAGGCTGCGTAGTTCCTG	ACGCAGTGGCTCTGAATGAT	13206032	13206181	150
2	T	2	10	0	Huangzao4	TGCTCTAAGACGGACCATTATATT	AGTGGTATCTACGTACCGTTATCT	13212752	13213023	272
2	TA	17	19	0	B73	TGTTGGTCATTGCGACTTATAGC	ACCCGGCTTGTAGTTGTGTT	13217106	13217342	237
2	TA	17	7, 8	0.111	B73	CACTGTCTGGCCTGGACTTC	AAGGTTCTGTCAGGAGCGTG	13232302	13232513	212
2	TA	17	8, 9	0.291	B73	CAACGCATGGGCACTCAC	GAGAGTCGTTATCCCTGGCG	13240591	13240711	121
2	A	17	10	0	B73	CGCCAGGGATAACGACTCTC	CCGAGAGATTGTTGCCGAGT	13240692	13240757	66
2	T	17	10, 11	0.111	B73	ACTCTCTAACCTGCGGGGAT	ACGCGACGATAGATCCCAAC	13245155	13245326	172
2	A	16	14	0	B73	CCAAGTTGTTTCGCTGCCTG	GGGAGGAAGAGGATCAGGGT	13246684	13246831	148
2	T	11	10, 17	0.165	B73	CCACCTGCTGCTCTTGAGAT	TCCTCTTTGTCGTCGACAGC	13254893	13255094	202
2	AT	17	11	0	B73	CTTTTTAGGGGCCAGAGCGA	ATGCAAACAACCACGTCACG	13256330	13256547	218
2	TA	17	7, 12	0.111	B73	CCTTTATTATTGGAAGCCCAGGG	ACAAGCGATGACTTTGTATCACA	13280443	13280664	222
2	AT	3	7, 9	0.444	ES40	GCCCCCTCTTAGGCTTTGTT	CACGCTGCACCAACATCAAT	13284826	13285198	373
2	GAGG	5	5	0	Dan598	GGGGTCCCGTCTTCACATTT	TCCGTCTCCCTAGCCAGTAG	13306863	13307006	144
2	C	16	10, 14	0.375	P1	TCAGAGGCGAAGGAGAGGTG	CGAATCACCGGAAGAAGCGA	13307631	13307850	220
2	C	12	10	0	B73	TCGCTTCTTCCGGTGATTCG	GGAAGACGCTAGCTCCTTGG	13307831	13307988	158
2	A	1	10	0	CML411	CCTGACTCCCTGTTGCTCTC	GAGGCGCCGATCTGTTTCTA	13358248	13358451	204
2	GGAG	1	5	0	ES40	CACCGCCTCCGATCAGTATC	TTTCCAAGCCATCCGTTCCG	13363547	13363754	208
2	T	2	10	0	Z.mexicana	AGGACATCATTGCAGACACACT	CAACAGGGAGTCAGGGTCAC	13365288	13365550	263
2	T	11	10, 11	0.165	B73	AGGACATCATTGCAGACACACT	GGGAAAGGGAAGGGATCAGC	13365777	13365970	194
2	A	17	15	0	B73	ACGGCGTCGAGGTTATGATC	TCTCAATTCGTGGCTGACCC	13369060	13369203	144
2	T	1	15	0	Huangzao4	GCAACAAGTGATGTCAGACAACA	AAGCGAGGGAACGGAAGAAG	13375413	13375702	290
2	AG	16	7, 8, 9	0.227	B73	AATCGATGCTGGGCCTTTGA	CGAAAGGGATCTGCTGCAGA	13375839	13376195	357
2	A	2	11, 12	0.5	Huangzao4	GCTTCGCACGTGACACAC	GGCAAAAGGAAAGAACTACTCGG	13436225	13436524	300
2	CAGG	15	5	0	B73	CGGTGGTTGCTTCACTTCAC	CGACGACGCCAGTAGTAGTC	13470941	13471093	153
2	T	15	10	0	B73	GACTACTACTGGCGTCGTCG	ATCTGGTCGCTTTGGACCTG	13471074	13471251	178
2	CT	17	10	0	B73	CCTATCGATCGCGCGGTAAT	CCGGAATGATGATGAGGCGA	13472313	13472450	138
2	CTTT	17	5, 6, 7	0.215	B73	GAGAGAGAGAGGTGGCATGC	GGCAAGTGGATGTAGCAGGT	13472762	13472980	219
2	CGGGT	1	4	0	RP125	CAAGCAGCACGAACAAACGA	CCCCAGTCAGTCGTGCTATC	13473257	13473439	183
2	GAC	16	6	0	B73	AGAGGGAGAAGAAGCATGCG	GGGTGAAGCTCTGCACCAC	13475225	13475359	135
2	A	16	10, 11	0.117	B73	GCCTCGTGGTGGAGTTCTAG	CCGGCAGCACCTATAGATGG	13475444	13475592	149
2	TC/CT	17	24, 26	0.111	B73	GGTTGTGCTTGCTTGCTTGA	ATCAGGTCCCGCATTGCTAG	13476080	13476258	179
2	GGCCGT	17	7	0	B73	AGCTGCTGAGTGTGTGGATC	CAGAAACGGTCGCGCATTAG	13507940	13508410	471
2	G	17	15	0	B73	CATGGTCGAGGCGTTAAGGA	CCTTATTTGCCCGAGCTTGC	13521251	13521453	203
2	T	7	10, 12	0.245	81565	TGACTTGTCACATGTTTTTATAGACCT	CGCAGATCGAACACGGGATA	13521949	13522157	209
2	TG	17	15, 16	0.111	B73	CAGAGGCTGCTCTCACTGAG	GCCATGTGCGAAGGAGGTAT	13523765	13523886	122
2	T	3	10	0	RP125	AAGGCTGCGGTATCTTGCAT	CCGAATTTAGAGGCCCCTCC	13524822	13524940	119
2	GCG	17	6	0	B73	TACTGTGGCACCTTCCGTTC	TGTTCCACGACTCTTGGCTC	13544651	13544789	139
2	GCC/CGC	17	9	0	B73	CAGCAGTGCATCGACAAGTG	ATCTCCAAGTCGTCCATCGC	13544960	13545174	215
2	T	3	10, 11	0.444	RP125	TTAGGTCTGGTCGACGCAAC	ACGTGCTACCTATCTGCTGC	13546576	13546861	286
2	CT	17	9	0	B73	TCCGCCTTTGTTTCCAAGGA	CTCGGAATGCGCACACAAAA	13547648	13547841	194
2	TA	17	19	0	B73	AATCGTGCTGAGTTGGTCCC	CCTTACGCGCTTATCGTCCT	13567448	13567653	206
2	A	1	11	0	ES40	CGCAGTGAACACTCCTGAGT	ACATTGGGCTGGTTTGGACA	13571977	13572261	285
2	A	1	12	0	Mo17	GTCGCAGCTCGCAAAGTATC	GGGCTTGTACGTTATGGGCT	13580081	13580237	157
2	G	13	23	0	B73	ATCGTTTACGTACAGCCGCA	ATTCGCCACTGTCATCCCTC	13581432	13581637	206
2	CT	10	8	0	P1	GCGGCATGCTTTGGTAGTAC	GTCGTCGTCGCTAATTGTGC	13585940	13586136	197
2	AT	10	7, 8, 9	0.34	B73	TGGTTTGATCTATATGTGTACAATGCA	ACGACACGATGGCATATGCA	13588640	13588772	133
2	T	11	10	0	P1	ATAGCTCCCTGCAGCCCTAT	GGCCATGCTTTTCTGCTAGC	13636071	13636368	298
2	TAT	17	8	0	B73	GTTGTTATTGCTGCTGCTGCT	CAAACCACCTGTTCTGCTGC	13662932	13663129	198
2	T	2	11	0	Han21	GAGGTCGGGAAGAGGAGAGA	TGCCTTTAAAAGTTAATGTGGCT	13704977	13705178	202
2	A	1	10	0	RP125	ACCTGCAAGCTCGAGACTTC	AATCCAGTTGCGAGCAGACA	13708134	13708340	207
2	TG	1	7	0	Huangzao4	CTCCCACACTGGACTGAAGG	CTGTTGAAGCGCGAACAGTT	13714151	13714421	271
2	ATTTT	1	4	0	RP125	GTCACTGGGACCTTGCATCA	TGGTTTGCTTTGTGGCACAG	13725475	13725766	292
2	GA	1	7	0	Zheng22	GGATCGGAAGGTCACCCAAG	TCAGGTGTTGCAGCGAGATT	13757745	13758196	452
2	AG	15	15	0	B73	TGTTGGTCTTCAATCGGCCA	GATCCTAGGTCGCAAGGTGG	13757893	13758108	216
2	GTTA	1	5	0	18Red	AGCGTAGGCGTCCTTAGATTG	TCCTGTTACAAGTTACTCCCTCT	13777061	13777255	195
2	C	15	10	0	B73	GTTGTTTTGCACAGGGGCAA	TGGACTAAGGAGGAGGACGA	13777505	13777712	208
2	A	8	10	0	B73	AAATCACAGTGGTCTGCCGT	TTTTGATTGACTTGTTTTGTAATGGTT	13780168	13780375	208
2	T	12	10, 11, 13	0.569	B73	GCCACATCCAGGACTACAGG	TGGTTCATGGGAGCAAACCA	13791540	13791733	194
2	T	2	10	0	Z.mexicana	GTTTTCACAGAACGAGCCCG	TTCAAGGATCCGACACAGGC	13792201	13792457	257
2	TA	17	26	0	B73	GGGGCGGGAAAATGAAAAGG	TTCGCAAGCCTTTCGTTTGG	13796813	13797056	244
2	A	4	10	0	Mo17	GCTCATTGCGACATCACGTC	AGGGAGCCAGGGATACTCTC	13797633	13797827	195
2	G	17	13, 15, 18	0.381	B73	CCTTCCCAGCCCTCTCATTC	TTCTTCTCTGGCGCTCAAGG	13801489	13801849	361
2	A	11	10	0	B73	CGTTCAACCCTTAACACGCC	GTGGTGAAAGTAGCGTGGGA	13803507	13803695	189
2	CT	17	7	0	B73	ACCAGGAAGCCCCCTAATCT	CTAGCTCGACGGCTGCTC	13825790	13825945	156
2	CT	16	7, 9	0.117	B73	GCCCCCTAATCTCTCCCCTT	GTTGAGGCAGTCGGGTCTTG	13833535	13833812	278
2	A	1	10	0	17564	ATAATGCCAGTGGGGATGCC	ACTGGCAAAGCAACTAGTGGT	13928251	13928404	154
2	A	17	29	0	B73	CCTGTCCCACACCCTTACAC	AGTTTGTTTCCTGCGAGATGA	14035181	14035351	171
2	A	1	10	0	Mo17	GGTGCTGCGGTTCATAATGG	GGGTGTGCCACTTTATGTTTGT	14036426	14036632	207
2	AT	17	8	0	B73	TCGAGGCTCTGAGAGGATGA	ACTCCAAATATTGCCACACACA	14044109	14044553	445
2	GGA	1	9	0	Z.mexicana	GTCCTCCTCCTCCTCGTTCT	TCCTTCCTCCCCTCGTTCAT	14061650	14061910	261
2	GGA	17	7, 9	0.111	B73	GTCCTCCTCCTCCTCGTTCT	CATTCGTCTTCCTCGCCTCC	14062142	14062362	221
2	GGA	16	7	0	B73	ATGAACGAGGGGAGGAAGGA	CTCCAAAGATCCCCGCGAAT	14062383	14062596	214
2	TA	1	8	0	17564	TGGAAGCCCATAAAAGCCGT	TATTGCAGTGCTCAGTGGCA	14063155	14063584	430
2	A	13	10	0	P1	GGGTTCAAACATGAAGCGGG	TGCTGTTCCTTATGCGCTGA	14075796	14075959	164
2	AGG	17	6	0	B73	CGTGGCCAGCTAGTCAGTAG	GCTGTAACGCTGCTTCAACC	14077960	14078063	104
2	A	15	10	0	B73	TCGCACTCACTACTCATCGC	GTGAGTCACGCACAACAAGG	14079142	14079329	188
2	C	17	23	0	B73	CTTGTTGTGCGTGACTCACC	GGAAGCGTTCGCATTCCATC	14079311	14079475	165
2	T	15	11	0	B73	GGAACATCGGTGGATTGGGA	GCCCATTGTCAGCCCTAAGT	14080931	14081069	139
2	T	17	11	0	B73	CGGGGCCTTCTTACTTCCAG	CCTGTCCTGCCATCTCAGTC	14096014	14096158	145
2	GA	17	7, 9	0.351	B73	TGAGGTGGGGAAGTGAGTGA	TTCTCTCTTTGCTCTGCGGG	14128039	14128264	226
2	GA	13	7	0	B73	TGACCCATAGTGTTTTAGCAAAGA	GGTCAAGTCAAACATAGGTGTGT	14128588	14128800	213
2	A	1	10	0	81565	GAAGCCCAGTTTCCCGAGAA	GGATTGTGGCTGGTTCTTGG	14129773	14130187	415
2	A	11	10	0	B73	AACTTGTGAGATCTTGCCGA	GGATTGTGGCTGGTTCTTGG	14130102	14130187	86
2	T	1	10	0	17564	CGAGGCCCAGGTAAGGTTTT	TGGAGATGTAATCCTAACTTGCA	14162690	14162934	245
2	C	17	22	0	B73	CCGACTGGTTAACCGATGCT	ATCCTCTCATGCGCCAGATG	14184922	14185109	188
2	T	2	10	0	Z.mexicana	CGCAACCAGTCCATACAGCT	CGGTATGGCCTTGTCCAAGT	14185368	14185502	135
2	A	17	10	0	B73	ACTCGACGCCAGATAGTTGC	GGAGATTCATCTGCCTCGGG	14191761	14191852	92
2	AG	5	7	0	P1	TTGCCTCCAACGACCTTCTG	CGCCGCGGAGAAATCATTTT	14192957	14193055	99
2	G	17	24	0	B73	TACAGGTAAACACCACCGCC	AACCATTCGTCCGTTCCTCC	14195187	14195309	123
2	T	16	10	0	B73	GGAGGAACGGACGAATGGTT	GATCTCGATCTGCTCCTGCC	14195290	14195400	111
2	AG	4	7, 9	0.375	P1	GGTTGCATTGAAACGGCCAT	TCTTTACTGCCTCCGTGCTG	14196084	14196359	276
2	GCGCT	17	4	0	B73	CATGCCTGATGCCTCCTCC	TACACGAAGGCACAGACAGG	14196906	14197086	181
2	T	17	11, 15	0.111	B73	TCTTGGGGGTGCCAAAGTTT	CCTCGCGACTTTACCTCTCC	14197252	14197396	145
2	A	15	10, 11	0.124	B73	GACGGAGCTCCTGCCATTAT	ACCTCGGCGTGCTCATTTAT	14244854	14245040	187
2	C	1	10	0	18White	AGCACTGGAGTTACGTGACG	AATCCTCGCAGCGAAGAGAG	14247478	14247729	252
2	TAC	17	9, 10, 11	0.305	B73	TGAACCGACACAACAACAAAA	TGGTAATGTGCCACTCGCTT	14250600	14250766	167
2	AT	3	7	0	Dan598	AGGTGATGTTTTAGCTCTAGGCA	CGTCCCCACGCACAGTATAA	14251598	14251889	292
2	GA	2	7, 8	0.5	Huangzao4	CGTCACGTTACACCAGCTCT	GACCGACGAGTGTCTGTTGT	14254743	14254872	130
2	GGA	9	6	0	B73	GGAAGAGGGGGCTGGAGA	AGGAAGCAGGCCTCCAAAAA	14259744	14259928	185
2	A	16	10	0	B73	GAGCAAACCCAAGAACGTGG	GTTCGTGGTGGTAAGAGGGG	14260945	14261152	208
2	T	5	10, 12	0.32	RP125	CAGCCCCGAAAATTGCTGTC	TCTGTGTACGGTGTGCCAAA	14261792	14261981	190
2	T	13	10, 12, 13	0.272	B73	GCTTGTGAGGCTCGATTGTG	CCAACTGCAGCCTGGGATTA	14263768	14263903	136
2	C	4	10, 12	0.375	Zheng22	GGCAACAAAGCATGCTGAGG	TGCTCCGATGAGATGCACAA	14266482	14266727	246
2	T	1	10	0	RP125	ACAATCGCTATAGCCACATCA	TCACTGCGTTACCGAATCGA	14267327	14267505	179
2	CT	17	10	0	B73	TGAACAGGGTGCCAAAACCT	TCACTGTCAACCTGCATGCT	14303725	14304158	434
2	AGG	14	6	0	B73	GCACACGGAGAACACCAGTA	CAGTCTGGGGTCTGGAGAGA	14327588	14327789	202
2	T	1	11	0	Dan598	GCTGCAGTACCCAGTCACAT	CTCTGTGTCTTGACAGCGGT	14328257	14328576	320
2	TA	2	7	0	18Red	GGGGTGTTCTTTCTGGTCGT	GGCAGCGAAAAATCTGTGCA	14328656	14328921	266
2	T	12	10	0	B73	TCGTGGCCAAGAATGCATCA	AGCTGTTGGTGCAGAACTCA	14375098	14375275	178
2	G	1	17	0	Ye478	GCTGTCCAGGTTACCGTGAA	CAGGGCAACATGTGTTTCGG	14376670	14376755	86
2	AAGCA	2	5	0	178	GGAAGCCCACCTACTACAGC	GCCGAGGAACTTAACCCGAA	14391552	14391669	118
2	CTGTG	17	4, 5	0.208	B73	CTGCACTCAGAATGCGAACG	CCTCTGGGCCCAAGGAAAAA	14391935	14392114	180
2	G	1	10	0	17564	TAGGAGATCTGAGGGCGCTT	TCACTGTGGCACTGTGTACT	14454901	14455100	200
2	T	17	10, 11	0.111	B73	TTGAGACACTTGAGATGATGTCA	TCACTTCTTTCTCGTTGGGCA	14458032	14458194	163
2	T	13	11	0	B73	TTGGTGGAGCAGATCGATGG	GGACCATGGTGCAATTGAACA	14458330	14458526	197
2	G	17	24	0	B73	TGCCTTCTTCTATTGGAGTCCC	TGTCTCGGCTGTAAACCTGT	14460651	14460844	194
2	T	3	10, 12	0.444	81565	TTTCATGGCCACCACAGAGG	GTTAGCTCCCAGGTGAGAGC	14466734	14466816	83
2	A	3	10	0	RP125	TGAGCCAAGTGTGATGCTCA	GTGCAGTAGACAGCATGGGA	14467282	14467473	192
2	A	3	10	0	Z.mexicana	TACCACCCAAACTCCCAAGC	GAGTACCCGCTGCCTTTTCT	14472784	14473073	290
2	A	14	10	0	B73	TACCACCCAAACTCCCAAGC	GAGGCTCCGGCTGTGAATAC	14473323	14473451	129
2	C	17	12, 14	0.111	B73	CGGGATAACCACCGTGTCAT	ACCTTAGTCATGGGTGGGTG	14546079	14546268	190
2	A	15	10	0	B73	ATCACCGACCGCACTTACTG	GGATGGAGTCATGGAGCTCG	14585283	14585364	82
2	T	15	10	0	B73	CTGGGCTTTCTTGGACCTGT	CCTGTGAAATGCAACGCCAA	14586459	14586645	187
2	T	16	10	0	B73	CTATTTCATTGGCAGGCCGC	ATAGCAACTCCCGACCCATA	14587964	14588068	105
2	TTTC	1	5	0	RP125	AGACCCGACCACTATGCTGA	GTGCTCCCATAGTCCATCCG	14589029	14589286	258
2	T	2	10	0	RP125	GGCTTGAGGGCCCTATTACC	TAGTTGCCACGTGAATCCCC	14643470	14643758	289
2	T	1	10	0	Ye478	GAAATGGTGGGGCTGCTAGT	GAGCCAGCTCGATATCCACC	14652596	14652859	264
2	T	3	10, 11, 13	0.667	81565	GCATCACTTCCCTTGGTCCT	CCTGCATGAGGCCAAACACT	14676540	14676847	308
2	A	2	10	0	2013-04-23	GGGCAAAAATTACCCATGTGCT	TATGCGACCGAATGCTGCTA	14677145	14677252	108
2	T	9	10, 11, 12	0.37	B73	ACCTGCTGTCCATGGTTGAG	TTCTCCAAGGTCTCGTTGCC	14678385	14678513	129
2	A	16	11	0	B73	CCGTCAATGTGGAAGACCCA	AAGGAACAGCGTCTCATCGG	14682293	14682478	186
2	GGA	16	6	0	B73	GTAGTAGGATGCCTTGGCGG	AGTCCCACACTCTCCCCTTC	14694383	14694598	216
2	C	10	10	0	B73	CGGTGTTGGTTGGTTTTGTCA	AACCAGTTGATGCGGGCTAA	14726229	14726348	120
2	CCGAG	16	4	0	B73	AATATCAGGGTGTGGCTCGC	TTCCTGTTGTCACTTGCCGT	14730073	14730272	200
2	C	17	11	0	B73	GGATAACCACCGCGTCATCT	TTGCAACAGCATTGGCCTTC	14746376	14746585	210
2	T	17	10, 11	0.095	B73	ACTTGATTTCCCCTGGGACT	TGCGCGGAATGCACAATAAG	14750248	14750506	259
2	T	17	17	0	B73	AAGCCTAGTCGAAACAGGCC	CTGCTGGCTGCTGCATTTTT	14765115	14765327	213
2	A	17	10	0	B73	CCAGGCTCACCCATACAAGT	TGGCTAGAAACATCTCGCGT	14822711	14822889	179
2	TA	17	7	0	B73	AGCAGGGATGATCGTTGCAT	GGGTGGGCCATAGCATATCC	14826157	14826502	346
2	G	17	10, 12	0.111	B73	TCATAGAGAGTGAGAGCACCT	TCTGTGTTGAACTCCGTGTGA	14876393	14876555	163
2	CACGG	2	4	0	Ye478	TATTTTGTCTCGCAGCGGGA	GCCCAGCGTGTATGTACTGT	14898996	14899172	177
2	TC	17	8, 9	0.111	B73	GCACAAGCCTCCTCCTGATT	TGCATTAAGGCCCTGCTCAA	14899532	14899733	202
2	T	3	10, 11	0.444	RP125	TAGGCAGCTGAGTGAACTGC	AGGCGACGTTTGTATGAGGA	14900130	14900410	281
2	T	11	10	0	B73	TAGGCAGCTGAGTGAACTGC	GGGATGACCTCATTCCTCATGT	14900225	14900431	207
2	TA	16	7	0	B73	TGTTTTATTGTGACACACATTTGATT	GAGAGTGGATGGCGACTGAG	14915424	14915698	275
2	TTCTC	17	4, 5	0.111	B73	GGCGCGCGTAATTAAGCTAC	GCGCATACTCCCGACCAATA	14920341	14920522	182
2	AT	17	32	0	B73	TGATCGAGGGCCAGTTTAGA	TTTGGTGGCGAGATGAATCT	14922312	14922564	253
2	AT	3	7	0	P1	AGAACGTACCCGGTAGAGCT	GCCGGGTTGCTGCATTTTAA	14923208	14923382	175
2	CGCT	16	5	0	B73	CGTTTCACCGTCTGCACATG	CTGCCCAGTTTACTGCAGGT	14923975	14924072	98
2	A	14	10	0	B73	GGAACAGGTACTTGCACGGA	TGCATAACCACCATCGCGAT	14925266	14925449	184
2	CATG	2	5	0	P1	TAGCTGGGAAATGGGCGAAG	GACCGGACTTCCAACTTGGA	14926491	14926683	193
2	A	2	15	0	178	TACACGTCAAGGCCGACAAA	GGTTTTCACCTCCACGGGAT	14929624	14929835	212
2	CACTG	2	4	0	18Red	GGGAACAGGTAATGCGACGA	CTTGGAAATGTGGGCTGCAC	14934146	14934427	282
2	ATT	17	8, 9	0.111	B73	TGACGCAATCGAAGCCAGTA	CATGCATATATACGCGCGGC	14934197	14934408	212
2	ATGG	1	6	0	Huangzao4	CATGCATGCACACACACACA	GAGGCTTCCCCGAGACAAAA	14934484	14934666	183
2	T	1	10	0	Z.mexicana	CGCCATCATCCTCTCCTCAC	GTGGGAATTTGCGTCGTCTG	14935390	14935608	219
2	CT	14	7	0	B73	ATCGCTGGAGACTGGAGAGA	TCTCTCTCCTTCCCTCTCGC	14938392	14938596	205
2	GAG	17	6	0	B73	TAGATCCCCCTCCTCCTCCT	CTTCTCGATCACCTGCACGT	14938676	14939148	473
2	T	14	10	0	B73	TGCTGCGTCGATATGCATCT	ATTTGCCTCCATTGCTCCCA	14941311	14941516	206
2	A	8	10, 20	0.375	81565	GCAATGGGGAGTTATGGGGG	ATCGAGGTCACAAGACGCTG	14941661	14941841	181
2	AT	17	11, 12	0.111	B73	ACAGGTCTACGCGAACTTTCA	TGCTACACAAACTAGGAGATGGA	14943301	14943392	92
2	T	2	10	0	CML411	ATGTGTGGGTACAGGGGGTA	GTGAAACCACGACCTAGCCT	15036706	15036817	112
2	A	17	10	0	B73	CGAGATGGATCACTGGCGAA	ATAGTAAGCTCTGGCGTGGC	15045742	15045879	138
2	TGGC	1	5	0	P1	AGCCAGCACTCCGTTTACAA	AAGGAGGGGAAGACCGAAGA	15048333	15048543	211
2	GTTTT	14	4	0	B73	ACGGGATACTTAATTGCGGT	ACGTTCTGTTTGAAACGAAGGA	15049624	15049840	217
2	A	5	10	0	Z.mexicana	TGGATGGAAACGTTAAGGCA	TGCATGTACGGTGCTGAACT	15049967	15050202	236
2	A	15	10	0	B73	TGGATGGAAACGTTAAGGCA	TCCCAACGCTCCAGAAAACA	15050492	15050688	197
2	A	1	10	0	18Red	GGACGCCCTGGAATTTGGTA	GGGGAGATTGGCAGATTGCT	15054334	15054513	180
2	G	15	12	0	B73	TTTTCTCGGCGCTCAACAAC	AAGCTCCACGGGTTATCAGC	15054878	15055080	203
2	TC	17	12	0	B73	TCCATCCTCCCTCAATCCGT	AAAGTCAGCTTCACCGCAGA	15056922	15057012	91
2	AG	1	7	0	Huangzao4	AAAGGCGCGGGACATATAGG	CAATGCATCATGCCATCCGG	15095673	15095856	184
2	TATGT	13	6	0	B73	TGGCTTTCATGTGTCCAAGA	GCCAAATTCGCATCTCTAAGCC	15100017	15100244	228
2	TA	17	31	0	B73	CCCTCAAACAAGCCAATTTGGA	ACGGAGTCAAGTGTGGACAC	15100590	15100817	228
2	CA	6	7	0	B73	GGGCGAAGAAAATCGTGCTC	ATCGGATCGGACGTTCCATG	15170899	15171004	106
2	GCAGGA	1	4	0	P1	CACCCTGTTGCAGAGTAGCA	GAGGGCTCTCTTTTCGGGAG	15170949	15171056	108
2	T	16	10	0	B73	TGTGTTCCCTTTGGTGTACAAGA	TCCCTTGTTTTTGTTTCAAGCA	15199960	15200168	209
2	T	17	11, 12	0.111	B73	AGTTCTCGGTAGCCCTCCAT	TGCTGAAGGATTCCTGCTGG	15208242	15208445	204
2	T	14	10	0	B73	TTCGGTGTATGTGGGTGGAC	AACGCGCCTGGTATTATGGT	15209111	15209315	205
2	ATACA	16	4	0	B73	CCACCCCACCTCGCAAATTA	AGCAAAAGATCTTCCCGGCA	15209833	15210003	171
2	GA	1	10	0	Mo17	TCACCGTCCAGCGTGTAAAA	CTCCGTGACTTCTCTGGCAG	15210295	15210412	118
2	AG	16	11	0	B73	AAGAGGCGTTCGTTCAGTGT	CTCCGTGACTTCTCTGGCAG	15210316	15210412	97
2	TTCGG	17	4	0	B73	CATGCTCAGGACTAGGCCTG	CCGAAGAACCGAGAACCGAA	15250478	15250627	150
2	T	12	10	0	B73	AGGAATGGCTGTTCACCCAA	AATGAAATAGGGGGCTCTGC	15257718	15257916	199
2	T	2	10	0	P1	TTTCACCCCTAACCACACCG	TGTGAGCCAACGATTCCGAA	15267368	15267565	198
2	G	1	10	0	Zheng22	AACACCACCATCGATTCCCC	GAGCCGGTGCCATTCAATTC	15268664	15268847	184
2	CCTC	16	5	0	B73	CTGGACCCGTAGCTGTTGTT	AGGAGGAGGAGGAAGGTGAC	15268855	15268976	122
2	GAC	17	6	0	B73	GGTTTCGAGCGAGCTGTTCA	GCTGCTGTATCGTCTCCTCC	15269483	15269622	140
2	GTTC	1	5	0	Ye478	TTTCATGGCAACTCCCTCCC	TGCAGCATAACGGTAGGCAA	15352601	15352831	231
2	T	9	11	0	B73	ATAACCCATGGTGCATCGCA	GTGGCGTGTCGTGTTACATG	15399926	15400072	147
2	CA	15	9	0	B73	CCTCTCATCGGCTAACGTCC	CGCTTTCCTAGTGGCTGCTA	15400439	15400634	196
2	AC	2	8	0	P1	CCTCTCATCGGCTAACGTCC	GCTCTGTTCTGTCCCCACTC	15400439	15400658	220
2	A	17	12	0	B73	GCCAACAAACTGCACCGAAT	GAAAACGCAGAGAAACGGGG	15400893	15401099	207
2	C	17	16	0	B73	TCATCTCACTCACACCCCCA	ATCGATTCACTGCACGCGTA	15400921	15401134	214
2	A	17	10	0	B73	CTCGGTGGCAGCATAGATCA	ATGCAATGCAAGCGAACGTT	15406242	15406405	164
2	GTG	17	7	0	B73	TGGGGTATTCGGCGTTTCTC	AAAACAAGGACGAACGCTGC	15406625	15406802	178
2	A	17	10	0	B73	CTGGAGATGACCGACCGATG	GTCCAGGTCACGGTCAAACT	15407456	15407658	203
2	CTGAG	1	4	0	Mo17	ATTCCGGGTGCAATCAGACA	TGCGTGTCTTCGAGAAGGTC	15407806	15407959	154
2	GGCC	16	5	0	B73	CGCGAGTTTCCTTTTCCAGC	GATGATGCAACCACAGCCAC	15408019	15408211	193
2	A	6	10, 11	0.278	P1	TTTTGACTTGGCGGGCCTAT	CTCGGTCGAGTGCTTTGTCT	15409041	15409295	255
2	T	13	11	0	B73	CCCCATTATTGCCTGTCGGT	GCCTCTCTCCTTTTTCCCCC	15412698	15412896	199
2	A	13	10	0	B73	TGCTCCTCATCTTCCTCCGT	ACGAAATTGCCGTCCTCCAT	15413277	15413406	130
2	T	2	10	0	ES40	ACCGCTAGGGATCTACTGCA	CGCGCACCACTGTTTAAGAA	15413727	15413872	146
2	CA	17	7	0	B73	ACAAAGAAAACGCCGAAGCC	GAACGGTTTGTTTGGCACGA	15414319	15414467	149
2	A	1	10	0	ES40	TTCCGGGATTGAGTTTCGGG	GCCAAGCAAGGATTTGGAGG	15439167	15439355	189
2	TA	17	8	0	B73	TGGCCACAACCCTAGAGAGA	TATACACTGGGGTGGGAGCC	15453647	15453832	186
2	A	1	11	0	ES40	ACGGAGGGGGAAAAGCTTTT	TAACATCCTGCTGCTTGCGA	15455714	15455996	283
2	AT	16	8	0	B73	CGCCGCAAACAAGCAATCTA	TGGGGCACAAGGGTAATGAA	15456705	15456911	207
2	A	16	11, 12, 14	0.227	B73	GTCAGTACCATGGACGGAGC	ACGCATTTGTTGGGGTCTCT	15467054	15467180	127
2	A	1	10	0	ES40	CCAGTATAAACCTTGCGCGC	TTCTTAGTCCATGCGTGCGA	15480717	15480974	258
2	T	2	11, 12	0.5	RP125	AGGGAGCCAAATTCCAGCAA	TTTGCTGCTGACGCTGTTTC	15494619	15494843	225
2	CT	17	9	0	B73	AGGGAGCCAAATTCCAGCAA	CTGAAGCATGCGTGTGTGAG	15494718	15494902	185
2	AC	12	7	0	B73	TGTGCAAATTTGGGGTCCTG	TTTTTCTCGGACGCACAGGA	15501341	15501531	191
2	A	17	10	0	B73	TGTTTTGGCCCAACCTAGCT	TGTCAACGTTGTGCATGTGG	15505961	15506150	190
2	T	1	10	0	17564	CAGGAGCGGACCCAGTAAAG	CTTCACGGAGACACGGTTCA	15508751	15509024	274
2	A	17	10	0	B73	TTGCACTATCCAGCGACAAA	CAACCACGGTTACAACAACAGA	15509726	15509929	204
2	C	1	10	0	Huangzao4	ATGACGCTAACCCCGACTTG	TGTCCTCCTGGTCACAAAGC	15598194	15598392	199
2	T	1	10	0	Zheng22	TCAAAAGGCTCACTTGCATGC	CACATTTAGGGCTAGTTTGGCA	15614091	15614277	187
2	TTG	15	6	0	B73	GCCTACCCCAGCCTGTTTAG	GACCTTGATGCCGCGAAATC	15623353	15623568	216
2	T	17	10	0	B73	CGAGTCGAATCGAGACAGGG	ATAGCCGCTCACCTCACATG	15777313	15777386	74
2	A	17	10, 11	0.291	B73	CGGGCGAACAAAAGGAAAGG	CTCAGCTGATGCCGAATTGC	15789659	15789821	163
2	C	17	19	0	B73	GGTTCAGTGCCACGTAGGAA	GCTCCCCACCACCCTATTTT	15792051	15792261	211
2	GCATA	4	4	0	Mo17	CAATCCTGCGTGGCCAAAAT	TCGGGTTTCTGTTCGGTGAG	15792452	15792727	276
2	A	5	10	0	RP125	AGGGAAGCGAATTCATGCCA	GTGGCCAAGGGTTTCTACCA	15793590	15793804	215
2	A	6	10, 12	0.278	Z.mexicana	CCATCAAACGTGCGGCTATG	CGACTCGATCGCACTCATGA	15803285	15803437	153
2	A	16	10	0	B73	CCCTCTAACCAAACACCCCC	TCCACCGAATCGTTTTTGCG	15807102	15807448	347
2	T	5	11, 13	0.32	Z.mexicana	GCAAGCAGGACGCATTTGTC	GGCCAGCACAGCATGAAAAA	15812731	15813024	294
2	CCCACG	17	4	0	B73	TAGCATATTTCGCGGTCCCA	AGCTAATGCGCTCCCAAGTT	15828154	15828299	146
2	A	17	10, 11, 14	0.443	B73	GCCCACCGTACCGTTTTCTA	ATACAGTGGCTCGCCTGATG	15835433	15835609	177
2	AT	17	12	0	B73	AAGGTGTGTTGTCCCTGGAC	GAAAGGTCAGTCGGCTGTGA	15836801	15836958	158
2	TA	17	8	0	B73	GCGCACCTATATGAAGCCCA	GTCGGCCAGCTGTTTGTTAG	15846994	15847136	143
2	A	17	10	0	B73	AAGATGGTTCGTTTGCGCAC	GCGGCGACAATTTACTCGTC	15854505	15854689	185
2	T	1	13	0	Han21	ATTCAGAGTCACAGGCTGCT	CAACTTCGGCCTTCCCCTAC	15890497	15890825	329
2	A	3	13	0	RP125	ACCGGATTGTAGGGTCTCCC	GGAAAAAGGAACGCTGGCTG	15891697	15891959	263
2	CG	4	7	0	P1	GTATGTACAAGCAAGCGCCG	TGTACGCGTCAGCTTAGCTT	15893634	15893749	116
2	TC	1	7	0	Huangzao4	GCCAGGTGCAGAAAGTAAACA	GGTGGTTAGCTGAGGGTTCC	15899115	15899285	171
2	TCG	14	6, 7	0.245	B73	CCAAAGCGGTCGAAGGTGA	GGAGGTCGCTGGTGATGTG	15899647	15899779	133
2	GGGGC	16	4	0	B73	GAGATCTGGAGCCCGAAACG	TGAGGACCTCGTTTGAAGCC	15899938	15900148	211
2	TG	11	7	0	B73	GGCGCGCGTAGTACATCTAT	GCAAGGCAATAACAGCTGCA	15901246	15901431	186
2	A	4	10	0	RP125	GCGCTTTCTCCGATTTCGAC	CGACGACACCCACACAGAAA	15903958	15904341	384
2	T	17	10, 11	0.291	B73	TCACGATGACCACATGTGCA	ACAGTGGGCAACGTACACAA	15919438	15919571	134
2	G	1	10	0	Zheng22	TGCACAGGATAGCGTCTTCC	TGTCAGCTGAAACAGTGGCA	15920217	15920335	119
2	A	13	10, 11	0.117	B73	AGTGGCACAACCGAGCAATA	ACTGGAATGATGTTGGGCCA	15943425	15943615	191
2	A	2	10, 12	0.5	Dan598	GGTAATGAGGGCACGACACA	GGCTCACTCCATCAGATCCG	15945604	15945971	368
2	C	17	12	0	B73	CTCTCCCTAACTATCGCCGC	CCCACGAACGTCCATGATGA	15948268	15948375	108
2	T	2	10	0	RP125	GTCGGACAATCGTCAACCCT	TGAACGGAACAAAGGGCAGA	16028178	16028464	287
2	A	16	10, 11, 13	0.305	P1	CCCGCTTACCCATGCAATTG	AATCCTGCTAAGCGGCAACT	16028651	16028843	193
2	A	15	10	0	B73	ACTAACAAGCTGCAGCCAGT	CCACAAAGGAAAGCATCATCCA	16029048	16029168	121
2	A	4	10, 11	0.375	RP125	ACACGGTCTTAGGAGAAGGT	TGACTCATGACAGTTGCGCT	16041897	16042195	299
2	A	2	10, 11	0.5	17564	TACGGGCAACAAAGCAGTCA	TGAGTGCCGCAAAAAGCTTC	16048109	16048284	176
2	T	1	14	0	RP125	TGGGAGCTTCAGTGCAATGG	GGAAGCTGGGATCTGCAACT	16049176	16049465	290
2	TA	17	12	0	B73	GGGCTAGAAAGGGAGCGTTT	TGTTCAAGTTTTTCTGTGGTACATCA	16144164	16144355	192
2	T	16	10, 11	0.117	B73	GCTCGTCCCTCCTGTCCTAT	TGAAACTGCTAAAGGGCGGC	16146070	16146225	156
2	T	16	10, 11	0.219	B73	TGGAGGAAAGAGAGGGATAGCA	GCGGACGACGTGATTTTAGC	16153659	16153863	205
2	G	16	10, 11, 12	0.227	B73	ACAGGCCCTTTAAACTCAGCT	CGCACCAGGTCTTAGCTCTT	16225124	16225333	210
2	T	2	10, 11	0.5	Z.mexicana	TCTAGAACGACACGGAAGCG	GCGTGTGCTACTGCTAGCTA	16274392	16274860	469
2	T	17	10, 11	0.415	B73	TCTAGAACGACACGGAAGCG	GTCCCAACTCCCAACGAACA	16274982	16275187	206
2	T	10	11	0	B73	TCTAGAACGACACGGAAGCG	GTTGTCCCAACTCCCAACGA	16274982	16275190	209
2	ACGAA	17	4	0	B73	ACGCTTCATCGGTTCGAAGA	TTTGGGTTCAGCAACAGGGA	16276629	16276795	167
2	T	4	10, 11	0.375	18Red	TCAACGAAACAAACGAGGACT	GGCCACGATGATACGTACGT	16280231	16280431	201
2	A	5	10	0	RP125	CCATTGCCACTTGCTTTGCT	ACTGCGGCAGGCTAAAAGAT	16281451	16281657	207
2	T	1	10	0	18Red	AGAGTGGGCAGTTGATCAGC	TGGCAGCACCTTATCACGAA	16283880	16284040	161
2	A	2	10, 11	0.5	18White	CCAAACAGGGCCTTAGTGGA	AGCAGTAGGTTTCAGGATCGC	16284604	16284891	288
2	T	17	11, 12, 15, 16	0.394	B73	TGGGCCAGGTTGATCGATTG	CCGTTTCGTGTGCACACATT	16321611	16321734	124
2	G	17	16	0	B73	GGGCCTAGGAGAACTGCATC	TCCACGATTTTGCCCTAGCC	16369128	16369261	134
2	C	2	12, 13	0.5	P1	AACATGCCAGAGAGCTGCAT	GGACTGGCGCCAACTGATAT	16386634	16386763	130
2	T	13	10	0	B73	TGGTGCTTAGATGGTGCTGG	ATGCTATTGGCCGACCTCTG	16396599	16396733	135
2	T	1	11	0	Z.mexicana	CCTTTGAGCTAGACAGTTCGC	CGAAGAGCTTGACCGGGTTT	16451152	16451401	250
2	CT	17	8, 9, 10	0.215	B73	GGATCTCCGACACCCACTTG	TTGGGTGTAGCTGCTGATCG	16461417	16461582	166
2	T	11	10	0	81565	TCACGACAGTTGGTATGGCC	CGGCGTTTTCTGTAGGGCTA	16467046	16467443	398
2	A	1	10	0	Han21	TAGGTGCGGTACAGGGGTTA	CTCAGCTAGAGGCCCTTTCG	16468720	16468888	169
2	A	14	10	0	B73	GAGCCTTATCATCCGTGGCA	AATGAGGCAGACAGGAAGGC	16538618	16538763	146
2	T	1	11	0	17564	GTTCAACGGCGCACATTTCT	AGGGGAAAATGTGTCCTCAGA	16547342	16547637	296
2	GAAAAA	16	4	0	B73	TCCCCTTTAACCCCACCCTT	CAGCCGAGGGAGGGAAGG	16607073	16607294	222
2	G	12	11	0	B73	AGCTGATACGGATCAAAGCCA	ACGGCAACAACTACGACCAA	16623883	16624063	181
2	GCGT	15	5	0	B73	GTAACTGGAACGTACCGGGG	TGGTTTCAGGTTCCGAGACG	16630367	16630584	218
2	ATGA	17	5, 6	0.111	B73	GTATCCAGCACTGATGGCGA	CACGAAGTCAATGGCCGTTC	16633654	16633864	211
2	TC	1	15	0	Ye478	TGGCTGCTGGAGAAACAGAG	GAGTTACCAACGCCGCAAAG	16637192	16637325	134
2	T	17	10, 11, 12	0.215	B73	AGTGTCACAGCTCTTGGGTA	GTCAAACGCAACATCACTGACT	16637792	16637918	127
2	T	1	11	0	Z.mexicana	ACACCATCGTCGATGTCTCG	TGAGTCAGAGCGAGGATGGA	16640080	16640278	199
2	A	17	10, 11, 12, 14, 15	0.602	B73	CACCATCGTCGATGTCTCGT	TGAGTCAGAGCGAGGATGGA	16640675	16640876	202
2	GGT	1	6	0	18Red	AGTGACCAACCAAGCGTCAT	CAACAAGAAAGGCCACACGG	16641742	16641935	194
2	G	1	14	0	P1	CCGTGTGGCCTTTCTTGTTG	CCAGGAGCAACGCAACAAAA	16641916	16642099	184
2	A	4	10, 11, 14, 15	0.75	Huangzao4	CGCGGGACAATCAAGCAAAG	TTGTCACCTTCGCTCAGGAC	16642340	16642495	156
2	T	17	11	0	B73	CCAACGAAACAAACGGGTCC	GAGCGCTTGAGTTTCTTGGC	16651312	16651422	111
2	G	17	16	0	B73	GCGAGGATGATCTCCCGATG	GGGTGTAGGTGTTGCCGAAG	16714084	16714250	167
2	T	8	10, 11, 12, 13, 15	0.688	81565	TTCGGTCAAACGCGAGATTG	AGCTTGGGAATGTGTACGCA	16786637	16786757	121
2	T	15	11, 12, 13, 14	0.622	B73	TTTGTACGTCTCTTGCGGCA	TAGGCTTGAAACCTGGTCCG	16788982	16789147	166
2	T	11	10, 11, 12	0.314	B73	CAGACCCCTTTAGATCCGCC	AGGTGCTCCAAAAAGGGACC	16789387	16789544	158
2	A	2	10, 11	0.5	Han21	AGAGCATGAAAGCAGGACGT	TACTTCTCACCTTGCTGCGG	16791552	16791737	186
2	TC	4	7	0	RP125	CGCTGTGTGACTGTGTCTCT	GTACAGGGTACGTAGCGTCG	16794282	16794464	183
2	GCT	2	6	0	Ye478	GCCAAATCGTGTCACACCAC	CCAGTGTACCTACTAGCGCG	16799322	16799528	207
2	A	1	11	0	17564	AGGTCACATGAACTGCAGCA	TACTGCGTGGTCACATCTCG	16799715	16799969	255
2	TA	16	11	0	B73	TCAGCGCCGTTACTGACTTT	TCAGATAACAAGTAAGTGATTTTGGCT	16800176	16800362	187
2	A	2	10, 11	0.5	Z.mexicana	GTGGCTACGGGGAAGACAAA	CGCAGGGAACTCTGGATTGT	16836479	16836676	198
2	TC	17	14, 15	0.208	B73	ACCCGGGACATCCATGTAGA	GACGGTCCATTTTCTCCCGT	16848918	16849104	187
2	T	2	10	0	81565	AGGTGTAACTAACGTTGGCACT	TTTTGCAACTTTGTCATTTGTCTTT	16851666	16851804	139
2	A	15	10	0	B73	AAACGCACCAGCCAAAACAG	GCGGAAAGATCCACCACGTA	16856717	16856889	173
2	A	14	11	0	B73	TCCTGCACACCGGCTTTAAT	CGAAGAGAGGGTGACGCAAT	16857726	16857832	107
2	T	15	10, 11, 12, 13	0.347	B73	GCACCGTGGTTGATTCGAAG	CCCTAACGGGTGTGAACCTC	16868210	16868367	158
2	GAT	17	12	0	B73	GATCTCGGGAAGCCTTGGAG	GACCCCAAACACTGATGGCA	16902437	16902669	233
2	C	17	10, 12	0.111	B73	CCTTTGGCGAGTTCATGCAC	AGAACCGTGCACCATCTGAG	16989696	16990003	308
2	A	1	10	0	RP125	GGTGTAAGAGAGGAGGGATCG	CAAGTACGCAGAGGGACCTG	17009987	17010253	267
2	T	16	10	0	B73	GCTGACAGGCGTATGTACCA	CTGCGCACCCAATAATTCCG	17012472	17012668	197
2	AT	17	9, 10	0.208	B73	GCAACTGGATGCATGCTGAT	GAACACCACAGTTCAGATCCA	17016864	17017065	202
2	A	2	10	0	Dan598	ATCAGTTCATCCGGCCGTTT	TGGCCTTGGTGATGATGCTT	17018563	17018723	161
2	TC	17	8, 9, 10, 11	0.533	B73	CATCACCAAGGCCAAAAGGC	GTTTTGGTGCTCAGCTCAGC	17018710	17018926	217
2	T	7	10, 11, 12	0.571	P1	TGGGTGTGAGCGGTAGTAGA	TTCCTGCAAACTCCTCCGTC	17020165	17020267	103
2	TC	17	28	0	B73	AAGCGGCTATTGCTAACAGC	ACGTACGTCATGGCTGTCTG	17024388	17024627	240
2	AT	17	10, 14, 15	0.305	B73	GCACGTAGCCGTCTTAGGTT	ACGGTGGAAAGACTATAAAGACT	17024932	17025133	202
2	C	15	11	0	B73	CGGGATAAACCACTGTGCCT	GACACGCACAACCACAAGTC	17092702	17093097	396
2	AG	17	7, 8, 9	0.215	B73	AGAGAAACGCGTGGCTGAAT	GAGAGAGAGGCGGGACCATA	17113378	17113526	149
2	CT	17	24	0	B73	AGAGAAACGCGTGGCTGAAT	GAACCCTAGAATGCCCTCCG	17113378	17113620	243
2	T	17	10	0	B73	AACATGGCCTTAGTCGTGGG	AGAGCTCGGGGAAGATTCGA	17114566	17114768	203
2	AG	17	7, 9, 12	0.215	B73	ACGCAATCCGGCCATCATAT	TGGTGATGCATGTGACGACT	17139840	17140022	183
2	A	17	10, 11	0.208	B73	CTACACACTAGGCTAGGCGC	TCTAGCCCACACACGTGAAC	17140668	17140845	178
2	A	15	10	0	B73	CTGAAACCCCCACCCCAAAT	AGACGTCCATCCATTGCGTA	17150675	17150882	208
2	T	1	12	0	P1	GGCCCTGAGCTCCTTCAATT	AATTCCCTCCGCCCTAGCTA	17151599	17152047	449
2	G	3	10	0	P1	AGGGACCATCAAGCTCGTTG	ACTCTTTGCAAGCAAGGACT	17205853	17206113	261
2	A	14	10	0	B73	AGACGAGGGATCAAAGCTTTT	ACTCGTTTAGTCATTACGGCGT	17252591	17252693	103
2	T	12	10	0	B73	CGAGCTGACATGGACATCGT	GCAGGCAGACTAGAGTCCAC	17253842	17254019	178
2	T	6	10, 11, 12	0.5	Han21	CTTTGCATCGAGTCGCATCG	ATCTCCGATTCCCCATCCCT	17255760	17255899	140
2	T	6	12, 13	0.444	B73	AGACAAGTGGAAGCAGGTGC	TGTTGCTGCCCAGAAGTGAT	17258644	17258726	83
2	A	1	10	0	RP125	GCCTCCTCTGTCTCACCAAC	TGTGGCCATCATGAGATTCCA	17264875	17265068	194
2	T	2	10	0	Mo17	CGGACAGTTAACGTGGACCA	CGTCAGATCCACGATCCAGG	17267770	17267986	217
2	G	16	14	0	B73	AGAGTCAGAGCAGAGCCAGA	ACAAATCACCGTGTCTCGCT	17376194	17376406	213
2	T	1	11	0	18White	AGCGTTAGTTTGCTGATCGT	AGGATCCATGCTACTTCTTTCGT	17395322	17395508	187
2	TC	17	8	0	B73	TTCCAGCCCCTAGAGCCTAG	GAGGAGGACTGGACTGGAGT	17396635	17396835	201
2	A	1	10	0	Huangzao4	TGCTGTTGGAACCTTGCAAAG	TCTCCAAAAGGCAAAAGCCA	17400273	17400421	149
2	C	11	10	0	B73	CGCAAGAGCTCGCCTCATAA	CGGTGGAGTTAGTGGAGCAG	17442946	17443089	144
2	G	17	13	0	B73	AGTGTGTTACGGCCCTTGAG	TACGCCTCATCCAAAGCTGG	17448618	17448828	211
2	A	14	10, 12	0.245	B73	CACGTCCTGTCCAAAGACCA	GGTTTTCCAGGCATGCTTGG	17466904	17467034	131
2	AAGGG	16	4, 5	0.117	B73	AGGAGCAGAAGAGAGGAGGG	ACCCCTCCCTCAACCCTATC	17467285	17467448	164
2	T	16	11, 12, 13	0.461	B73	CTCACTCGTTGACCCATGCT	CTTGGCCTCATCTCGCAGAT	17469395	17469565	171
2	A	15	10, 11	0.231	B73	TTCGGTCATTGCAGGCGTAT	TGCGTTCTACCCTCTGGAGA	17472606	17472983	378
2	AG	15	37, 40, 41	0.418	B73	CGAGTTGATGAGCATGCAGC	ACAGACCGGCTCTAATCCCT	17488432	17488894	463
2	GA	2	37, 41	0.5	Ye478	GTTCCTGACTCCTCCAGCAC	CTGGTCGTCAGCATCGCTAT	17488580	17488825	246
2	A	17	10, 11	0.291	B73	TCCTGCGCTGATCAGACATC	ACATCATTCGTCGCTGTGGT	17489332	17489494	163
2	A	6	10, 11, 12, 13	0.667	Mo17	TTGGGAAAGGGGGTGTATGC	GATGGACCCTGGGGAAATGG	17489875	17490114	240
2	A	13	10, 11, 12	0.521	B73	CCTGTAGGTCAACGCTCAAGA	CCGCCTTCGCCGTATAAGAT	17491912	17492109	198
2	T	1	10	0	17564	ACCGGAACAACGACACAGTT	CCGCTGGTGGAAGAGTTGAT	17492915	17493189	275
2	A	16	10, 11	0.117	P1	AGTGAACGAGAAGAGCACGG	GTTGCTACTTGCGAGCATCG	17494217	17494372	156
2	A	10	10	0	B73	ATACCGATACGCGATGCTCG	CACCCACAGAACAAGCCAGA	17494342	17494546	205
2	TTTGT/TTGTT/TTTTG	5	4, 5	0.48	18Red	TCGCCTGTTGGTTTTGGCTA	CCACCAACTCACGCTCTCAT	17494420	17494574	155
2	A	1	10	0	Mo17	CCAACATGTCACGTCGCATC	CCATCGGTTTCGTGTTGCTG	17494849	17495045	197
2	AC	8	7	0	B73	GGGTCAGCACCTTCTGGTTT	TCCTTGAGCCGTTGGATTGT	17504164	17504355	192
2	G	1	13	0	81565	CACGACAGTACGCGGACTAT	ACGTCACTTCGGTCCAGTTC	17504385	17504654	270
2	C	17	14	0	B73	TCAATTCAGTATGTCTGTCCGAC	GCCGCAAGTTAACGCTTTGA	17528573	17528778	206
2	GTTGT	17	4	0	B73	CCATGATCCCGGGTCATTGT	TAGAACGAAGCAGGGGCATG	17577684	17577760	77
2	T	17	11	0	B73	CAAAGCTAGGGAACGCAAGC	GCCGGCTCTCACCTTCTTTT	17579568	17579699	132
2	T	4	11, 12, 13	0.625	RP125	GCCGCGACACACTCTAAGAT	CAAAACTGTGCATTGGGGCA	17598422	17598606	185
2	A	8	10, 15	0.219	B73	CCGACGTTTGCGGTCTTAAC	TGATTGCGAAGACGACACCA	17604775	17604925	151
2	C	17	11, 17	0.111	B73	AGGGCGCAATTTAAGACGGA	TTAGCTTGGCCTGTGTGTGT	17605038	17605138	101
2	A	2	10, 12	0.5	Mo17	TGAACGGCAGCTGAAAGAGA	GATGGGTCAAATGCTCGTGC	17605355	17605463	109
2	T	17	10	0	B73	GAGATGTGAAAGGCGAACGC	ATGGTTGTCTGGCGGGAAAA	17606198	17606372	175
2	G	17	19	0	B73	CGACACCGATCGTCTCTTGT	CACTACGCGGTACAACCCTT	17606524	17606706	183
2	T	1	10	0	17564	TCAAAGATGGCGGCAGCTAA	CGATACTACTCGCATGCCGT	17607224	17607456	233
2	C	17	13	0	B73	TCAACGGGGAGTAGGTTTGC	CCACGACCTGGCTGATAGTC	17697789	17698006	218
2	A	4	10	0	P1	AATGATCCTTGCCGCCATCT	GAAGAAGAAGCTGCTCCGGT	17710543	17710702	160
2	G	17	10	0	B73	CCTCCTACCTCTCTCCCCAC	CCACTTGGCGATTATTGGGC	17753809	17753995	187
2	T	1	10	0	Z.mexicana	AGTCGTGTTCCGGATTGCTT	AGCTTCTTGCAATCGTGTCT	17774133	17774397	265
2	TC	17	7, 8	0.111	B73	GTTCTCCGAACACCCGAAGT	GGACATGCTACGGTTCCACA	17782964	17783132	169
2	T	3	10	0	RP125	TGCAACAGGTAACAGCAGGT	GACGTGTTGTGCTGGAGAGA	17784366	17784570	205
2	A	15	10, 11	0.124	B73	CGTCCTGTGACTGCTCTGTT	GCTCCAAGGTTAGTGCCCAA	17784567	17784767	201
2	CT	17	8	0	B73	TTGGGCACTAACCTTGGAGC	GTGAGCTGCTCATCGATCGA	17784748	17784937	190
2	A	1	11	0	Han21	GTGTGTCAGCGAGCACAATG	CCGTCCTGTCCTGTTCCTTC	17785406	17785583	178
2	AT	17	13	0	B73	ACGGGTGACAATTGAAGACGA	TTGCCATCTCCAACATCCGT	17792429	17792650	222
2	G	15	10, 12	0.124	B73	GGCCAACCACAAGCTATCCT	GGGATTTGTTTTTGCGCCCT	17801155	17801358	204
2	A	1	11	0	ES40	AGAGGGGAGGGGACAGAAAA	ACAGCCCCACCCTATCCTAG	17817026	17817221	196
2	C	17	12	0	B73	CTAGGATAGGGTGGGGCTGT	CAATCCCATGCAGCATCAGC	17817202	17817519	318
2	A	1	10	0	17564	TCAGGAGGGAGGGGTGTTAG	GGCAACCGTATCGCAACATC	17824459	17824720	262
2	G	17	10	0	B73	GCTACTCTCGGGAATCGACG	TGCAAGACCTTCTCTAGCCAC	17839310	17839488	179
2	C	17	11	0	P1	CCCACAGGAAGCAAAAAGCC	TAAACCCACTTTCCAGGCCG	17890430	17890654	225
2	G	17	12	0	B73	GTTCGGTTGGTCTGGCAGG	AGTGTATCCATACAGTCCGTTAGT	17906625	17906814	190
2	A	1	11	0	Dan598	TTTATGTCGCTGCGCTTTCG	ACCAAAAGGATCCCCACTGG	17916798	17916996	199
2	T	11	11, 12	0.165	B73	GGGTGGGGATAAATGTGCGT	TGCAGGAACCCAGTCTTGAC	17916828	17917014	187
2	AT	17	33, 34, 36, 37	0.394	B73	GAGAAAGAGGAAGGGGCGAC	AGCATTTGAGAACAAGTCCCCA	17950398	17950617	220
2	T	1	11	0	Zheng22	GGGTCCGTTTGAAACTGCTT	ACTACCAGCACTCTTAGCTTCT	17992386	17992595	210
2	GCT	1	6	0	Mo17	ACGGCAATTTATGGGTGGGT	CACAACACTCCACTGACCGA	17993591	17993769	179
2	GCA	17	6, 7	0.111	B73	TAGGCATGCACATAGCCTCG	TGTCGTTCCGGTTTGGTGAT	17993838	17994000	163
2	A	1	12	0	P1	AGGTTGATCGCCATGCTTGA	TCGTAGTGCCAAACCCAGTC	18030777	18031129	353
2	TATCA	1	4	0	ES40	CTGGACGACAGGTGATCGAG	TGGCGTTTTGATGCACAAGG	18037697	18037915	219
2	GCAT	17	5	0	B73	GCTCCTCGTCCAAGCTCAAA	CTCTGTGACCTAATCGCCCC	18038115	18038331	217
2	TA	17	10, 13	0.111	B73	GCTATGGCAGAGGCAAGTCA	TTGGTGAGTTCGGCTAGCTG	18039419	18039912	494
2	TC	17	21, 26, 27	0.215	B73	CATCTCCGGTACCGTACACG	CCTGGTGAGGGACAACTTCC	18049191	18049439	249
2	A	14	12	0	B73	TCGTGTTGTTAACTAGTTTCACTGC	GCAGCATCACCCTTCGGATA	18049935	18050142	208
2	T	7	10, 11	0.245	P1	TCACTTGTTAGCACGCCAGT	AATGCACCCGTTTGCCATTG	18051764	18051992	229
2	A	2	10	0	18Red	AGTTTGGCCCTATGCAGGTG	AACCCTGGACTAAAGCGTGG	18052093	18052383	291
2	T	2	10	0	RP125	CCGACATGGAGAAACTGGACA	ACCAAAGTACAGCTACTCTTTTCA	18052833	18052998	166
2	GGGGGA	17	4	0	B73	CAGGCAGAGTAGCAGAAGGG	GGACTTGTGAGTGTGCCCTT	18053455	18053612	158
2	A	5	10, 11	0.32	Z.mexicana	GCTGTCCACTTGCCAGGTAT	ACCCAAGGTACCAGCTGAATG	18062450	18062726	277
2	A	12	10, 11	0.278	B73	TGCATTTGTGCTGCATGGTT	AGATCAATGGGCAGCACTGT	18065010	18065177	168
2	A	2	10	0	CML411	AAAGGACAGTGCTGCCCATT	ATGTGGAACATGGGGAAGGG	18065153	18065295	143
2	GT	17	8	0	B73	TTTTCCATGGACGGGGATGG	GATTTTGAGAGAGCCACGTGG	18071149	18071292	144
2	A	17	12, 13, 14, 16	0.394	B73	ACTATTTTGGAGTGCTGCAGC	TAGGCTCTTGCTGCGTTGAA	18071402	18071610	209
2	C	17	24	0	B73	AGCACAAGCAGCAGCATCTA	CTTTTGCTGCTGAAGGCCTG	18071916	18072125	210
2	AGGG	15	5	0	B73	CAGGCCTTCAGCAGCAAAAG	CCCGATTCCGTTACTCCTCG	18072106	18072225	120
2	C	15	12	0	B73	CCCCGACTTGTAGTTGTGCT	ACCCACCCTACCACTCGTTA	18075483	18075670	188
2	G	16	11	0	B73	TTGGACGAAGGGCATCAACA	GGTGAAGTTGGGCTCTTGCT	18110291	18110468	178
2	A	17	10, 11	0.208	B73	AAACGTTGGAATGCACCTGC	GGAGAAAGGGTCGTTGTCGT	18159969	18160135	167
2	T	17	10	0	B73	ACAGTTTTACCCGCGAGAGT	ACGTCGAAGCTATAGTCGCG	18161011	18161107	97
2	T	4	10, 11	0.5	RP125	GTTGGCATGCTTCTGCTTCC	GCCTCGAAACACTGAGACCA	18162380	18162597	218
2	A	11	10	0	B73	ACAAGCCTCCTACTTCATGCA	TCCATATCTGGAGGCTCGTAGT	18164348	18164433	86
2	CAGTG	2	4	0	Ye478	TGCACCGAGCTAATCAGACG	TCTTTTCCCTGTAGCAGCGG	18170965	18171170	206
2	A	17	10, 11	0.111	B73	GGGCGTGTATCTCCTCGATG	AACCTTAGGGCAAGCGTTGT	18172628	18172753	126
2	A	16	10, 11, 12, 15	0.484	B73	CGATAACGGTCACACCTCCC	GGGCGTCTAATGCAAACTTCT	18231375	18231553	179
2	A	16	11, 12	0.117	B73	AGTGGTGTTTGTTCGGGGTT	AAAGAAAATCCTTGCACGCAA	18235570	18235763	194
2	AT	11	8	0	B73	ACCTAGCGGATGATTTTCAACT	CGCACGCAATGACGAATCTA	18271519	18271718	200
2	A	16	10	0	B73	CCCTTCGCACGAGCATAGAT	GCATTCACCTCACCCTCACA	18280486	18280684	199
2	T	13	10, 11	0.26	B73	TTCACAAGGCGCGTAAAAGC	CGAATCGACCGGTGACTGTA	18284401	18284602	202
2	A	3	10, 11	0.444	Z.mexicana	ATGCAATACGCCCCCTTGAA	ACGTGTTCATGTACGCCTGT	18284485	18284770	286
2	A	14	10	0	B73	GCCCCCTTGAAAACGCAAAT	GGAGATGGCAGCATTCACCT	18285117	18285320	204
2	GTTTT	1	4	0	81565	GCTTATCCAATTCGCTGGCC	AAACTGGCTTACCTCCGTGG	18300067	18300414	348
2	A	3	10	0	RP125	TGTGTTCCACCCGTATAGCG	GTGGTCAAGTGTCTCGAGCA	18307269	18307432	164
2	A	14	10	0	B73	TCTAAACACACCCTTAGTCAAACA	GCTGAAGAACGTGTGAGGGA	18342747	18342845	99
2	A	17	12, 13	0.111	B73	ATTCCTGCATGGCTTCAGCT	ATCATTGCGTGTTGGCCATG	18426202	18426412	211
2	TCTGCC	1	5	0	Mo17	CACCGCGCACCGTTAAATAG	TGGGGAAGCAAACTAGCCTG	18434642	18434869	228
2	CTGCCT	16	5	0	B73	GCTACGCTTTTCTTGGCAGG	AGCTCATGTTTCCAGCACCA	18434752	18434953	202
2	GA	13	7	0	B73	AAGGGGAAAACGAGCCTTGT	GGACGGGTAGAAGCACAACA	18446974	18447147	174
2	GAA	15	6	0	P1	CTGCTGACACTGACCCCAAT	CGCCGACTGCTTTTCCAAAA	18485495	18485654	160
2	A	1	14	0	P1	AACAACGACAGGCTTCCCAA	CAAGCTCTGGAGAGTGCACA	18542247	18542450	204
2	T	2	10, 12	0.5	Dan598	AAACCAAAAGAGGGGCGGAA	GGCACAGGTTCTATAGGATGCA	18544907	18545086	180
2	GA	13	8	0	B73	GGGATTTTCGTCCGGGTGAT	TATGCTGCTATGCTCACCGG	18546998	18547208	211
2	TTA	17	6, 7, 8	0.215	B73	TTCAACTCAAACTCAGACAATCAAT	TCGTGCTCCAACTCCCCTAT	18613492	18613714	223
2	A	10	10	0	B73	TAGCAGGTTGGCTAGGCAAC	TCGAAAGCTGGAAAGCTCGT	18623165	18623283	119
2	T	15	10, 12	0.231	B73	AGATGCAGTCAGCTCCTAGC	TGCTTTTGTCAAGGATGAGACG	18623909	18624096	188
2	TA	17	27	0	B73	TGACCGCAAGTGCTAAAGTT	CGCTGCGCTAAGTGTCTTTC	18631849	18632100	252
2	C	17	16, 22	0.291	B73	GCTTTAACGGAAACAAAACTCACA	TGGATCTGTCCCGTTGATGC	18667457	18667581	125
2	T	17	10, 11, 12, 14	0.394	B73	AACCCACTCGAAGTCGTGTC	ATGTTATCTCGGCGCGTCAT	18670494	18670638	145
2	T	2	10	0	Mo17	GCAAGAGAAGTCAGTCCAGCA	TGGACATCCGTGGTTCACTG	18683899	18684097	199
2	G	17	13	0	B73	ACATCGTTTAAAAGGCGTCGC	AGTTTCATGGCTGTAGGGGG	18733457	18733566	110
2	GCCATC	17	4	0	B73	TAAAAACCTCTGCTCCCCCG	GGCAGGCAGATTACCTTCGT	18736046	18736258	213
2	GTAC	16	5	0	B73	TTCACCACCGACGAGAACTG	CGTCGCTTCATCATGCAGTG	18736495	18736701	207
2	C	17	10	0	B73	GAGTAGGCAAGCGTTGGTCT	TCGCAGACATGAAGTGGACC	18856228	18856473	246
2	T	1	10	0	Dan598	CCGTCATTCCGCCTTATCCA	TTCATGTCACTTTAAATGATGTGGT	18906839	18906949	111
2	A	16	10, 11, 12	0.32	B73	GGCCTGAATCTGGTCTTCGT	CCAAGTTCGAATCCTGGCCA	18941039	18941173	135
2	A	17	10	0	B73	CCGAGGTTGGGGTCCATTTT	GTCGTTGGCCTTCCTTCTCT	18944642	18944821	180
2	A	12	10	0	B73	TGGATCAAAGTATGTTGTGGGAGT	AGTCGCTTGCATTGACCTCA	18955444	18955577	134
2	GA	17	9, 10	0.111	B73	GACGTTGATGATCCACCGGA	TCAGTGTCTTCCCCTCCCAC	18961296	18961429	134
2	A	8	10, 11	0.219	P1	AGGTGGCAAACAAACAACTAGA	GGGAGGTGAGAGGGGGTTTA	18961888	18962092	205
2	AATA	16	5, 6	0.305	B73	GTCCGGTAGTTCGCCTTCAT	AGCGGTCTCCATCTCCATCT	18963526	18963726	201
2	TA	17	7, 9, 10	0.215	B73	AGGTTGCTTAGGTCATCTCCA	GTTCGGCCTAGGTGCATTCT	19017594	19017775	182
2	TC	17	8, 9	0.208	B73	TCGAAGCCTGGACACACTTC	TGAAGCCCTCGCCATTGTAG	19022333	19022505	173
2	AT	17	24, 27, 30, 31	0.394	B73	TGCCTAGTGGTACTAGTTCTATACTG	ACATACAACCGCTCTTTGTTG	19032965	19033175	211
2	CT	17	41, 42, 43, 44, 45	0.401	B73	AGACGATCGAGATTGGTGGC	ACGCTGCAACCTAGCTCTTT	19033309	19033557	249
2	T	14	10	0	B73	AAAAACCCCGCATGGAAACG	TGGGCGACGTTGATGAAAGA	19033713	19033897	185
2	T	3	10	0	Z.mexicana	ATGCGCGTCTCACTTGTGTA	TAGTACTGTGCCGGTGGGTA	19052273	19052496	224
2	A	1	10	0	18White	ATGCGCGTCTCACTTGTGTA	AACCGTTAGTACTGTGCCGG	19052757	19052985	229
2	TC	17	18	0	B73	TGAGATTCCCCCGGCTTCTA	GGGCTTCCTTGTCCTTGTCA	19053401	19053556	156
2	CT	17	10, 13	0.111	B73	CGTCCATGTAGTAGGCAGCA	ACCTCTCCCGACTGGACTC	19055593	19055733	141
2	C	17	11	0	B73	ACGAGGAGACCCGTAACAGA	TGCATCCCACTGCTCTTCTG	19060256	19060436	181
2	TC	1	7	0	17564	AATTGCTGTGCTTGGCATGG	CAAACCCTTCTTTGCGCGAT	19063893	19064053	161
2	CT	16	7, 8, 9	0.227	B73	AATTGCTGTGCTTGGCATGG	CAAAACCCTTCTTTGCGCGA	19064036	19064199	164
2	T	5	10, 11	0.32	Z.mexicana	CGGCCTCATGCTTGAATTCG	AGCGGAAACATAGGGGAAGC	19067538	19067768	231
2	T	2	10	0	18Red	TGTCTCTTGGAATTGTCTAGGGT	ATACTCCCGGAGTCCCTGTC	19116073	19116326	254
2	A	17	10	0	B73	GAAGGTCCTGGTGACGATCG	AGTGGGCTTTTGTATGGGCA	19166454	19166640	187
2	A	5	10	0	P1	TGCTGTTGGGAGTGAAGCTT	ATTCTCCCTGGTCCTGGTGT	19172600	19172782	183
2	A	1	10	0	18Red	CGTTGATGCGAGCGAAACAG	CTACGAGCGTGGATTCCTGG	19176851	19177053	203
2	T	3	11, 12	0.444	17564	CCTGCTGATTTCCACTGCCT	AACGAGCATCCACTCAAGCT	19178052	19178297	246
2	T	1	10	0	Han21	ACCTCCTAATCAAGATTTCACTTTCG	GGGCTTCAACAGAATTGCACA	19233661	19234110	450
2	AT	17	19, 20	0.111	B73	CTATACCTCCGTAGACGCGC	ACCCTCAAAGGCGCGAAATA	19239974	19240205	232
2	ATAA	16	5	0	B73	GCAAGCACGAAGGAAAGCAA	AGCACAGCTGAGACAGTTTGA	19240725	19240907	183
2	GATCA	15	4	0	B73	TGTGCGGTACAGTACACACC	GCCTGCCTGACTCTACATCC	19245083	19245284	202
2	A	3	10, 11, 13	0.667	RP125	GGATGTAGAGTCAGGCAGGC	ATTAGCCTGGCCCTTTCACC	19245196	19245404	209
2	A	15	10, 11	0.124	B73	CTCAAATGGACGAAGCCCCT	AAGGCTGTGACCTAGGACCT	19246066	19246147	82
2	T	11	10	0	B73	ATGTCAGCGGCAAGGCTTA	GCAGATGCACATAGCCCTCA	19246735	19246943	209
2	GA/AG	17	8, 9, 10	0.215	B73	ACAAACTTGCAGCGCTTGTT	TTCCTCTCCCCTGCTCTCTC	19247598	19247803	206
2	AT	13	8, 9	0.142	B73	AGGTTATTCCATGCTCCAATGA	CCCGACCCAAATGTTCGGTA	19275566	19275777	212
2	TA	2	8, 10	0.5	Huangzao4	AGGTTATTCCATGCTCCAATGA	TCTCAAGCACGACACGACAA	19275566	19275735	170
2	CTGCA	17	4	0	B73	ATGCTACATGCTGTGCCTGT	GACAAGAAACATACGGCGCG	19277122	19277192	71
2	CT	17	7, 9	0.208	B73	GGCCTATGGACAGTTGGGAC	GGAACGGAGTAGATTGGGGC	19278538	19278720	183
2	GA	17	7, 9	0.111	B73	GACGAGGCCGATGAGATCTG	CGTCTCCTCCAAAAGCTCGT	19279820	19280012	193
2	T	10	10, 11, 12, 14	0.64	P1	ATAGCGGAACTGCCAAGCTT	CAAAGGATACGAGGAGCCCC	19280076	19280176	101
2	TTA	1	7	0	ES40	GTGACACACAGGCCCAAGTA	AGAGGAGAGGAATGGTGGCT	19280298	19280791	494
2	ATT	10	6	0	B73	ACTTTATGAACCAGCTGTGTCA	AGCAAATTGACAGCCATCGC	19280553	19280727	175
2	GTTGG	15	4	0	B73	CAAGGCTGGGATGCTCAGAA	TTGACGCGTACTCCCTCAAG	19280955	19281136	182
2	ATTT	16	5	0	B73	GTTGGGTTGGGTTGGGTAGT	GCCAAAACCATACCGGCATC	19281070	19281278	209
2	A	2	10	0	ES40	CTCCCGGCCCTCAAATTTCT	GCTTTGCTCGCTTCCTATGC	19281392	19281672	281
2	GCC	1	6	0	Ye478	GCGCCGGTTCACATGATTAC	TCTACACGGCTACACATGGC	19281831	19282005	175
2	T	2	10, 11	0.5	ES40	GCCGCTACATCTGCCTAGTT	CACTGCTACCCAATGCCGTA	19283494	19283790	297
2	A	1	11	0	Ye478	TCAGTCTTACAATAACAGTGGAAGA	TGACAGTTGACAAGGCCTGA	19350627	19350834	208
2	TGA	2	6	0	18Red	TCGAAAACTCCTCCACGTGG	ACCTCGCGAAATGTCTCGTT	19351680	19351902	223
2	T	14	10, 11	0.133	B73	ATGTGTGCTCGCTTCTGGAA	TGCTGGAGCCTGGAGATAGA	19353793	19354283	491
2	AT	17	21	0	B73	TTGTTTGACCGGCTTGTCTT	GGCCTGGGCTTCCTTTAACT	19354998	19355175	178
2	TA	17	19	0	B73	GGCCTGGGCTTCCAATAACT	ACCCCAAATTTGATCAGCTTTTCT	19357333	19357559	227
2	T	1	10	0	18Red	GGGTAGTGGGTCTTTTGCCA	GGGCTTTTAGTCTCTTTTAGCACC	19361746	19362029	284
2	T	13	10	0	B73	CTCCATACTGCTCTGCTGGG	CGGGCACTCACCTAGTCATC	19370465	19370608	144
2	AC	17	16	0	B73	AGAAGCGGGAGTTCGTCTTG	CGCTGCAAATGACTCTGGTG	19379744	19379964	221
2	T	1	11	0	ES40	TGGGATGTATAAATGGTTTCCGT	GGGTTGTGCACTTCTGCTTG	19388220	19388377	158
2	GA	2	7, 10	0.5	Dan598	CCCCCTTTTTGGCAGCAATG	CGAGGAAGACATGACGCTGA	19391544	19391683	140
2	G	12	12, 13	0.153	B73	GGGCTCATCACCAGCAGAAA	GCTAACCCCGGCTTGTAGTT	19391701	19391822	122
2	C	15	10, 11	0.444	B73	GGGAGGTTCCGTCACATCTC	CGCAACCTTGAGAGCACCTA	19441904	19442083	180
2	T	14	10	0	B73	GCATGTGGCCGAGTTGTTTT	TAAGGCCATACCCCTCATGC	19447961	19448027	67
2	TAG/AGT	15	6, 7, 8, 9	0.56	81565	TGGCCATGTCTCAAGCACTT	ACACAAACTCGAAGCCGACT	19498861	19499254	394
2	A	1	10	0	ES40	ACCATTGGGCCATGACAACT	TTGCTTGCATTAGGGGAGGT	19567941	19568327	387
2	G	16	12	0	P1	CCGCTTCTGGCTTCTGTGTC	TCTTCTTGTGGCCCAACAGG	19570790	19571050	261
2	G	11	12	0	B73	GGGGGAAGAAGCGTGTGG	TCTTCTTGTGGCCCAACAGG	19570924	19571050	127
2	G	1	10	0	18Red	TGAAGAAACAACGGCCGAGA	AAAGCCTCCCCCTCTCTCTT	19579440	19579739	300
2	C	15	10	0	B73	CCCGGCTTATAGTGTGTGCT	AGACCTCCGACCTGTAAGCT	19699706	19699889	184
2	T	2	10	0	18Red	ACACTCGCCTCTTCATCTGC	GCAACTTGTGCGCCTCTTAC	19707846	19708122	277
2	AG	1	7	0	178	GAGTTCCCATTGCGCCTAGA	ACCCCAGACAACAACCATCA	19708526	19708702	177
2	A	13	10	0	B73	CCGGAGAAATGGTGGGTTCA	GAGAGGACCGTCGTTCGATC	19747601	19747738	138
2	A	1	10	0	RP125	ACTCATGTTACACGTTGTCATGC	CGTCTCACCTACCCCAATGG	19749932	19750231	300
2	A	17	10	0	B73	TGATCAACATTGCACAGGGT	TCAGAATAGGCCGGTTCAACC	19778073	19778275	203
2	G	17	11	0	B73	CAATGAGAGGTGCAGGTGGT	CTTGATGCACCATGCCGAAC	19779294	19779728	435
2	T	14	10	0	B73	GCAGGAATTTGTGCTCAGGC	TTTGCCCAGAATTCCTCGCT	19830415	19830583	169
2	A	1	10	0	Zheng22	GGTATGTCGATTACAGCCGGT	CGGCCGGAGAATTTCCTCTC	19845913	19846117	205
2	A	4	10, 11, 15	0.625	P1	TTGGGTGTCGTGTGACTGTT	AGACCCAGTGAGTGGTCCAT	19907422	19907623	202
2	AT	16	10	0	B73	ATGGACCACTCACTGGGTCT	TGATGCCATGCCAGCCTTAA	19907604	19907809	206
2	TA	3	7	0	Ye478	TGGTTTCTGGTAAATCGAGAACG	GGCCTCACGATCTTGGTGAA	19908763	19909051	289
2	T	1	10	0	Z.mexicana	AATCTGATCTGCGGACCGTC	GGATGGCTCCAAGACAGTCA	19920682	19920860	179
2	A	16	10	0	B73	CCGACGCCTCATCTCATCTC	TCACTGCCTCCTCCATGTTG	19926024	19926151	128
2	TC	2	7, 8	0.5	Z.mexicana	TGGTCCAATTCTTTGCCCGA	GGTGCCGCGCTTGTATAAAG	19926856	19927034	179
2	T	15	10	0	B73	CACATTTCTGTGCGCATGCG	GCCATTTCACAGTCCGAGTG	19926885	19927093	209
2	C	14	10	0	B73	GCACTTGCCCCACTACGTAC	AACCAAAGCATGTGTTCGGC	19938385	19938580	196
2	GCCCA	3	4	0	Huangzao4	TGCAGCAACTGACAACAACG	TCACCTCAGCAGCGTACAAG	19950866	19951141	276
2	A	3	10	0	RP125	GGACTCCGACTCAACTGTGG	CGCTAGTGCCCTGCTAGTAC	19951634	19951853	220
2	CG	3	8	0	Huangzao4	AGCAAACATCAATCGCCAGC	GGAAGGAGTGGTGGTAAGGC	19952449	19952646	198
2	G	17	11	0	B73	ACCGGATCGTTCTCTATGCG	GCTCCGGCCTGTTTCATTTT	20005716	20006161	446
2	AT	2	7	0	18Red	ACCGTGAGTTGTCTGCACTT	GGCGTGGTACAACAACAACC	20016598	20016855	258
2	A	10	10	0	B73	CGCGTCGTCTCTGAAAGTCA	CAACAACAACCTCTTGGCCG	20016723	20016873	151
2	TG	1	8	0	81565	GAGCAGCGTTTGTTGGGAAA	TTTAAATGCCCTCTCCCCGG	20017269	20017466	198
2	GA	17	7, 8	0.111	B73	TCGGACACGACAGAAACTCG	TCACGCGCTCACGAGAAATA	20017573	20017777	205
2	A	2	10, 11	0.5	Z.mexicana	CGACGGCAGATCACCACTTA	GCTTGATTTGGGCATGGAGC	20020722	20020979	258
2	CT	17	7	0	B73	ATAAGTAACAGCCCACCCGG	GTCGTCCCCCGTGAGTTTTT	20021365	20021571	207
2	A	14	10, 11	0.133	B73	TCGACGTCTCTACTCCTCACA	GCTTGATTTGGGCATGGAGC	20021514	20021600	87
2	T	15	10, 11	0.124	B73	GCTCCATGCCCAAATCAAGC	CTCTTGTGGGCCGAGTAGTT	20021581	20021769	189
2	GACGGC	17	4	0	B73	CTGTGCACCGTCGTCGTC	CACCTCAACTTCCCGGAGC	20021933	20022150	218
2	T	1	10	0	178	TCTACTGTATGGGCATGATGC	CGCATGAATGGTACTTTTCGAGG	20025891	20026097	207
2	GA	4	8, 9	0.5	Mo17	CAAACCAAATCTCGGCCAGC	TTACTCAAGGGCCACTGGTG	20027655	20027872	218
2	ATCCA	1	4	0	1948-02-01	CGTCTACGTATCGCACAGCT	CTCTGACTCGAAGCTTGGGC	20028117	20028332	216
2	TGGCA	17	4	0	B73	GGCCACATACCGTAGCTACC	GTACCCAGCTGTCTGTGCAT	20029783	20029961	179
2	G	17	15, 19	0.208	B73	AGAAAGCCACGGACTAGTGC	TGCGCAGAATTCCACAAACG	20030088	20030216	129
2	A	3	10, 11	0.444	1948-02-01	CGCCAAGGACCTCGTAGTAC	AGGGGTGTTGCCAAATGAGT	20032368	20032653	286
2	A	15	10, 14	0.231	B73	GACAAGTGGTGCGGGAAAAC	AGTTCTTGATCGGACGGCAA	20043223	20043299	77
2	A	17	10	0	B73	AGCATTTGAGAACAAGTCCCCA	AGAAGGTTGTTTTGGCCCCA	20071938	20072091	154
2	G	17	11	0	B73	CAGACCAGGACAACCTTCGG	CAGAGTGGTTCAACTTGCGC	20143202	20143592	391
2	AG	17	7, 9	0.111	B73	TTCTCCCCCTTTTTGGCAAC	CGCCTTTTCTGCTGGTGATG	20145645	20145841	197
2	T	1	13	0	Ye478	CCTTAGTGGTTCCCCTGCTT	ACCGAACAAACTGTTTGCAG	20234103	20234239	137
2	T	17	10	0	B73	TGGGCTTACCACAACGTGAT	TCACAGTCAAACAAACAACCGT	20281427	20281624	198
2	T	2	10	0	Huangzao4	CGATTCGTGACACCTGTCCA	ATGTGGTCCCTCCCGGATAA	20282925	20283202	278
2	A	14	10, 11	0.133	B73	CCGTCGTGTTCGTTTTGGTT	CTCTACTGCGTACCACGAGG	20283480	20283643	164
2	A	16	10, 11	0.219	B73	CGTTGTCAGAGCTGAAAGCC	ACGGGCCTAATGTTGGACTG	20283762	20283911	150
2	A	12	11	0	B73	GCTGATCCGGTAAAAGGGCT	AGGGCGACATAAAAATGCGC	20300807	20301314	508
2	A	17	10	0	17564	TGCAAACTGAGCTACTGGGG	CCCGTCTCATCGTTTTCATTCG	20310648	20310846	199
2	GC	17	7	0	B73	ATGATTCTGACGCTGACGGG	GATTGCCGTATCATGCTGCG	20312129	20312323	195
2	GC	17	7	0	B73	CATCCTGCTGCTCCTATCCG	ATTCTCTCGCCCTGCACAAA	20313459	20313642	184
2	TTG	17	6	0	B73	GGACGCAGAGTAGAGATGGC	TGGCTAGTTTGAGGTCCTGT	20317690	20317840	151
2	AT	1	7	0	Huangzao4	CTATTTTGCACCACGCTGGG	ATCCATGCACCTGACCACTG	20319675	20319835	161
2	A	12	10	0	B73	CAGTGGTCAGGTGCATGGAT	TCAGCTATTCCCCACCCAGA	20319864	20320000	137
2	CTGTGA	15	4	0	B73	AATCATTCGCCGGTTCTCGA	ATGTGCGCTACGTACGTACC	20321093	20321281	189
2	CG	17	7	0	B73	CCACCACCCTCACCATGTG	CCCGTGTACAGCAACAGCTA	20321551	20321741	191
2	A	16	10, 11, 12	0.32	B73	GAAAAGAGGGCAGCAGGCTA	CCGGTTTCCCTGTGTACTGG	20327049	20327258	210
2	GCCCG	17	4	0	B73	ATTGCCGTTGTTGTTGCCTC	GTTTTTGACCGGGCTTCACC	20330040	20330257	218
2	T	1	10	0	Z.mexicana	TATCCACAACGCTCGTCACC	ACTCATGGCTGCTTTACCAA	20333366	20333640	275
2	A	14	10	0	B73	CTCTAGACCATGCAGCCCAC	TGTGGTTCACTGGTTGTGGT	20334435	20334564	130
2	T	16	10	0	B73	TGCCCCCTGATTGATTGCTT	TGGGGTCTCTCCAAACTCTTC	20335791	20335912	122
2	T	16	11	0	B73	TTGCATCCTACCTACAAAGACA	TCCGGCAAGTTGAAGAATGC	20336394	20336577	184
2	T	7	10	0	B73	TGTTTTTCATGTAATCGCTGTACA	TCGTTGTGTAATCAAACTACCAAGA	20340078	20340286	209
2	A	3	10	0	RP125	CCAGTCCAACGGAGGTTCAA	GCTAGCAAGAGTGGGTTGGT	20450106	20450447	342
2	CTCTC	17	4	0	B73	TTGCTGCATAGGGTTAGGCC	ATCCTTAAAGCACCCTGGGC	20454584	20455048	465
2	A	3	10	0	Huangzao4	ACGTCTCTCTCGGTGGGTTA	CGTAACTTGTGTTGCCAGGC	20456300	20456597	298
2	A	2	10	0	RP125	CCAGGTGAGCCAACATGACT	CGCATGCTCGTCTGATTTGG	20468961	20469090	130
2	T	15	10	0	B73	GCCCATACGAAATCACGTGC	TCCAACGAAACAAACACGGC	20469865	20470032	168
2	A	1	10	0	Z.mexicana	GCTTAGCTTCGTGACTTTCGG	TTGGTCCGCACCTTTCTGTT	20476626	20476878	253
2	TTTA	17	5	0	B73	ATGGACAAACAGCGAAACGG	GCATGTTGATCAAGCCAGACG	20478146	20478364	219
2	TA	1	7	0	RP125	TATAGCGCGCTACCACGAAC	CGGCGAGCATCTTGGTTTTG	20481464	20481670	207
2	A	17	11, 15, 16	0.305	B73	CACCCACTGTACATGCCCTT	GCAGCATTTTCCCCCTCTTT	20482011	20482225	215
2	GCG	17	7	0	B73	GACGCCGATGTACCCTTGAT	CTGTAGATCTCGACGGCGAC	20484003	20484133	131
2	T	14	10, 11	0.133	B73	ATGGATTTATGTTGCTTGCCC	ACACTTAGCATCATTTCGTAGCA	20485442	20485632	191
2	CGTA	17	5	0	B73	CTTCCATCTCGATCCCCTGC	GCCACTCTGAACTTACGCGA	20486450	20486653	204
2	TA	17	9	0	B73	TGGACTTCAATCATCATCACCA	GGGTGTCCTTGGTACCTAGG	20487106	20487250	145
2	A	1	11	0	ES40	TGATGATGAATTAACTCATTCCATTCT	TTCAGTCCCAAACCAGGTCG	20521909	20522103	195
2	A	13	11	0	B73	TTGTAACCGTCGTCCCACAG	TTAGCCCGACACTATTGGCC	20528574	20528776	203
2	C	14	10, 12	0.133	B73	ACCGTGTCTCCTCTGTGTTG	TAAGGCGGTGGAGGAGAAGA	20555281	20555472	192
2	T	17	10, 12	0.105	P1	GGGGAGTTACGTTCATGGCA	ATCGTCATGCAACGCACAAC	20634762	20634892	131
2	T	15	10	0	B73	AGAGCGGGAATGGAATATCCT	CCGTATGGCCGTATTGGGTT	20635029	20635225	197
2	CT	17	24	0	B73	CGCAAGGAAGTCGTGCAAAA	GCTCGATGGAACTGGATCGT	20635769	20635940	172
2	CCCTG	16	4	0	B73	GTGTCGCCTCAAGCATGAAC	AGGAGGTCTTGTCATGCGTG	20636930	20637135	206
2	A	1	10	0	17564	CAGCGTTAAGTGCTCGTGTG	AAACTCGACTCGGCTCGTTT	20637421	20637661	241
2	A	2	10, 11	0.5	Huangzao4	TGCACCCACACTGTTTCACT	GACCCTGCCTGTACAGCATT	20643664	20643961	298
2	A	1	11	0	Mo17	AGGAACAAAGGTGCCAGATCA	TGTGTGAGACCTTGCACGAT	20699577	20699777	201
2	A	1	10	0	18Red	TCAGAGGCTCAACCAACAAGT	ACACCATAGCGCTTCAGCTT	20719808	20720101	294
2	GC	17	11	0	B73	AAAGAGGCAAGGACTACGGC	GTCGAGGACAAGGCTTCCTC	20721760	20721928	169
2	AT	17	7, 8, 13	0.215	B73	TGAGCATTCATGTTCACTCACA	GGACGCCTACACTGCTAACA	20725234	20725441	208
2	AAT	12	6	0	B73	CCGTCTCTTGTTGTCCCCAA	CAAAGGCGTACCACCGTAGT	20775869	20776059	191
2	CGG	17	6	0	B73	GGCACCCGCTACTTCATCTG	GACTCGTCCGTCGTCGTC	20776941	20777128	188
2	T	14	10	0	B73	CGACTCGACGACGACATCAT	AGAATAACCACGGCTAGGCG	20777508	20777685	178
2	TTCGG	14	4	0	B73	ACAAAAACCGAAACCGAACCA	TACGGACAGACATGTGGTGC	20778181	20778508	328
2	G	17	10, 11	0.291	B73	GAGGGAGTGGCCAAAACTCA	TTTTCCGCGTTTCCACAACC	20828002	20828459	458
2	C	17	22	0	B73	ACCCCAAACAGATAAGGACGT	TCGGCAAGATCGACATGGAA	20840460	20840630	171
2	T	14	10	0	B73	TGTTCAAAGGCCTCCTGCTT	TCCAATCAGGGTTCCATGCG	20841985	20842168	184
2	T	17	10, 12	0.111	B73	TCACCTTGTTACTAGCACCGT	AATGATGCCAGCCTACCGAG	20874677	20874861	185
2	AG	16	24	0	B73	CGTTGAGCTGACAGTGAGGT	ACGCACGAAATCACTGTCCT	20879008	20879170	163
2	T	2	10	0	RP125	TTCGTAGACAAGCGCACCTT	TCGTGTCGTGCCATTTGGTA	20879176	20879448	273
2	TC	13	7, 9	0.142	B73	CACCCAGAAGAATGGACCCC	AGGCGTATCCTGTCTCTAGGG	20881480	20881672	193
2	T	1	10	0	RP125	GGGCGCTGATGATCTCTTGT	CGATACCGTATGCCGTCACA	20883952	20884088	137
2	A	1	10	0	Huangzao4	CTCAGGTGCACTACTCGGTG	TCTTTACACGTGCAGGTGGA	20884629	20884770	142
2	A	2	11	0	Zheng22	CGGTCTGCAAAGACAAAGGTG	GAGTGGCAGACTCCGGTTAC	20928464	20928632	169
2	T	2	10	0	Mo17	ATGGTAACCGGAGTCTGCCA	GTGAAATGCACTCCTGCCTT	20928610	20928817	208
2	TTG	3	6, 7	0.444	RP125	ACATGTGTTAGGGGCATGCA	CCCCACTGAGCGGATGAAAT	20956014	20956263	250
2	AT	17	9	0	B73	TCACCCATGGATTATGTGTACCA	TCACCGCTTGTAATGCCCAA	21004884	21005238	355
2	C	17	11, 13	0.111	B73	CACCGTGCCATCTCTGTGAT	TCGCTTGCGCATTGGAATTG	21035642	21035848	207
2	C	15	11	0	B73	TGTGGTCATCGTGTTGTGCA	CCCTCTTCGATAGCTGTGGC	21080155	21080322	168
2	A	4	10	0	Huangzao4	ACCATGCTTGTTTGTGTGGA	CGTTAGTGATGAGGGGCCAG	21181212	21181394	183
2	T	16	10	0	B73	TGGCGCACAAGACATCGTAT	CAAACCACAGCAACACAGCA	21181438	21181646	209
2	T	17	11, 12	0.291	B73	TGAGACAGTCATGCCAAGGT	GGCCATCCAGTCATCGAGAT	21186611	21186820	210
2	G	17	22, 24	0.111	B73	AGCAGACCCCCTCCAAGATC	CAGGTAAGCATCGGGGAGAC	21203783	21203952	170
2	CT	17	8	0	B73	CTCAGACGGCTCACTCCAAG	AGAACATGACTGTCGGCGTT	21238312	21238525	214
2	A	16	10, 11, 14	0.227	B73	ATGGAGACTTGGGTTGGCTG	ACGCCAGTACCGCTTTCTTT	21244332	21244539	208
2	T	1	17	0	81565	TGATGCTCCTCCATGAGTGC	AGAGAAATGCGGGCATGTGA	21245007	21245372	366
2	A	1	11	0	18White	TTGCATGCACAACACAGTCC	TGCCTTGTTGAAACGGGTAGT	21321854	21322146	293
2	AC	1	8	0	Huangzao4	TATGGGAGGTTGCATGCACA	AGAGTTGCTTGTCTTGGGTGT	21322063	21322260	198
2	GA/AG	17	16, 17, 18, 21	0.311	P1	GAAACGGAGGGAGGCATCAA	CGCCAGGCTAATCGATCGAT	21335325	21335538	214
2	TG	16	7	0	B73	GGTGGTTGCTCTTACGTGGA	AGTGCAGACATTATGGCGCT	21335690	21335892	203
2	CA	1	7	0	178	GTCTGCACTCCAGGGACTTC	TTATCACTTAGCACGCCCCC	21335884	21336086	203
2	A	16	10, 11, 12, 15	0.328	B73	GGATTGGTGTGTGTTGGTGC	GTGCACGGCGGATTAGTTTG	21342257	21342464	208
2	G	16	10	0	B73	GCTCGCTGGGATCTCATCTC	CAAGCCAACCAACCCATCAC	21342708	21342887	180
2	A	17	10, 11	0.208	B73	CGAGCGGCTGATGAAGATGA	CAGGGTCAAAGGATGGGGAC	21391244	21391418	175
2	A	13	10, 12	0.142	B73	TGCAAGCTGTTTTCGTACTGC	TGAGTTGTGTCACTTTGATGAGT	21403410	21403597	188
2	A	9	10	0	B73	CGCAATACAAAGACTGTGGGTG	TCTAGTCACCCTAGTCGCCT	21403760	21403959	200
2	TA	16	7, 9	0.219	B73	ATTGCTTGTCACGTGCACCT	ATACATGGCTGACGCAAGCT	21413043	21413258	216
2	TA	16	28	0	B73	CCACTAACGGAAGCTCAGGG	GGAAGGCTGTCTGGTCCAAG	21416488	21416690	203
2	AT	1	25	0	Ye478	CCCAGGGCTTCCATTACCTC	GGAAGGCTGTCTGGTCCAAG	21416501	21416690	190
2	A	1	12	0	RP125	TGAGTATGTACCCATAGGCATGT	TCTGACTGAATGCCTCCAGC	21416802	21417094	293
2	T	17	10, 11	0.111	B73	TGGCCAAAACTACGGTGTTG	AGACAAACAATGAAATAAGACGTCT	21420034	21420217	184
2	TGAG	1	5	0	81565	GTGGGTTGTGGTGGTGATCA	AAAGGGCCTGTCATGTCCAG	21422933	21423126	194
2	GC	4	7	0	P1	CCCGAATGCTGGACAAGAGA	CCGCTAGTTTTCAATCGGCG	21427425	21427602	178
2	T	17	11, 13, 14	0.305	B73	ACGGCGACTTTTCTTTGACG	GCTAATACACTCGGCGAATGC	21428848	21429044	197
2	TC	2	7	0	RP125	TCAGACTATGATGACGCGCC	AGGACAAGGAGATCGAGGCT	21429532	21429750	219
2	A	12	10, 13	0.153	B73	GCCCAGTAGCACCAGATCAT	TTGAGGGAAGAGAGGGAGGG	21433556	21433754	199
2	A	1	11	0	178	TGAGCACAAATTCTGCACAATGT	CAATGTCCAGCTGCGACAAG	21479458	21479641	184
2	G	17	11, 13, 14	0.215	B73	TCTTCTGGGTTTGTGCACGT	CCCATTCTGCCAGAGTGAAGT	21507006	21507125	120
2	A	1	10	0	17564	GTCGCAAGGGTCAGCTTAGT	AACGAGTGGCTTGGATCGTT	21507060	21507182	123
2	T	10	10	0	B73	GGCAGATCAAGACTGAAGAATGC	GGCTAGCCATGTGGGGATAC	21508568	21508756	189
2	A	4	10	0	Mo17	GGTCACCCTCTCCGTCACTA	GCCCATGGTATTGCCCTGAA	21512979	21513273	295
2	TGT	17	6, 7	0.111	B73	CCAAGTGGATCTGGCCCATT	ATGGATGATGGAGGCGCAAA	21514121	21514316	196
2	AGTGG	1	5	0	Zheng22	ACGCTACGCAAGAAGAAGCT	GGCTTCCTCGACCTGTGAAA	21516386	21516538	153
2	T	12	10	0	B73	GTACGCTGAGGGTCTATGCC	AGGCGTTTTCAGGTACTCGA	21517923	21518060	138
2	C	17	25, 26	0.111	B73	TCGTTTGGGCTTCGACTTGA	TCTGATAGATCGGTGCGTGC	21518311	21518400	90
2	T	1	10	0	Huangzao4	GCACGCACCGATCTATCAGA	GACCTAGCACTGGAATCCGG	21518343	21518463	121
2	G	1	11	0	Zheng22	TCCTCGAGGATTGTGTTGCC	AATCAAAGGATCTAGTTGGGGG	21531205	21531338	134
2	TC	4	35, 36	0.375	Dan598	TTGGCACTTGTGTTCTTGCG	GCTCTGGGCAAGGATTCCTT	21541540	21541807	268
2	GTGGT	13	4	0	B73	TGACAACTTTGGCCACACCT	GGGGTGACTAGTTGCGTCAA	21542386	21542535	150
2	T	1	12	0	Huangzao4	TGTGAGAGCATGAAAGGCCA	GATGCATGGCCCCACGTATA	21543822	21544018	197
2	CCT	13	6	0	B73	TGGGCTAGCTAGGAGTCCAG	ACCTTTGGTAGCTAGCGCAA	21544165	21544362	198
2	GCT	17	6	0	B73	GACTCCAGCGACCGTATCTG	CAGCAGCAGTTCTTCATGCC	21546788	21546975	188
2	T	16	10	0	B73	CTTCCCAAGGCTGCACTGTA	TGCGCTATCATTGGAGGTCA	21549462	21549646	185
2	T	1	11	0	81565	AGCACTTGTGTTGGCACTCA	AAAATGGTCACAACGTCTTCTC	21558731	21558832	102
2	A	1	10	0	Zheng22	AGCGAGCGTTCTTCTGGAAA	AGCGTTGTTTCTTGGGCCTA	21647695	21647899	205
2	T	16	10, 11	0.117	B73	AGGAACTGACACAAACCCGA	AGTGGTTTTGGTGTTGACGC	21648947	21649118	172
2	GC	17	7, 8	0.111	B73	TCCTGGCTGTCAGATCTGGA	TTAGCTCCATCAACTGGGCG	21651366	21651501	136
2	CTACG	17	4	0	B73	GACGACCTAAGCTACCGACG	CGCTTTACACCCAGCAGAGA	21653182	21653389	208
2	A	3	10	0	Zheng22	GGATCACGCTACCCCCAAAA	GCCTGTATCCGGACAAACCA	21709822	21710218	397
2	T	17	10, 12	0.111	B73	GCTGGGACCCATATGGCATT	AAGCCTTGCATTGCATGAGC	21710390	21710572	183
2	GCCCT	15	4	0	B73	CTGGGGGAAGGAAGGGTAGA	GAAGCAAGCAAAGAGGCCAG	21712182	21712400	219
2	CT	17	7	0	B73	TCCCGTCCTTCCCTACTTGT	CCTCCTCTCTCTCCCACACA	21712538	21712669	132
2	GA	15	7, 8, 9	0.24	B73	GGAGATGGACGCAACCTTCC	AGACTGCAAATGCGTCTGGA	21713249	21713379	131
2	GA	2	8, 13	0.5	Mo17	TCCAGACGCATTTGCAGTCT	TGCACCTAGGAGTACTGCCT	21713360	21713639	280
2	AG	13	9, 10	0.26	B73	ATGCGTCTCGATTTCAGCGA	CCTTCACCGGTTCACCCTAC	21713558	21713666	109
2	CGA	16	7	0	B73	GGAACAACGGTGGATCAGGT	AAGCACATATCCGGTCAGCC	21715756	21715975	220
2	T	6	10, 11	0.444	Z.mexicana	ATAGGTCATCGTCGATCGCG	TTCCCAACGGCAAAAACACC	21715902	21716102	201
2	TA	17	7	0	B73	GATGGACTTGAATTGCCCGC	GCATGCAAGCCGAAATCACA	21717478	21717625	148
2	AT	17	7, 8	0.208	B73	CGGATGTCGTTGACTCGTCT	TTAGCGACACGGGATGATCG	21718632	21718827	196
2	TA	17	10	0	B73	ACCCTATCACTTCGGGTCCT	GTTCTCCATCCATCCACGCA	21718856	21719069	214
2	A	16	11, 12	0.469	B73	TGTCCGTCCGTCTCTACAGT	GACACAGGAAGTCGTGGAGT	21720884	21721076	193
2	T	5	10, 11	0.32	Huangzao4	AGTGGCCAACAATACACATCA	TCCAGCAGCAAAGAACCCAA	21722053	21722239	187
2	A	5	10	0	RP125	CTTGATTCGATCAGCGGGGA	GTGTGTCTGGACTCAGCGAA	21723171	21723322	152
2	G	17	16, 24	0.111	B73	GCGCCAAGAATTTCTGGAGC	TGATAAGGCATGGGCATGGG	21723561	21723750	190
2	T	4	10	0	Z.mexicana	GATTCCGATTCTGGTTGCGC	TGCCGTAGAAATGCAGTCGT	21738581	21738809	229
2	T	16	10	0	B73	GATTCCGATTCTGGTTGCGC	GCGCTAGGAAGGACGATACC	21739220	21739410	191
2	GA	7	8, 9	0.49	Mo17	GCAGCCAATCTCTGACCTGT	TGAGATGTGGGCAAGCAGTT	21744710	21744946	237
2	T	5	10, 11	0.32	Z.mexicana	GCTCCTCAGAAGTCTCCCCT	GGCATCGGGTGTTAGAGCAT	21745035	21745323	289
2	T	13	11	0	B73	CGCAACTAGCTACTGCGTCT	AGGGGAACTGTTGGAGACAT	21745624	21745737	114
2	ATGGT	17	5	0	B73	CACACGCGCACATACATGTC	CACCACATCTCACCACACCA	21788948	21789056	109
[truncated: 10,602 more rows]

## Sheet: chr3
Chromosome	Motif	No. of meterials harboring the locus	Repeat numbers	PIC	e-PCR template	Forward Primers (5’-3’)	Reverse Primers (5’-3’)	e-PCR product from (bp)	e-PCR product to (bp)	e-PCR product length (bp)
3	G	1	11	0	Ye478	TTCGCCGACATCTTCACCAA	TGCCATGGCTTCGGCTATAG	61094	61416	323
3	CTAA	17	5	0	B73	TCTACCGTTGCACCAATCCC	CTACTCGCCGTCTTGCTAGG	143719	143877	159
3	G	5	10	0	P1	ACAAGGGTCAAAGGCGACAA	GTCGTCCTCTGTCACCTGTG	316653	316961	309
3	G	7	10, 11	0.245	Mo17	TGTAGCTTCGTCGTGCTCTG	AGCCTTTGCGGTAGAGATAGC	322311	322589	279
3	T	1	13	0	ES40	ACAAGGTGATGGCAACCACA	ATACACTGCTCTCCTGCGTG	375803	375987	185
3	GA	15	7, 8	0.124	B73	TCTAGGCCCCTGGTTGCTAT	ATTAAGGGGGCTGTGTCTGC	383715	383970	256
3	T	3	10, 15	0.444	P1	GGTGATGGGATGGCACGAC	GCTCCCTAGACTCCACCTCA	385284	385521	238
3	CTA	17	9, 10	0.111	B73	GAGGCAAACGGAGGGAATGA	ACAACGACGAAGGCGATGAT	405376	405852	477
3	T	15	10	0	B73	GTTCTTTCTCCCTCGCCTCC	GCTTTCGCTCTGCTTGATGG	465179	465321	143
3	T	2	12, 13	0.5	Dan598	TTTGTGTGCATCGACGAGGA	GTGCTGATGTGCATCGATCG	550846	551140	295
3	AGAGA	17	4	0	B73	AGTGAACAAAGCCACCACCA	CTACTCCACTGGGACTGGGA	553735	553900	166
3	C	17	14, 18	0.111	B73	GCCCGACCCGACACTATTAA	AAACAGAAGGCACGGAAGCA	554665	554795	131
3	G	17	11	0	B73	CACGTATGCGGATAGGGGTC	TTCCTCTGATCCCTCTCCCC	693438	693584	147
3	AT	17	7, 8	0.111	B73	CGATACCGTCACTCAGTCCTG	GCGCACGGATCAGTATACCA	744266	744475	210
3	C	17	23	0	B73	GGTGATCTGGTGACGGTTGT	ACTACGGTAGGGCAGGGG	898132	898314	183
3	GA	17	7	0	B73	GAGGATCCAAACTCCGGCAA	TCCCGCGTAGTAACCTACCT	939874	939966	93
3	GA	6	7	0	Z.mexicana	GCGGTCAGGGAGAAGAAGAA	TCTGTGGTTATGCGTGCCAT	945871	946199	329
3	A	4	10, 14	0.375	Huangzao4	GTGTCCGTGATCTGGCACTC	ACCTGGCAAACACTCGACAA	993056	993337	282
3	C	17	12, 14	0.111	B73	TGAAGGTTTGTGTGCTTAAGCT	TGTCATTGCCTACGCGTCTT	1022568	1022762	195
3	C	1	10	0	RP125	CTCGTGGGTGATGTGTGTGA	CCCAAAAGGTACCTCCACGA	1032405	1032597	193
3	TTGT	1	5	0	17564	TGTTGCTCTATTGTGGTGGGT	CGTGAGTTGTAACGGGACCA	1075965	1076227	263
3	AT	17	8	0	B73	ACAACTCACGGCACTCAACT	GCCCGTGCGTTGTAATGAGA	1076296	1076510	215
3	A	17	10	0	B73	AGCTGGACAAAACACACCTCA	ACGGCAACACAACTGGTTTG	1086620	1086695	76
3	G	17	11	0	B73	CACAACAACAAAGGCCGGTC	CTCCAACTCGTCCTTGTGCA	1095634	1095822	189
3	G	1	10	0	Han21	TCTTAACCGTACTCGCGAGC	GAGTAGGCAAGCGTTGGTCT	1160859	1161108	250
3	TA	16	7	0	B73	TTGATGCCTGTGCTACTCCG	CCCAGGGCTTCCATTACCTC	1184955	1185147	193
3	TA	16	7	0	B73	AAAGGGTCCAGTGCGATCTG	ACCCTAGCACTCCAGGTCTT	1187225	1187421	197
3	TCTTTT	4	4, 5	0.5	RP125	CTCAGCAAAACTTGGCCCAC	TTTAACTCAAGGGTGGAACTCA	1191234	1191381	148
3	A	13	10	0	B73	TTGGTGGCCATGGAGATCTC	AGAAACCGAATGTTCCAGCCT	1206527	1206713	187
3	T	15	10	0	B73	TCGGAGGAGCTACTCTGTCT	AGAAGACATCTTTGCCTCACGT	1207144	1207315	172
3	G	7	11, 13	0.245	178	CTGGAACCGCCCCTATCTTT	AGCCTTTGCGGTAGAGATAGC	1217412	1217708	297
3	AT	16	13	0	B73	GATTAGTCGCTGGTCGGTCC	TCCCATCCACATTTGTCCCC	1236330	1236544	215
3	CCA	17	6	0	B73	CTCTACGCTCTGCTCTGCTC	CAACTCTCAGCACGGGGATT	1238508	1238697	190
3	A	4	10, 11	0.375	Han21	TCTGAACGCTGACATTGGCT	TTGGAGTCCTTCACCTCCGA	1239777	1239876	100
3	AAAG	2	5	0	Z.mexicana	TGTGCACATGAAAAGCAGAGC	CATATCCTCAGCACCAGCCC	1240628	1240835	208
3	C	15	10	0	B73	ATCGACTGAACCGGTTTGCA	TGCACGACACGATAACCACA	1244897	1245154	258
3	T	6	10, 11	0.278	Huangzao4	GTCCGCACCGTGTAACTTCT	AGGATGCTCAGCGGATGAAG	1274519	1274809	291
3	T	1	11	0	Dan598	TGACTTCGCTGTTTACGGGT	TCCCTTGGCAGTTAGGCTTG	1291467	1291671	205
3	AG	17	9	0	B73	GTCGTGTGGACATGCTAGCT	GATGAGACGAGACGACGACC	1295487	1295655	169
3	CTCCT	2	4	0	18Red	CAAGCCTGTTACCCAGTCGT	TGCAAGATCCCAAGTCCGAC	1295648	1295893	246
3	ACG	17	6	0	B73	CCCCCTTGTGATTCTCTGCT	TCTGCCTGTCTTGGTCGTTC	1296345	1296467	123
3	T	1	10	0	Z.mexicana	CAATTCATCATGGCGGGCAG	TTATATTCTGGGGCGCACGG	1297816	1298089	274
3	C	16	12	0	B73	GTTTGAGCTCTGACTGCCCT	ATATCATCCTTACGGCACCG	1317127	1317326	200
3	TAGC	17	5	0	B73	GAGGGAGGAGACCAGGGATT	TGAGTTCAGGTACACTAGCTAGC	1332618	1332826	209
3	A	1	10	0	Huangzao4	AACCAAAGCACCTCTAGGCC	TCCCTTCGACTATTGTAACACCC	1332936	1333123	188
3	AT	17	7, 8, 9	0.305	B73	CGTACTCTTGCGGTGGATGT	GTTGATGTTGTCTCGGTGGC	1342974	1343177	204
3	T	2	10, 12	0.5	Mo17	ATCCCTCTTCCCTAGCAGCA	GGATATTCTCCCATCCGGCC	1343731	1344008	278
3	AT	2	7	0	Zheng22	CACAAAGGGCAGCTTTGGAC	GCATTTCCATTGCCCCACAC	1343773	1343980	208
3	GA	2	7	0	18Red	ACGCAACGAAGGAATCCCAT	GCTGCAGCTCATGATGATGC	1351138	1351337	200
3	CCACAG	16	4	0	B73	GCAGCGCCAAGAAGAAGAAG	GTCGTCGTCGTCATCCTTGT	1351447	1351667	221
3	TTCT	1	5	0	18Red	GCGGAGATGAAAGACCTGCT	TGTGCACATGGTCTGGAGTC	1351921	1352279	359
3	TA	15	8	0	B73	AGATACATTGCTCTGGCTAGGT	ACTAGCTGTGTGATGGTGGC	1353666	1353858	193
3	ATCA	16	5, 6, 7	0.227	B73	AGCATCCATCACTTTGCCCT	TGAGGAAGACGACAGGGCTA	1356162	1356358	197
3	A	14	10	0	B73	CCTTTGGGGCCATGCTTAGA	GAGGAGCCTGTCTAATCGCC	1356374	1356561	188
3	G	16	11	0	B73	GAGCAAACCAAAGCCCCAAC	TTTCGCCCTCTCTTTCGGAC	1364520	1364676	157
3	AT	13	7, 10	0.142	B73	GCGTCCCATTCCACCCTTAT	TGCTCTACCTGGATTTTGGATT	1382382	1382554	173
3	ACAA	17	5	0	B73	CCTCGTCGCCTCGTTTCTAT	CGATTTCGTAGCGACACGTAG	1382752	1382885	134
3	A	3	10, 12	0.444	Han21	CAAAGGGCACAACACTCTGC	CTGATCAGAAGGCCGGGATC	1403921	1404345	425
3	T	9	10	0	B73	CAGTTTGCAATGTACAACTTTGACT	CAACTAGTCCCTCCGGTTCA	1404919	1405127	209
3	CCGGC	1	4	0	18White	GCGGTGGTTAGGCTATCACA	ACTCTGCTGCCCTACTAGCT	1408102	1408284	183
3	C	16	12	0	B73	ATTAGTCGGGACCTTGCACG	ATTGGGACGCCACAACCTAG	1427522	1427983	462
3	G	17	10	0	B73	GGGTTAAGGGGTAAGTAGGTGG	ACTTTGAACCCCTGTGGATCA	1446953	1447150	198
3	AT	17	14	0	B73	AAAAATCTCGATCGGCGCAG	ATAAGTTCGCAGGGCTGGTC	1456537	1456682	146
3	ACA	15	6, 7	0.32	B73	GGTCATCTGCTAGCAGGGAC	GCCGTGGTTGGAGATAGCTT	1459138	1459330	193
3	AG	15	7	0	B73	GAGAGACCCGGCTAGAGCTA	GGTGCGTGGTGATTGGAGTA	1461336	1461484	149
3	GAC	16	8	0	B73	TAGCACAAGAGAAGCCGTCG	GACCCGGCAGGAGAAGAATC	1462265	1462406	142
3	AG	16	13, 17	0.117	B73	GGGCACGGATGAAGAGGAAA	TGCTTGAGATCCCGTGACAC	1462877	1463014	138
3	CTGCA	17	4	0	B73	TGCTTTGCTTTGCTTGTGGG	ACCGGTACTTCTGCAAGCAA	1464396	1464609	214
3	AT	17	9	0	B73	CAACTGCATCTGGAGCTCCA	GATGCTCTCCTTGGACTGCA	1465300	1465452	153
3	A	1	10	0	17564	TTGTTACTCTCCCAGGTCGC	AGAGCAGCCTCTGAGTCTGA	1474514	1474716	203
3	C	16	10, 14	0.219	B73	TCTGTGCCTGGAGGAAACAG	TCACACCAAACAAAACAAGTGTCA	1475720	1475929	210
3	T	15	10	0	B73	GTACACACTCTGGGGTGCAG	TGAGGAATTAGGGAGTGGGGA	1477041	1477234	194
3	AG	17	7, 8	0.208	B73	TCAGGCAAGGCAATCACCAT	CCCCGTTCCATACAAGCAGT	1478172	1478277	106
3	GCC	1	6	0	18Red	CCGAACACGCTCGAGTACAT	TGACCCATCTCCTCTGCTCA	1479101	1479232	132
3	CTAG	2	5	0	Mo17	GGAACCCATCTGTCAGCGAA	TCGTCCTCCCCAATCCTCAT	1479563	1479731	169
3	CGT	16	6	0	B73	ATGAGGATTGGGGAGGACGA	CGTCATTCCCATCTCACGCT	1479712	1479913	202
3	G	1	10	0	Mo17	CTGGGCTACCTGCTCTTCAC	GGACGTGCTCACAGTCATGA	1481156	1481508	353
3	T	1	13	0	P1	GAATTTCGGCCCAAGTGCAG	TGCATCATGCTAGATTCTCTTGT	1519758	1519916	159
3	AT	17	8, 9, 13, 15	0.394	B73	TGGACAAACAAGAGAATCTAGCA	AACCTCTTTGTCGAGAGCCG	1519887	1520057	171
3	AGTCC	17	4	0	B73	CAGCAGAGCTTCACACTGGA	TGTGTGTGTGGTTGTCCCTC	1532824	1532946	123
3	T	1	10	0	Dan598	TGCTGTTTGGGCTCAACTCA	TGATGTTTTGAGGCAACCCA	1534671	1534870	200
3	A	3	10	0	18Red	CCGCCATGTTAAAAGACACGT	TCCGGTGATAGAACTGACAACT	1537381	1537572	192
3	GAAAG	16	4, 5, 6	0.398	B73	CGAGGGTTCTGCTTTCCACT	TCCGGTGAGCCTTCCTTTTC	1541666	1541804	139
3	A	1	10	0	17564	CTGCCTGCTATACCGTGGAG	GCGCCAAAGTATCATAGGCG	1543410	1543616	207
3	T	12	10, 11	0.153	B73	TATGGACAGGACAACACGCC	TGCATTCCTTGATTGCTGCC	1544958	1545141	184
3	CTACT	13	4	0	B73	CCCCCAAGAAAGCAGGAGTT	TGGACGGACAGAGAAAGGGA	1545492	1545708	217
3	A	17	10, 11, 13	0.381	B73	CAGCACCCATCTCCTGACTG	CCATATGGAGGCTTGCCCTT	1549529	1549628	100
3	TTTTC	15	4	0	B73	AAGGGCAAGCCTCCATATGG	AAGTCGGAGCTGTTCCTTGG	1549609	1549802	194
3	CTTTT	1	4	0	Dan598	AGCCTCCATATGTCCCCTGT	AAGTCGGAGCTGTTCCTTGG	1549616	1549802	187
3	A	14	10, 11	0.245	B73	CAAGCACCCCAAGATGCATG	CGCGTTTGTCTACCTGAGGT	1551598	1551792	195
3	A	12	10, 13	0.153	B73	AGGGGCGGTTCAGGTAATTG	GCTTTTGGATTGGACCCCCT	1552255	1552461	207
3	T	3	10, 11	0.444	Z.mexicana	TACTCAACCATGCATGCCCA	CTCCTCCACCTTCCTCTCCA	1557128	1557405	278
3	T	15	10, 11	0.32	B73	TACTCAACCATGCATGCCCA	CTCGCGAGCTGACTAAGAGT	1557273	1557402	130
3	T	17	10, 14	0.208	B73	GACTCTTAGTCAGCTCGCGA	CTCCTCCACCTTCCTCTCCA	1557382	1557550	169
3	CATC	13	5	0	B73	GCTAGTAGGGTCGTCCTTGC	GCGTGCCCTTGATTGATTCC	1559475	1559628	154
3	CA	7	7	0	Mo17	GGAATCAATCAAGGGCACGC	CACTTTGCAGGCAACAACCA	1559609	1559807	199
3	T	4	10, 11	0.375	P1	TCCCTGCGCCTTCAATTCAT	CTTGGCCCAGTCCATGCTTA	1561904	1562093	190
3	TCC	17	6	0	B73	GAGCTTGTCGAGGAGAGGGA	TTCCCTCTTCGACATCAGCG	1594472	1594646	175
3	T	3	10, 11	0.444	Z.mexicana	TTTTTGAGTGGCTGCCTTGC	GCCCACCATTAAACTTGGCC	1594698	1594890	193
3	A	17	10, 12	0.111	B73	AGTACGTGCTCTCCTCTGGT	GCCGGCTGCATTCATTTCTC	1594747	1594898	152
3	C	1	15	0	Zheng22	CGTTCGGAATGCGATTGCTC	TAGACAAAAGGAGGCTGGCG	1598031	1598243	213
3	T	3	10	0	P1	TTCATGAGCAAGCCGACGAT	GCCCCTCAAACGTCCATACT	1620260	1620550	291
3	CTC	17	6	0	B73	CTCTCCGTCGATCCCATTCC	TAGGTTCCAAACGGCGGAAG	1620803	1620917	115
3	A	3	10	0	Dan598	TGCCTTCACCCAATCCTTTGT	AAGTACGGTTTCCTCGTGGG	1626376	1626611	236
3	T	17	10	0	B73	GCCATTCGCTTATGCATCGT	TGGCTGTGCGTTTTCTGGTA	1630598	1630763	166
3	C	17	17	0	B73	CATGCAGCACCACTCAACAC	GACCGTAGCATCGCATCTCA	1632670	1632798	129
3	CAG	17	6	0	B73	CGCACAGCAACGAAGCATC	GACGAGGAGGAGGAGGAGG	1634647	1634742	96
3	GA	17	9	0	B73	TCCGCTGCTGACTTCGTTTA	GCAAAGGGAAGGGAAGGGAA	1635379	1635464	86
3	AG	17	10, 15	0.111	B73	GCAACAACACAAGCGCCATA	ACAAAGGTCCTGTTTGGGGT	1636090	1636239	150
3	GT	17	8, 10	0.208	B73	ACAGGCAACAGATCATGGCA	GCTTCAGCCTGCGTTATTCG	1640124	1640331	208
3	GAGCAC	17	4	0	B73	ACACTAGCAAGCGAGATCCG	GCGCGTCATTCTCTTCCTCT	1640416	1640629	214
3	TA	17	10	0	B73	AGGCTAATGGCGACAATAGATCT	TCTCGAAACGCCGACACTTT	1653105	1653320	216
3	A	17	10	0	B73	CGGTACTTTCGGCAAAACGG	TGCCTGTGTTTTCCAACCTG	1678617	1678779	163
3	GTG	14	6	0	B73	ACAACACCTTGCCTGTCCTT	GGGATGCCATGCCATCCATA	1680947	1681101	155
3	C	17	11	0	B73	CCACCACTCCCCCGTCAC	AGAAATTCTCAGCTACCTGGG	1688914	1689111	198
3	TG	2	7	0	18Red	GCCTGACTCCTGGTACAACC	GCTCCCGTGGCATCATTTTC	1689755	1690010	256
3	T	3	10	0	ES40	TCCTAAGTTTGACTAGCTCGTCT	CAAGTTTGAACGACTTGTCGTA	1698628	1698780	153
3	A	1	13	0	17564	TCGTTCAAACTTGGTATAAAAGAGTCA	TCCGTTTTAACTATTTGTGATTCGA	1698768	1698969	202
3	AC	17	7, 8, 9	0.305	B73	TGTGTCAGTTGCTAACCCCA	GATTCTGCTGCTTCGCCATG	1699292	1699427	136
3	C	1	10	0	Dan598	GCAGCAGAATCCTATCCCCA	CGACGTGGAAGGAAGGGATG	1699417	1699622	206
3	T	1	10	0	17564	CCCGAGAGCACCACCATAAA	GGTGGCGGTTCTAGTTCACA	1709755	1709964	210
3	A	1	10	0	18Red	TCACCATGTCGACACGCATA	TCCGTCCAGGACTATCGCAT	1711338	1711624	287
3	CTC	17	6	0	B73	ATGGAGAACAGCCCCCTCTC	AGATTCCATTGGAGGACGCG	1718476	1718608	133
3	T	11	10, 12, 14	0.43	B73	TCCCTGAGGCGATTGCTTTT	CACGTTCAATGCTGCTCTCC	1720879	1721039	161
3	C	16	14, 16	0.117	B73	ATCGTATAGCCAGCCATGCC	AGAGCCATATCCGTTTCCTTT	1721899	1722070	172
3	TCC	17	7, 8	0.111	B73	CACTCCTAGCTCTGGTGCAC	GGCATGCAAGCACTACATGG	1723670	1723808	139
3	C	2	11, 14	0.5	178	CGCTGACGATTTATGCAGGC	GCAGCTACTGACAAGTGGGT	1726623	1726763	141
3	T	2	10, 11	0.5	17564	GCACAACCACGTTCTCCAAC	AGTGCACAATGGCTCAGTGT	1728389	1728523	135
3	C	13	11, 14	0.142	B73	GCAACTCCGAGTACTAGGGC	CCTTGCTTCCCTAGGCAGTC	1765051	1765211	161
3	T	1	10	0	18Red	TGGTTTGTCCCCATCCATCG	TCAGAACATACAACGCGCCT	1770320	1770485	166
3	C	17	10	0	B73	GCGCGTATCTCTTCCTCTCC	TCGATCGAGGCTTTATGGCG	1783316	1783472	157
3	T	17	11	0	B73	TCTACACGTTGACAGGCACC	GCTCGCTAAACCTCTCGATGA	1847718	1847869	152
3	AT	1	9	0	Mo17	CCCTAAGGGCCAACGCTAAT	TATTGCTGCTCGTCGATCCC	1848863	1849027	165
3	G	17	24	0	B73	GCGAGTAGGATGTAACCCGG	ACCTTAAGAGCGAAAGGGCC	1850791	1850956	166
3	A	16	11, 15	0.219	B73	GCTACTGTAGGCCCTCCCTA	AGGTTAGTTGCTCTGCTCCG	1853337	1853409	73
3	TGGTA	14	4	0	B73	GGTTTTGATGAAGGTGCCGG	GAAGCTCGTCACCGTGTACA	1877608	1877784	177
3	A	12	10	0	B73	CGAGGAACCAAACATCCCCA	GCTTCTCTCTTCCCCTGCTC	1879678	1879801	124
3	TC	15	7, 8, 9	0.498	B73	TGGTGATGATTGCAGGTGCT	ATGGGCCATTAAAGCAGGCA	1880221	1880318	98
3	C	17	16, 17	0.111	B73	AAAGGACAGACTCAGTGCCG	AGTTCGACGAGGGGTACATT	1883730	1883942	213
3	T	2	10	0	18Red	CCGTTTCGTCGTTTTTCGGT	ACAGTGATGCCCTCCCTAGT	1891789	1892088	300
3	G	1	10	0	ES40	GATCTTCCGGCCGAGCTTG	ACCAGAATTGAACCCCACCC	1898425	1898632	208
3	CAAAC	17	4	0	B73	GCGGCGGGTGTGGTTATATA	ATCCCAAATCCCATGCCACG	1961721	1961838	118
3	A	13	11, 12	0.426	B73	AGACCGAATGACCAGCCCTA	AAGTGCCACCTCAAATCCCT	1963631	1963824	194
3	GC	12	7	0	B73	CGGGTTTTGGTTCGGTTTCC	TTGAGCACGCAAGAGGTAGG	1964390	1964532	143
3	T	15	10, 11	0.124	B73	ACAGTATGGATCACGTGGTTGA	ACGTAGCACGACCAAAGGTA	1965091	1965292	202
3	A	8	10, 11	0.469	Mo17	GGCGTTGACTGTTAGTTGGG	TTGGCGCCTCTTTATTGGGT	1971336	1971631	296
3	T	2	10	0	Z.mexicana	CTCGCTCTCCAATTTGCTGC	CCCTAGCCTTCTTTGGAGCC	1973436	1973631	196
3	A	7	10, 11	0.245	Han21	GCTCTTAGCGTCGTCCTCTC	ATGCAGCAAATTGGAGAGCG	1973495	1973667	173
3	T	17	11, 13	0.111	B73	TCCCGTTTCTTTTCAGCCCA	AGTCTCCTGTAGGACGGAGG	1974575	1974786	212
3	A	11	10	0	B73	TGATGCCACCCTGTCGTCTA	ACAAACACCCCTTTAGCTAGG	1976413	1976620	208
3	T	3	10, 11	0.444	Han21	GATCCACCCATCAGTCGCAT	CCTGGCAAGCAACCAAACAT	1977458	1977578	121
3	T	3	10	0	P1	TGCACAAACATATAAACTCCAACA	ACTCAGTGGTGTTTCGAGCT	1980544	1980726	183
3	C	17	10	0	B73	CGGGATAACCACCGTGTCAT	GACAAACTGTTGGCCACGTC	1993922	1994113	192
3	T	2	10, 11	0.5	Huangzao4	GTCAACTTAGTGCTCAACAAAGCT	TCTCACTCTCGTGCTGATGC	1999562	1999756	195
3	A	15	11, 13	0.124	B73	GCGAAACAAGCGTCATCTGG	AGGAGCCAGAACCGAAATGG	2003745	2003855	111
3	A	2	10	0	18Red	ACCACCGGTATCATTGCACA	TGGATACTTGCCTCTAGAAAGTGT	2059842	2060115	274
3	AT	17	15, 17, 19	0.215	B73	GTGGTACTCCATCACAACACCT	TGGATACTTGCCTCTAGAAAGTGT	2059928	2060129	202
3	CTTGCG/GCTTGC	17	4, 5	0.208	Mo17	GTTCGCATGGCATGTGTGTT	AAGGCAGACGGCATTGGTAA	2060997	2061184	188
3	A	15	10	0	B73	CCAATGGGATCGTGGGAACA	CCTCCTGAGCATTGCCAAGA	2068839	2069014	176
3	T	14	10	0	B73	ACGCCTCCCAATTCACCATT	TCACTTCTGTCCTTCAACCAGA	2069510	2069705	196
3	AC	2	7	0	Dan598	TGTGCATCCGTATTAGCCCT	TCCCATGTTCCAAAGGAGACC	2072320	2072492	173
3	CGC	17	6	0	B73	CCGCAAAACCCCATCTCTCT	TGATGGAGTGGGGTTAGGGT	2077362	2077494	133
3	C	1	11	0	Mo17	CCTTGTCAAGGCAGGTAGACA	ACGAGTGGCCTCAACATACC	2078712	2078877	166
3	T	13	10, 11, 12	0.379	B73	TGTTTCCCCTTTGTGGCAGT	TCAACGGGCTTCAGAGTCAA	2081219	2081398	180
3	G	17	10	0	B73	ATGCGCAATCTGAAAGTCGC	TCAAAGGATCTAGTTGGGGGA	2087870	2087957	88
3	A	2	10	0	P1	GGGCTGACAAAACCCTGGAA	GGGCTTGATTGGGTATGGGA	2098823	2099025	203
3	CTGTG	1	5	0	18White	CTTGGGTTTGGGTAGGCTGT	AGTGGTAACCGTGCATGCTT	2117052	2117258	207
3	CA	1	7	0	Huangzao4	TGAGACCAGTGTACCCACCA	GTCCTCTCGACATCGCTACG	2124757	2124893	137
3	A	13	10	0	B73	CCAGAGATACGTCGCCTTCC	TGCCAACACCGATTCAGGTT	2125266	2125462	197
3	A	15	10	0	B73	GCCAACACCAGGAGAATCCA	TGTGGTTTTGCTTCTCTCGAG	2128793	2128860	68
3	GGC	17	6	0	B73	AATGTAAGGCAGAGGCAGCG	CTGCCTCTTCAGGAGCAACA	2129000	2129153	154
3	T	17	11, 12, 14, 15, 16	0.401	B73	ACACCTACACACACATCGCG	GCAACGATCATCGACGCATC	2130892	2131096	205
3	T	14	10	0	B73	ATATTTCGGGTCCTGCCGTG	AGGTGTACATTTAGGCACGCA	2134786	2134882	97
3	A	11	10, 13	0.165	B73	GCAAGCGCTTTTCCTAACCC	TGCTCACGGCCATTGGATAG	2138095	2138221	127
3	GT	1	7	0	Huangzao4	GTATGGTGGACTGCAAGCCT	CTCACCAGTCACCACGCTTA	2138860	2139060	201
3	GCG	17	6	0	B73	GAGGAAGAGGAGGAGGTGGT	AAAAATCCAGCAGCAGCAGC	2139339	2139554	216
3	T	3	10	0	Dan598	CTCAGCAGCCCACAAACCTA	GAGCTTGGGATTTGAGCCCT	2142141	2142333	193
3	CCTTCG	17	4	0	B73	CAGGGGGTTTTGCCTTTGC	TTCTTCTCCTCGTCGCGAAG	2143307	2143439	133
3	GA/AG	17	12, 13	0.111	B73	GAATTGGAAGGGCTGGCTCT	GCACGAGGGATCTCTGTCAG	2144158	2144355	198
3	AGCC	1	5	0	P1	GTGTCACTGTACACGAGCCA	CATCCGCTCCGATCTGTCTG	2146713	2146905	193
3	TA	17	18	0	B73	TGTCACTGTACACGAGCCAC	GCCAGCTACGCCACTACTAG	2146714	2146941	228
3	GCAT	17	6	0	B73	ACGTCACAGCTAGCGATACG	TCGCTACGCATGCATATGGT	2147726	2147995	270
3	A	17	10	0	B73	GGACAGGAGGAGGATGCATG	AGGCTATGCACACACAGCTT	2148224	2148400	177
3	CT	17	12	0	B73	TGTATCTTGGGGAGCCTGGA	TGCCAGGTAAAATGGATGAGT	2148925	2149113	189
3	TGA	1	28	0	CML411	CTTACGCCGACTGTCCTCTC	GTCGGTCGTCGTACTCGTAC	2149665	2149865	201
3	ATG	16	29	0	B73	GTCCTCTCCTTACCCCTCGT	GATTCGACGTGTGCATGACG	2149677	2149953	277
3	TCGAA	16	5	0	B73	ACCACTACGTACCAGCATGC	ATCCGATCGTCGTCACCATG	2149890	2150073	184
3	CGACG	17	4	0	B73	GACCACCTGTAAGACGCCAA	CCGTTGCCAGCAGTAAATGG	2150084	2150233	150
3	A	17	10	0	B73	TAGGTATGGGGCCAAGACCA	CATTGCAGGTTTCTCGGCTG	2150539	2150637	99
3	C	17	10	0	B73	ACCACGGGACAAATCACTGT	CCTAGACGGCTTGATGGTGG	2201567	2201767	201
3	CCG	17	13	0	B73	GACGGAAGAATGCATTCCGC	ACTGCCCTGCCTTTTCCTTT	2207143	2207316	174
3	A	15	10, 13	0.124	B73	GGTGGGCAAAGCAACAATGT	AGACTGTGCTTGCGACACTT	2215306	2215438	133
3	T	12	10, 11	0.278	B73	GAAACGGCGGGAAAAACGAA	GCATCGAAGTCCCCGAAAAG	2222012	2222201	190
3	T	1	11	0	17564	AGGCGCTCAAGTGTTCAAGA	CCCTTGGCTGCTCTATGGTG	2242973	2243164	192
3	C	17	10, 11	0.111	B73	GCACAGAAAGAGTTCGGCAC	GCCTAATTCCCTTTCAGCGC	2262667	2262777	111
3	G	17	10, 12, 14	0.215	B73	GGCTGTTATCGATGGGCTGA	CGGGATAACCACCGTGTCAA	2330987	2331175	189
3	AAAAC	2	4	0	Dan598	CAGCGCTGGTGTGGTATACA	GACGCATTCCGAGGCAAATC	2374066	2374219	154
3	A	7	10	0	Zheng22	AACTTGCCATGGGTAGTGGG	TGTCTCCTTTGTGCCGTCTC	2404596	2404908	313
3	A	10	10	0	B73	TCAGTAGAGCCAGTTGTGCG	CTGGTGTTAAGGCTACGGCA	2405889	2406037	149
3	A	15	10	0	B73	CGGGTGCACGATGATCAGTA	CAACATTGGGTGCAAGGTGG	2412809	2412999	191
3	TG	17	8, 9	0.208	B73	GGAGACTGGCCTTACCGAGA	GTTTGTTTTGGCCCATCCCC	2420723	2420929	207
3	TA	17	7, 8	0.111	B73	CCACAAACTTGCGTACCCAC	CTACCCATACTCGTGACCCG	2462235	2462443	209
3	A	5	10, 12	0.48	1948-02-01	TCACGATAGCCACCCCCTTA	ATAGAGTGCCGGCCTATTGC	2468046	2468289	244
3	A	15	10, 11	0.48	B73	AGCAAATGGGTGAGCGAGAA	ATAGAGTGCCGGCCTATTGC	2468181	2468361	181
3	G	17	26	0	B73	CCACGCCTTACCACAAGTCT	ACAGGGGGTGGAGGTAAGAT	2469125	2469307	183
3	C	17	10, 11, 12, 13, 14	0.54	B73	TGCTCACTCCATCGCAAATTG	ACCAGCGAGGCAAATCATGA	2470217	2470373	157
3	A	10	11	0	B73	AGCCTGTCAAGAATGCTGGA	CCTTTCCCTGTCTTACCCCC	2470790	2470904	115
3	T	16	10, 13	0.219	B73	AGGGAGGTTTGGAGCTATGA	CAGCTCACTCAGGTGTTCGT	2529989	2530141	153
3	AACCG	12	4	0	B73	CATCCTGAAGGCAGCCTCAA	AACCGAAACCGAACCGAACT	2531900	2532049	150
3	A	14	12, 13	0.245	B73	TCCACTTGAGAACACACGAGT	CGCGTGGAAGAAGAGTGGAA	2546640	2546845	206
3	TA	14	25	0	B73	AGGGTGAGTGGGTTTTTAACGA	AGCATTCCTTCACCTTAGCGA	2546981	2547214	234
3	AT	3	25	0	Zheng22	GGGTGAGTGAGTTTTTAACGAGG	AGCATTCCTTCACCTTAGCGA	2546982	2547214	233
3	A	1	10	0	18Red	ATGCGTGAGAAGCCATAGGG	GCTTCCCCCTTTCGGTGTTA	2555040	2555237	198
3	AT	17	7	0	B73	GAGAGCAAGAGGTCGTACCG	TGTTCTCCTCGACGAACCAC	2557491	2557703	213
3	A	4	10	0	P1	ACGAAGGCAACCAAACAACA	TGTTGCTGCAGCTCAAAGAG	2571305	2571508	204
3	CT	1	8	0	17564	TGCAGCAACATCACCAAAGC	GCAAGGCTTCAAGAAGGAGG	2571492	2571688	197
3	CTGTTA	17	4	0	B73	CATCTAGAAGCGGCCTGAGG	ACACAGCCTTCTCTGCCATC	2572403	2572511	109
3	ACAT	2	5	0	Mo17	TATAGAGCTGCGCGTTGTGT	GGAGACTCTGGCTGGTGATG	2573023	2573182	160
3	T	2	10	0	Huangzao4	ATCCAGCTCTGACTGTTGCC	GTTCAACCTGCAAACGTCCC	2586783	2586890	108
3	AGTAC	12	4	0	B73	GACGTTTGCAGGTTGAACCC	CAAAGGCTAGAGTCCGCTGT	2586926	2587071	146
3	A	1	13	0	81565	GTCCTGCCTGATCGCCAATT	TGGGCGTTGACTTCTCCTTC	2587379	2587573	195
3	AG	16	8	0	B73	CTCGCACCGCTAGCTAGTAC	TTGTGGAAGAAGGGAAGCCC	2590260	2590454	195
3	TC	1	7	0	Dan598	GGTGGGGTTTAAGCTGTGGT	ACTGCACGACTGGATCACTG	2593951	2594118	168
3	C	17	20	0	B73	GGTCTCCTTGCGTGCCAA	ATTCACGCCAGCCAAGATCA	2594282	2594492	211
3	T	16	10, 11	0.117	B73	GTGAAGAGGAAATCGGCCCA	GCAATGTTCAGCCTCAGTCT	2601236	2601589	354
3	A	1	14	0	Huangzao4	GGATGAGATGGGGGTTCTGC	TTTCCGGAGCACCTCTAAGC	2605067	2605242	176
3	A	1	10	0	17564	CTTGGCAGCACATAGTTTCCA	TGTCCTCTTCCTCCTCCGTC	2641179	2641366	188
3	C	17	16	0	B73	CAGCCCAAGGTAAAACACGC	TTACGTGGGGAACAGTGAGC	2641460	2641570	111
3	T	2	10, 13	0.5	Huangzao4	TGGGGTAAGAGGTGATTTTGGA	CTGGGTGGCAATGCAAGATG	2644031	2644188	158
3	CA	17	11	0	B73	AGAGCCCAGAGATCCTTCGT	ACGACGTCCACAGCAGAAAA	2644631	2644764	134
3	GCAG	15	5	0	B73	TTTTTGAAGGCTGCATTGGC	GGAAACAGTACGTACGGCCA	2646050	2646251	202
3	CA	1	7	0	81565	TGGCCGTACGTACTGTTTCC	GCAGGAACACAACCAACACC	2646232	2646351	120
3	TTGCT	17	4, 5	0.291	B73	TCCGCATGTTCTTGCATTGC	TGTCCCCTGCGGAATTGAAA	2647696	2647830	135
3	A	15	11, 12, 16	0.338	B73	CTTGTTCCTGGCTGGCTGTA	CACTCGATCGAGAATCCCCG	2648734	2648852	119
3	TGCGAC	16	4	0	B73	GGTGGAATCTCGCCTTGGAA	GATCGCTGCGTGCTAACTTG	2650653	2650864	212
3	T	16	10	0	B73	CCCAGCAATAGTTCAGCCCA	AGCTGTATGAACGTGGATAGTCT	2651855	2652063	209
3	TCAGT	14	4	0	B73	TGGGCATGTTCGTTTCCTCA	AAATCGGACTCCCTGCTCAC	2707513	2707702	190
3	T	16	12	0	B73	TCGGGGATGAGACAGCTAGT	GCCAAGATCTATGGTGCCGA	2707665	2707871	207
3	T	1	10	0	Z.mexicana	AAATTCAGGCAGGGAGTGGG	ACATGGAGAACTTTTCCCCGT	2708805	2709103	299
3	T	15	10	0	B73	AATGTCTCCGACAACCGCAA	TGTCCAGATGGCAACGGAAA	2709655	2709767	113
3	GA	2	8, 10	0.5	ES40	TTGGGAGGCAATAGCATGCA	CGCCATCATCTTTCCCTCGT	2710660	2710830	171
3	TCT	1	6	0	18Red	ACTTCCCCTCCTGGATTGGA	GATGGCATGCTACGGGATGA	2710932	2711036	105
3	TC	2	7, 9	0.5	Mo17	TCTAGCACGCTAGTCGCATG	TGTTCGCTTGAGCCAGATGT	2712840	2713081	242
3	T	17	10	0	B73	TGACAGCCGCAAAACAATGG	ATCCTATAGCGCTAGCCAGC	2714091	2714238	148
3	TA	1	7	0	17564	TCTTTGGTGGAGGAGAGAGGA	GGCCCATTAATAGAGGCGCT	2715778	2715971	194
3	C	16	19	0	B73	AGGCACAATATTCCTCGCCT	GCTCTCAGCACGTAGATGAAGA	2719828	2720037	210
3	T	14	10	0	B73	TTGATTGCATGAGGAGGGCG	AGCTTTGGTGCTTGAGTTGA	2721816	2722004	189
3	T	17	10, 11	0.291	B73	AACCACGGCGAAATGATCCT	GGAGGGACAAACCACGACTT	2722692	2722879	188
3	T	2	10, 12	0.5	Mo17	GCACCCACTGCTAGCTTACT	GTCCAATCCTACGGCTAGCC	2723388	2723673	286
3	A	5	10, 12	0.32	17564	AAAACTTCTCGTCTCCCGGC	GACTTCCGGTGAGACATGCA	2728221	2728399	179
3	CGG	17	6	0	B73	CGGATGCAGACCAGAGTGAG	CGACGAACGGATCACCAGAT	2730008	2730116	109
3	A	14	10	0	B73	AGCTCGATCAAACTACTACATTACA	AATGGAGCGTACGTCTTGCA	2730967	2731156	190
3	GTG	17	7	0	B73	GATGGAGTCGTAGTAGCGCC	TCCTGTTCTTGTCGTGGTCG	2732976	2733085	110
3	A	17	11	0	B73	AGGTCATGTTGTTGGAGATGCT	GGCTTCGGATTGGTGTCTGA	2740451	2740621	171
3	T	16	10	0	B73	TCAAGCACTTTGGCACCTCT	TTGCGCTTCTCGTAGTGGTT	2744338	2744543	206
3	G	16	10	0	B73	AGGGTGCAAAAGGTTGTGGA	TTGTGGTGTGACCGAACCTC	2751399	2751771	373
3	T	12	10	0	B73	CCGAGGAGAGAGGGTGAGAA	ACGAGATGGATAAGCTGTCGA	2767789	2767968	180
3	A	1	10	0	Huangzao4	CTGACCACTTCAACCCACGA	CCCCAACTCCCCATCAATCC	2776902	2777091	190
3	TCG	1	6	0	Mo17	CCAGGTTGAGGTAGTACCGC	GACCAGGATGGGCTCGGC	2777382	2777587	206
3	CTTTG	4	4	0	Z.mexicana	GCTGCATGCTTGTTCGTTCA	GGGCATTGACCACAGAGGAA	2777812	2778011	200
3	TAT	17	20	0	B73	ATAGGGTGGGCCGAATTTGG	TGGGAGCAAAGGATTGAAGAA	2812780	2813072	293
3	A	13	10, 12	0.142	B73	CACTTGACGGCCCCAAAAAG	GTCGTCTTGGTCCCTTCCAG	2837414	2837620	207
3	A	15	10, 11	0.124	B73	ATCCTGGGCCAGTCCTTTTG	TGGAAAGCAGGCCAGAACTT	2838272	2838470	199
3	T	16	10, 14, 16	0.227	B73	CCTCTTGGCTTCTTCGGGTT	CCGGCAAATTAACCCAGACG	2845147	2845339	193
3	TC	16	7	0	B73	ATGCCCTCCATCCACTAGGT	TGGTGAGATCTCTTTGGAGGG	2858397	2858494	98
3	A	12	10	0	B73	ACCCTAATTGTGTAGAGGCCG	GACGTATGTATGCAGCATGCT	2858887	2859087	201
3	TA	17	18	0	B73	CCAAGAGGAAATTAGGTCGCG	GTGGTGGTCGTTGTTGCTTC	2860505	2860721	217
3	A	4	10, 11	0.375	Han21	TGTAGGGAGAAAATAATGCACAAAA	GCGTCGTAGTAGCATCACGA	2872492	2872649	158
3	A	10	10	0	B73	AGGCACGACGTTCATGAAGA	AGCGTCGACCATGATTGTCC	2876942	2877034	93
3	CTT	1	6	0	17564	GCGCTCGATCTCCTACTAGC	ATAAGGATGGCGACGCGAAT	2878677	2878805	129
3	T	17	10	0	B73	TTTCAGACTCGGAGCGGTTC	GGGACAGAGCCGCTCTATTT	2878999	2879178	180
3	T	1	10	0	Dan598	TCCATAGGCCCAGCACTAGT	ATTCCGACCGACTTCGATCG	2879839	2880139	301
3	A	1	10	0	Han21	ATGGGTGGAAACCGGGAAAG	CCTCATGCACAAACCAACTGG	2881974	2882144	171
3	TG	17	7	0	B73	TGGTTGCCAACATCCCTTGA	ACATTCACTCGTCGGCTCAG	2885726	2886158	433
3	A	2	10, 11	0.5	Huangzao4	ATGCGCTAGCTCCTGTAACG	CGAACCTGCCGGATCTTGAT	2911139	2911290	152
3	TC/CT	16	9, 10, 11	0.398	178	CGCTAGCCACGTAGCACATA	ACGACATTGGATTCCACCCC	2974852	2975295	444
3	G	17	10	0	B73	AATGCGCTGTAGGTGAGAGC	TAACCACTGCGCCATCTCTG	3014934	3015117	184
3	G	17	14	0	B73	TCATAGGAGACCGGTGCTCA	TAAAAACACGAAGGGCCCCA	3053915	3054109	195
3	T	16	10	0	B73	GGTACACTGCTACTTTTTCACCA	TGCAAGAAACAAGAATGGCCC	3054208	3054415	208
3	T	3	10	0	P1	CCTTAAAGGACCCGTAGGCC	ATCCCTGTATTCTAGCCCCC	3054452	3054637	186
3	C	16	10	0	B73	TGTTCTGCTGGTGATGCTGT	CCCATCAAAAGCCCATTGTGT	3061307	3061390	84
3	T	6	10, 12, 13	0.611	Dan598	GCGGATTTGACGAGTTTGGG	AGACCAGAATGCTGAACGGG	3064149	3064344	196
3	T	12	10, 12	0.153	B73	CCACTGGTCCTGCTGGATTT	TCTCTCAGGTCATCAGCCCC	3068770	3068944	175
3	GA	3	7, 8, 9	0.667	Huangzao4	AGAGGTCGCAGAGAGAGAGG	CCTCTGCTCCTCTTCCTCCT	3069569	3069804	236
3	AG	14	8	0	B73	AGAGGTCGCAGAGAGAGAGG	CCCCTCCCAGAAGTTCTCCT	3069606	3069707	102
3	AT	17	11	0	B73	GGCACCGCACGAATTAGAAA	CGACCCAAGCACAACACAGA	3080988	3081197	210
3	C	16	15	0	B73	CTACCCCTAGACGTGCCCAT	CGATCACTACGCATGGAGTAT	3100604	3100664	61
3	C	17	12	0	B73	GCAACGGGATTGACGGTTTT	CCACGCCTAGAACTCGTCAT	3101828	3102179	352
3	TCT	16	6	0	B73	CAAACTTGGAGGGGGTGTGA	TGTCGTTGCCCGGATATCAG	3114578	3114735	158
3	CT	17	8, 12	0.208	B73	TAGTTGTCGGCTGGGCATTT	GGGATCTCGAGTGCAGCTAC	3115170	3115344	175
3	TA	17	32	0	B73	GCTGGAATGCATGCATGTAGC	CTGAGTGAGACGGTTGGCTC	3115918	3116149	232
3	ACAG	17	5	0	B73	TCGAAGAAGGCCATGTCCAG	CTTTCCCGGTAGAGGTTGGC	3122985	3123184	200
3	TG	1	7	0	Zheng22	GCACTAGAGAGAGCGGTCAG	AGCTTAAGAACACCACCCCC	3124967	3125162	196
3	G	15	13	0	B73	GCACCGATTTTCAGTTGCCA	TCTCTGGGGTGCCTGTATGA	3125086	3125285	200
3	A	17	12, 13	0.111	B73	GGGCAGCAACGAAAAGAAGG	CAGGGGACACAAGACACCTC	3178115	3178200	86
3	A	17	10	0	B73	TCCAACCCAAAAGGCTCCTC	AGGCAACGACGTACGAATACA	3185552	3185757	206
3	GA	16	7, 9	0.117	ES40	AATCGGAGTGCGGAAGAGTG	CTACGTGGCCTCCTCAATGG	3213533	3213755	223
3	C	17	10	0	B73	GGACAACCACCGTGTCATCT	ACCGCTTATCACTGAGAGCAC	3230555	3230733	179
3	C	17	18	0	B73	GAAAAGAAGCCTGCCACCCT	GGAGGGGTCGAGGACAAGTA	3231356	3231677	322
3	A	3	10	0	Han21	ATACACAGCTCTCCTGCGTG	CGTGCCCCGAATTTTGAGTC	3327994	3328100	107
3	T	12	10	0	B73	GTTCATTGCCACCGTTCGAG	TCGGCATAACTTTGGCCAGT	3329877	3330029	153
3	AT	17	8, 11	0.208	B73	TGGGAGATGTTAACGCGGAC	GTCATCCTTCTTTCCTCACCTCA	3335224	3335444	221
3	A	2	14	0	Dan598	GAAGTTTCCCCTGCCTCCTC	CCCCGCTCACAAGGTAGTTT	3357488	3357688	201
3	G	16	15, 21	0.117	B73	GAGGGGGTGGGAGAGACTAA	GGCAGTGAACCAAACATGCC	3359323	3359493	171
3	T	16	45	0	Huangzao4	AACGGAGAAGGGCAAGATCG	CGCTTGCTGCTGGATCAATC	3374973	3375212	240
3	AG	17	11	0	B73	CAGCCAATCCATGCAGATGC	GAGGTGGAGGGAAGGTTTGG	3376332	3376620	289
3	G	17	19, 20	0.111	B73	GGAGGCCTATCGACAGAGGT	TTAGCAGAATCCACGGGCAG	3381651	3381868	218
3	C	17	23, 24	0.111	B73	CAGTTAAGTTGGCACACGCG	CGTAAGGTCCTCGTACGGTT	3381931	3382147	217
3	CTCGT	17	4	0	B73	CAACGCCCTCCATTCTGACT	AGCATGCAAGAAGGCTGCTA	3383077	3383247	171
3	CAC	17	6, 8	0.291	B73	CCATCCTCACCACCATCACC	CCTCAGTGATGCAAGGGGTT	3383686	3383874	189
3	T	17	10, 11	0.111	B73	TCACCGGTAGAAATCATGGATT	CGGTCTCAAGAACCGCCTAG	3385234	3385391	158
3	T	16	10	0	B73	CCTCAATCTGGTAGTAGGGCC	TGCGTCTTCTTTCCGACTGA	3416595	3416763	169
3	TA	17	7	0	B73	TCATACCCTCTCCGTCCGAA	ACCTTCGCTGTTTCGTTCCA	3417486	3417675	190
3	A	17	10, 12	0.291	B73	ATGCCGGATGCCTTCTCAAA	TTCTCACTCTCGGGCTCTCA	3417916	3418070	155
3	AC	1	8	0	Huangzao4	CTACGACGACATCCTCCACG	GCGTGACCCGGTTTTTGTAC	3418142	3418329	188
3	TGGCA	17	4	0	B73	GCGCGTGATCCTTTTCCTTC	CGGATCAGGCGAGGAGTAAG	3418556	3418638	83
3	ATCC	1	5	0	Huangzao4	CTCCTGCACGTCCAGCTAG	ATCCGGTAGCCAACACCATG	3425496	3425683	188
3	TGGAG	16	5	0	B73	CGGTACAGCAGCATGGTCTT	AGCTAGCTCATCACTGACGC	3426707	3426894	188
3	GCC	17	6	0	B73	ATGCGCGTCGAAGAAAAGTG	AGTAGGCACAAGGTAGGCAC	3427150	3427351	202
3	C	4	11, 16	0.375	Ye478	TCAGTCCAGTAACCAGCCCT	TCGTAGGAAGCAGCAGCAAA	3432968	3433469	502
3	CGGT	17	5	0	B73	TTTGCTGCTGCTTCCTACGA	ACGTACACAAAGCAGCGAGA	3433450	3433596	147
3	C	13	16	0	B73	AAGGTTTTGTGTCGCTTCGC	TCCGTTGCAGTCAGTCAGTC	3434526	3434712	187
3	GACT	1	5	0	P1	GTCATTAACGCAGCGCTAGC	CTCCTCCTGGCATCTGTCAC	3434582	3434781	200
3	AGG	14	7	0	B73	GACTGACTGACTGCAACGGA	CTCCAATCAGAGAGAGGCCG	3434693	3434863	171
3	A	17	10, 12	0.208	B73	AGAACTGTCACGACGCACAT	GCGCGGTAATGTCGTGTTTC	3455830	3456003	174
3	T	13	10	0	B73	GAATGCATCATAGCGAGGGC	TCAGATTTCAATCTTATCAACTAGCCT	3457652	3457855	204
3	A	17	11	0	B73	CATGATACATCCCCGGCGAA	CGACATGGATCGTTCGGTCA	3458769	3458900	132
3	T	17	10	0	B73	GCATTCGGAATTCTCGGCAC	TCTGCGATAGTGTGCTTGCA	3470238	3470420	183
3	GCAGCC	17	4	0	B73	TGCAAGCACACTATCGCAGA	TGAAGCTGTAGTCCGGATGC	3470401	3470612	212
3	A	16	10	0	B73	ACCTAAACGCGTGATGGGAG	CCCTATCGCTATCTGATGCGT	3477452	3477613	162
3	A	15	10, 13	0.48	B73	TGAAACTCAAACACACACGAGA	TGCTGCAGATGTCCTTGGAA	3477772	3477942	171
3	A	14	10	0	B73	AGGCCGTTGCTGTGGAATAA	CTCGAGGTGGTGGACTTGG	3480499	3480635	137
3	C	17	14	0	B73	ACATGTGAAGAACCAGTCCGT	TTGGCTGATACATGTGGGCA	3485072	3485247	176
3	T	17	12	0	B73	CTGCTCTCAGCTGTGGAGTC	TGCGCAACACAACATTTGGT	3503992	3504169	178
3	GCC	17	7	0	B73	CTCCACCTGCCCCATGTG	TCAGCATTCCGAGCCAGTAC	3505885	3506046	162
3	ATGCC	17	4	0	B73	TCATCCCGTTTGTCCCGTTC	GCATGTAAAACGGACGGACG	3506481	3506683	203
3	A	13	10	0	B73	GGCACAAGATGTCCACGAGA	ACCGTTTTGATACCTTGATGCA	3507473	3507661	189
3	A	14	10	0	B73	CAACCAAACACGACGGGAAC	CCTACCTCTACAGGCGCTTG	3508438	3508635	198
3	TG	17	7	0	B73	TTGAGGAACACGGGGATTGG	TTTGTTTGTTACAGCGCGCA	3508860	3509175	316
3	A	3	10	0	Ye478	TGCGCGCTGTAACAAACAAA	ACGCTGCACAATCATCTCCA	3509156	3509353	198
3	TTGCA	16	4	0	B73	TCCACCACACTCACACTTCG	GTAGAGTGCCAGATACCGGC	3510092	3510266	175
3	GAACG	17	4	0	B73	CCATGCGAAGTCATTGCTGG	GATGCTGTCCTTCCTCTCCG	3510532	3510641	110
3	CGCAG	15	4	0	B73	TCCAGGTACACACAAGACGC	CTGATCTGGACCGCGATCTC	3511677	3511885	209
3	AC	1	7	0	ES40	CGTCGTCCTGCATTTGTTCC	TCCCGTTGCATCTAACCACC	3512975	3513123	149
3	CA	16	8	0	B73	CCTCGCATCCTTTCCTCGTT	TCCCGTTGCATCTAACCACC	3512993	3513123	131
3	T	17	10, 11	0.111	B73	GGACCCCTCTGTTCCTAGCT	TGGGAGCGGGAAAATGTTGA	3514719	3514897	179
3	GA	15	7, 8	0.124	B73	GCACCTCTAGGGGTAGTGGA	ACACCTCTTCCTCTCCCTCC	3516763	3516835	73
3	G	17	10, 12	0.111	18Red	CTTGCAAGTTGGGCTGTCAG	TGGACGCTTGTATCCCCCTA	3520235	3520501	267
3	C	17	16	0	B73	CACCGTGCCATCTCTGTGAT	CGATGAGCTTGGTGAGAGCA	3603501	3603684	184
3	C	17	11	0	B73	ACTCCGGCTTGTAGTGTGTG	TCAGGCAAAGTCCAAGTCCC	3638130	3638263	134
3	GAATG	1	4	0	Han21	CCACGAGGTAATCTGCTCCG	CCTCATCGGACCTGTCAACC	3646386	3646540	155
3	A	16	10, 11, 13, 15	0.414	Huangzao4	TGCTGCAGTCATCCTGTTGA	CTGGGACGGCCAAAATCACA	3655228	3655459	232
3	A	3	10, 11	0.444	Huangzao4	ATGTGGTGCAGCTTCCGTAA	TCTCTTTAGGTGAGCTCAGCA	3655906	3656107	202
3	T	17	11, 12, 15	0.215	B73	CAGAAGCACAGACAGCAGCT	AATGACACGCAGCTCTCCTG	3656336	3656486	151
3	A	1	10	0	17564	TGGTTAGATGCAGCAGACCC	TCCAACCTGGTCTCCTGCAT	3664610	3664856	247
3	G	17	13	0	B73	CAACCCGATCCTTCCTCTCG	CCATCGGTGGGTTTTTGGGA	3707147	3707264	118
3	CT	15	7	0	B73	GACCTCCGTCTCACTCTCCT	AAATTGGGCAATGTCGCGAC	3769239	3769340	102
3	TG	14	7, 8	0.133	B73	TTCAAAGATGGTGACCGCCA	TCCTCAGTGCCTCCTGATGA	3770462	3770646	185
3	A	17	10, 14	0.111	B73	TCATTTTCTCGTCACGGCCA	CCGAGTCGCTAGCAAACTGA	3775629	3775719	91
3	T	17	10, 13	0.111	B73	CAGTTTGCTAGCGACTCGGA	AAACACGCCTACAGCCCTAC	3775701	3775907	207
3	T	15	10	0	P1	TCCAATGATCCAAACGGGGC	TACGTACGTACCCACAGCAC	3776349	3776544	196
3	A	2	10	0	P1	TTCGACTCGCTTCGTTTGGA	CGAACCACAGAGGGGGTTTT	3777632	3777838	207
3	CCTAGA	16	4, 5	0.117	B73	CGTTCCATTCCACCCTGTGA	GGTGGAAGAAATGAGGCCGA	3778692	3778874	183
3	GA	3	8	0	Mo17	GCCAGCCTTTGACCTCAGAT	CCGCTTCTGCTACAGGTCAA	3778978	3779172	195
3	GCG	17	6	0	B73	CCCTCACGGTTGACCTGTAG	GGTAGGACACCTGCTCCATC	3779144	3779356	213
3	A	1	10	0	Han21	AGCAATAATGGCTGCCTGGA	AGGATACCTCGGCCTTGTCT	3783842	3783943	102
3	GCG	3	8	0	Mo17	GGGACGGCGGGAGTATAAAG	TATGCACCCGAGTCCACAAC	3787764	3787984	221
3	T	17	10	0	B73	AGTACAGTCCACGTGCGAAG	TGTTTGGGAGCTGGCTTAGG	3789092	3789271	180
3	TTCCA	17	4	0	B73	GCAACGCAAGAACAGAGCTC	AGGGACTGCTGATGCCAAAT	3789716	3789932	217
3	TGCAC	17	4	0	B73	CGACTGCCATTATTGGACGC	TGGTCGCCTTCACCACAAAT	3834200	3834414	215
3	TA	17	8	0	B73	TCAAGTTTGGTCCCGCCTTT	CGAATGAGGAGGTGGCAACT	3859361	3859859	499
3	T	1	11	0	17564	CCTTTGCATCGTCGTGGTTG	CAAGTTCCCTGCAAACGTGG	3861932	3862230	299
3	A	5	10	0	P1	TCCGAGTCCTTTGCATCGTC	CAAGTTCCCTGCAAACGTGG	3862025	3862323	299
3	A	12	10	0	B73	CCTCCACAGATTGCTGATGGT	TGTCGTCCGTTATCTGTGCA	3865633	3865837	205
3	T	13	10	0	B73	CAAGTTCTGGTGGCCAAACG	TCGCTCACTTCATTGGTCGT	3868100	3868458	359
3	G	17	10	0	B73	AGGCATATCTGTGAGCACCT	CGGGATAACCACCGTGTCAT	3905008	3905185	178
3	A	15	10, 13	0.124	B73	CTTAACCCGGGGACATTGCT	GCTCACAAAGCCGTTAGTGG	3934796	3934876	81
3	GTGCA	17	4	0	B73	GAGTCCTGACCAGTGACAGC	ATGCATGTAGTACGGTCCGC	3935953	3936160	208
3	ATGC	1	5	0	RP125	AGCGATCGAGGAGCTAGGAT	CAGGAACTAGGTAGGTGCGC	3939505	3939793	289
3	A	13	10	0	B73	CGAATGCTATGTGTGGCCCT	GTCTCGCGGTTATTTTCGGC	3940299	3940432	134
3	T	1	12	0	Zheng22	ACACGCGGTTGTTAAGAATGA	CGCATGCAGCTGAGTTTTCC	3941066	3941214	149
3	C	17	11	0	B73	TCTAACGCTAACCCGGCTTG	ACAGAGCCGGTTTTGTGACA	3954523	3954879	357
3	C	1	11	0	81565	GGAAAAGTCCTTCCCCCTCC	ACAAGGAGAAAGGGCTGACG	3980037	3980158	122
3	TC	17	7	0	B73	CGTCAGCCCTTTCTCCTTGT	CCACTGGAGCGGAGTAATGG	3980139	3980239	101
3	TG	3	8	0	P1	GACATACTTGGGCAGCTCGT	ATCTGGGATGCTCTGAGGGT	4085982	4086264	283
3	T	2	10, 12	0.5	RP125	GCCGGGGTCCATTTTCCTTA	TTCACTCACTGGGCCATGTT	4094076	4094305	230
3	A	17	11, 12	0.208	B73	TTCTGTGGTGTGTGCAAGGT	CGACTGGATTGGATAGATGGGT	4096394	4096583	190
3	T	2	10	0	Z.mexicana	ACTGCATTCGGAAGGACCTG	ATGCTTAGCCTTGCCACTGT	4101365	4101545	181
3	A	16	10, 12	0.117	B73	CACCTCAACCTTCGGTCCTC	CAGGTCCTTCCGAATGCAGT	4101589	4101775	187
3	CT	3	7	0	RP125	AAGGAGAAGGTCTTGCACGG	TTCATCCACAGACCACCAGC	4102104	4102301	198
3	A	15	12	0	B73	GTTCCACCATGCACCAGGTA	AGCGCATTTATTTAACGCTGCT	4102682	4102838	157
3	GA/AG	13	8, 9	0.142	B73	ACCGCTTCAATGGCCTTACT	GAGAGCTCTGAGTTCGCCAT	4104181	4104322	142
3	A	15	10, 13	0.231	B73	CTGTCTTCGCATGCACATCG	TTAGCGGCTAGGATCTCGTC	4107029	4107185	157
3	T	1	10	0	Ye478	TCTTGTGACACTCGCTGCAA	TGCCTGTACGAGCACAATCA	4111716	4111849	134
3	C	16	10, 12	0.117	B73	ACAAATCCGCGTGTCTCACT	CACGACGCCGATAAGAAGGA	4131920	4132166	247
3	A	1	10	0	17564	ATGGTTCGTGCTTTTCGTGC	CCGGCTCCGTTCCTAGAATC	4144101	4144267	167
3	CGG	17	6	0	B73	CCAATTCCTCCTCTCCGAGC	CATCTCGATTACCGGCCCTC	4150754	4150961	208
3	C	17	17	0	B73	AATGGTGGGTGGTTGGTGTT	TTCGCCGACATCTTCACCAA	4284580	4284844	265
3	T	1	10	0	Han21	CTCATAGCCAAGCTCCTGGG	GACGAGGAGAGCAAAGGAGG	4316026	4316186	161
3	CGC	17	7	0	B73	GCGAAGGGATGGACGAGTTT	TACGAAGGGAGAGACCAGGG	4316489	4316634	146
3	G	16	12, 13, 14, 20	0.414	B73	TCCGTTTGCCACTTTCTATGGA	ACGGCATGGAAAAGGTTCTGA	4318862	4319029	168
3	CGGT	17	5	0	B73	CCTCCATGGTGGGGTGAAC	GTCAAAAGCACTGCTGCCC	4332285	4332480	196
3	GCTG	17	5	0	B73	CTTGGCTTTGGACAGCTTGG	GCGGTTTAGCACCTCCTGAT	4332539	4332735	197
3	TC	17	13	0	B73	TGGGAACGCCAGCTATTTGT	GCTGCTGATGCTACCGACAT	4334225	4334447	223
3	AG	13	8	0	B73	TCGCTTTCCTTGTGCTCCTT	TCCAGTCTCAGCTCCTCGAA	4334727	4334875	149
3	T	8	10, 11	0.5	Mo17	CTGGCAGGTTGTTTGCTGTC	CCACGGTAAACAGGCAGCTA	4402843	4403042	200
3	G	17	11	0	B73	CGAATTAGCTCGCCTGGTGA	TATTTGTGCTTGGCCGAACC	4417027	4417236	210
3	T	13	11, 12	0.142	B73	TGGCTTGAATGAGCACAGGT	AGTGCACGTACCTTCCACTG	4549478	4549616	139
3	T	1	10	0	Huangzao4	TGGGTAAAGTCTCCATTCTTGGT	CTTCCACCATGCCCTGTCAT	4550008	4550183	176
3	A	15	11, 16	0.124	B73	CGGGGCGTAGGGAATTTGAT	TTGAAGCGTGTCGTCGATGA	4553806	4553972	167
3	A	3	10, 11	0.444	Z.mexicana	TTTCTCAAGTGGTGCCAGCA	TATTGCTGTACCTTGGCCGG	4558487	4558767	281
3	A	11	10	0	B73	CAACAGCAGCCCAACCAAAA	TATTGCTGTACCTTGGCCGG	4559082	4559159	78
3	GTG	17	6	0	B73	GACGGAGCATGCAAGCTGTA	CTAAGGAAGCGATGCCGGAT	4562751	4562940	190
3	C	17	21	0	B73	CTACATGCAATTCGCGCACA	CACCAAACCTAGCTCACCGT	4567957	4568122	166
3	A	5	10, 12	0.32	Z.mexicana	CGCTACAACTAGCACCACCA	TTTTTGCTTGGACTCGCAGC	4568726	4568949	224
3	A	13	10, 12	0.142	B73	GCATGCTTCTCTCTCGCTCT	TTTTTGCTTGGACTCGCAGC	4569176	4569337	162
3	C	17	10, 11	0.111	B73	AACAGCTTGCATAACCCCCA	GTCTCCATGCATGTGTTCGC	4570396	4570572	177
3	T	17	10, 11	0.111	B73	ACTCTCCGATGACGACTCGT	TGGTCTTGGGTGCAGTCATG	4605545	4605730	186
3	TA	17	30	0	B73	TAGTCACCCCAAGCCAAACG	TGGACCCCCAACTACCCATT	4615363	4615615	253
3	AT	17	17	0	B73	ACACACAAAGTATATGGCTGCAC	TGTGGACGATTCATTGGTTGA	4615794	4616001	208
3	TGTA	1	6	0	Han21	ACGTGACCATCAGTGACACT	TGCTTCAATGGTGAGCTGCA	4618340	4618522	183
3	AT	17	35	0	B73	GCCCATTATACATGTACCAAAAAGC	AGCTCAACCGAATGTCACGT	4619132	4619329	198
3	CT	1	8	0	81565	ACAGGGGAAAAACGGACGTT	ACACAAGCGGAGGAATGAGG	4620792	4620996	205
3	T	17	12, 13, 16	0.215	B73	GCAGCTGCAATGAGAGCATC	GGCTACTCTGCTACCATGCA	4623303	4623508	206
3	TTTTG	1	4	0	CML411	ACGAATGTAGGCCCTCCTCT	CTACGCCGACCTGACAGAAA	4624494	4624618	125
3	A	5	10, 11, 12, 13	0.72	Mo17	CAAGCGTGCAAACCAGGTTC	AGTCAAGCACAAACTACCTTAATTGA	4625179	4625363	185
3	A	14	12, 13	0.133	B73	TTGTAGGTAGCTCCGGTGGA	TACTAGGCTCCTTGCTCCGT	4627461	4627571	111
3	GT	17	9	0	B73	GAGTAGGAGGACGTGGACGA	CATTGCACCACCTCTGTCCT	4628116	4628320	205
3	TGCAGG	16	4	0	B73	CAGGAGTACAGGACACGCAC	GAGCTGAGATGAGCAGTGCA	4630774	4630984	211
3	TC	17	7, 9	0.208	B73	GGTCTCGGTCTCATGTCGTC	GTCAGTGTCTGCTGGGATCC	4633304	4633440	137
3	T	4	12	0	Zheng22	TGTCGTTGGCCTTTCGTTTG	CGCACCTCGATGGACTTTTT	4634316	4634522	207
3	C	17	23	0	B73	ACGTGTATGTCTGCAGTGCA	CGATCCTCCTGAATCCTGCC	4634745	4634842	98
3	A	1	10	0	17564	GGAGCATGATCTAGCCGGAC	GACCTTCTCGCACAGGTCAA	4639007	4639352	346
3	A	15	10, 15	0.124	B73	ACCTTTAGACCGGTTTTAGACA	ACCTCTTTAGTCCTGGACAACA	4668032	4668178	147
3	A	16	13, 14, 15	0.227	B73	ACTACGCATGATCGAGCGAG	TCCCTCTCCTCTCCTCTCCT	4669807	4669972	166
3	AGGAG	1	4	0	Huangzao4	ACTACGCATGATCGAGCGAG	CGTCACGTTTACCCTCCTCC	4669807	4670013	207
3	CCGT	17	5	0	B73	TCGGCCCATCCAAAGAATCC	GATCGATCTGTGGGGTCGAC	4670586	4670760	175
3	T	1	12	0	Zheng22	ACGTGTGCACATCGTTTCTC	TAGGTGAACCCGTTTGACCG	4671563	4671690	128
3	A	15	10	0	B73	GGTTGGTCACACAGCTACGA	TGCAGTGGATCCAGAAGCTG	4673507	4673708	202
3	A	1	10	0	Zheng22	TCTGGAAGCCCGGATCCATA	CTCGCTGCAAGAATTCGAGC	4675961	4676116	156
3	GCCA	1	5	0	P1	GGTCAGAGCTGCGAGAAACT	TGCGCTATTGATACACCCCC	4677703	4677907	205
3	CTC	17	6	0	B73	TCCGCTCGAGCATCTTTTGT	CCTACCGAACAGGCCACAAA	4678671	4678786	116
3	AT	17	12	0	B73	ATGTGGACCGATCTAGGGCT	GGGTGGGGTCTAGAATCCCT	4679315	4679523	209
3	T	17	10	0	B73	CTTACGACCTCAGATCCCGC	ACGTGTTCTATGCGCACTCT	4679757	4679944	188
3	T	11	10	0	B73	TACCAAGAGGACGGAGAGCA	GCTGAGGAAAAGGAGACGCT	4683175	4683304	130
3	A	15	10, 12, 13	0.48	B73	GATGGGCTGATGGAGTAGGC	GCAGCTTTTGAGGCAAAGCT	4683700	4683840	141
3	C	1	10	0	P1	CAGGGCATTTCGCTTTGGTT	CTCGGAACAGAGCACCCAAT	4684044	4684232	189
3	CT	17	7	0	B73	CGCATGTGGGTAGTACAGCT	TCTCCCTCTCCCTTCTCGTG	4686944	4687154	211
3	TA	16	8, 9, 11, 13	0.414	B73	CTTTGCAGGTAGAGGTGGGG	TGCACCAGGGATATGGCAAG	4704603	4704776	174
3	GA	17	8	0	B73	AACCAGTTGCACCGGTTTTG	TATTACGCCTCTCCAAGCGG	4710774	4710956	183
3	A	16	11, 12	0.117	B73	CTCGGCGCGGTCTATATTGA	GCGTTAGCAGAAGTAGAAACATATCC	4713908	4714103	196
3	GAGGA	17	6	0	B73	GTCAACAGCACAGCACCAAG	TAGCAGCAGAGGCACACATC	4753839	4753995	157
3	A	1	13	0	Z.mexicana	CCCCAGAAACAAACTGCTGC	CATCAGATAAACGCGGGTGC	4823380	4823653	274
3	CATG	17	5	0	B73	TCCTAGCTAGCACGTTGGGA	ACTGACGAACAATACTTTGCCT	4830124	4830325	202
3	GA	1	14	0	P1	TCCACAACTCCCGTGAACAC	TGCCATGCCAACTCGATCTT	4831277	4831461	185
3	AG	16	8, 9, 10	0.398	B73	GGTGATGTGATGCGATGGGA	TGCCATGCCAACTCGATCTT	4831311	4831461	151
3	A	1	10	0	Huangzao4	TTCAGAAGGAAGTAGCGGCG	AGGATCTAGCTAGCGAGGCA	4833252	4833448	197
3	T	15	10	0	B73	CGGCCCATGTACCAGGTATC	TCTCTCTGTCCTAAAATATAATTCGCT	4838765	4838968	204
3	TCTG	3	5	0	RP125	AGGCTGTTGCATTGCATTGG	ATCGACACTACTTGGCTGGC	4841794	4841999	206
3	C	17	12, 14	0.111	B73	TCCAACTCATCAACCGACCA	TTCGCGTTGTAGGAGGTTCC	4844119	4844315	197
3	G	17	15, 16	0.208	B73	TGCACAACCTGAGCGTACTT	TGGCCTGCAAGACTTTGACA	4845685	4845805	121
3	CT	5	7, 8	0.48	RP125	ATGGCCAAATCTCGGCATCA	CGTTGGAATCTGTCGGTTGC	4847819	4848079	261
3	C	17	13	0	B73	CTCTCCTCCCTCCCCTTCC	GGGGCATCGAGTTCTGGG	4874001	4874193	193
3	AT	17	7	0	B73	GCTCACGGATCAAAATGGGG	TGGAAGGTCCTGGTTGTGTG	4892721	4892903	183
3	C	17	10	0	B73	CGCTAACCCCAGCTTGTAGT	AGTGACCACCCGTCCCTTAT	4923455	4923662	208
3	T	14	10	0	B73	TCCAAGGCGTGCATGTATGT	ACGGTCAAAAGGCGACAGAT	4949018	4949216	199
3	G	17	11, 16	0.111	B73	ATCTGTCGCCTTTTGACCGT	GACTTGGGAGTTGGAACCCC	4949197	4949343	147
3	T	4	10, 11	0.375	P1	ATGCCTGTGTGTACTGTGCT	AAGAGAGAGACGCGCAGAAG	4949672	4949939	268
3	A	1	10	0	P1	AGCAAACTTCGAGGTCAGGG	TCTTTGGCAATGTTCCCCCT	4966401	4966545	145
3	T	2	10, 11	0.5	81565	GCCCTATGTTGGAAACACCG	TGCATGAGTTGTACACTATGACCA	4973510	4973699	190
3	GA	1	7	0	ES40	ACTGAAAGGGTGTCATGGCA	CTACCGACACAGCTGCCTAC	4974711	4974911	201
3	AT	1	7	0	P1	ACTGAAAGGGTGTCATGGCA	CCATGCTTGGACGTGTCTCT	4974711	4974875	165
3	T	11	10	0	B73	ACGGATCCGACTTGAGAGGA	TGCATGCAAAGCGAGAGAGA	4976149	4976281	133
3	TC	17	7, 8, 9	0.215	B73	CTCTCTTCTCCGATTCCCGC	GCAACGCAGGAGACGACTAT	4976188	4976370	183
3	A	1	10	0	ES40	CCAAAGTGGAATATAAACCCAAAAGGA	AGATTCATCAATGATTAGAGTGTACCA	4979333	4979508	176
3	C	1	10	0	17564	TATCACGATCCCTGGACCAG	TGATGTGGGCCCCCTAGAAT	4986446	4986666	221
3	T	17	10	0	B73	GTGCCATTTTCTCTCCTCCCT	CCTCTAGGTTGAATTTTTGGTTGCA	4999462	4999632	171
3	AT	17	14, 19	0.111	B73	TCCAAGACATTGATAGTTCCCTTC	TGGGCGTTTCACGGAATACA	4999544	4999762	219
3	AT	3	7, 8	0.444	Huangzao4	TGTTGCTAAGTTGGCCTGACT	ACAGCCGACACAACATCACC	4999844	5000143	300
3	AC	9	7, 8	0.198	B73	TACGCCCTGGGAGTAGGAAA	TGGTGTTCAAAATGGTACCCTCT	5007633	5007798	166
3	A	1	10	0	18Red	TATGGAATATGCACGCCGCT	GGGTCACTTGCAAACATGCC	5008189	5008319	131
3	C	17	14	0	B73	TGAGGGCTGAATTGTTATGCA	TAAATACGCGCAGTCTGCAC	5010636	5010821	186
3	G	16	11	0	B73	CCGACATGTGGCTAGCACTT	ACCGTGCCATCTCTGTGATT	5012230	5012439	210
3	A	1	10	0	Mo17	GGGACCTGGTCTTCATAGCG	CCATGGTCAACTAGCCCGTT	5031658	5032090	433
3	TA	17	13, 45	0.255	P1	ACAACTCAGGGATGCAATGGT	ACTGGGAACGTACATGTACTTTGA	5032485	5032699	215
3	TA	14	13	0	B73	TCCGGTTTTGTTAGTTAGATGCT	GGCCTGGGCTTCCAATAACT	5032830	5032931	102
3	C	16	10	0	B73	CACCGTGCCATCTCTGTGAT	TGTGCAATTTTCATGCTTGAGAG	5090284	5090467	184
3	A	7	10	0	ES40	CCACTACCCTCTCCATTGCC	AGGAATGAAGTCAGCCCACG	5121659	5121866	208
3	TG	14	7	0	B73	TGAATTCCCGCGCAAGTTTG	GACCCGATCAAATGCTGCAC	5126114	5126273	160
3	CG	17	7	0	B73	GGGGGCAGAATGGGGAAAAG	CTACTACTTCCCACACCGCG	5129008	5129180	173
3	G	17	16	0	B73	AGCATTGCAGCAGACTAGCA	TCGGTCTCTCTCAGCCTCAG	5130450	5130595	146
3	A	12	10	0	Z.mexicana	CGGTGGTGAAAGAAACGCAG	GAGTCTTGGGACCCACTTGG	5130662	5130917	256
3	A	8	10	0	B73	ACTCACACGAGGAAACATCGT	GAGTCTTGGGACCCACTTGG	5131196	5131375	180
3	C	17	17	0	18Red	GACGATCGCTCTCAGACCTG	GGTGTGCCTACCGTTCAGAA	5134495	5134770	276
3	TC/CT	17	8	0	Mo17	TCTTGCACTGCATTCCACCA	TACTTGCATTGCAGGGGAGG	5156693	5156865	173
3	AGG	1	6	0	178	CATGCAGCTTTCCATGCCTC	CCACTCGTCGTTGTCGTCG	5156969	5157163	195
3	GCC	17	6	0	B73	TCGTCGTCGGTGCAAGAAAG	GACGATGATGCCTCCTCCTC	5157201	5157301	101
3	ATTGC	17	4	0	B73	TTTCAGGCTTGCGTTGCATC	CGCATCGAGCAAAGTCATGG	5162997	5163125	129
3	AAG	2	6	0	Huangzao4	GCACAGTGTGAGCTCCATCT	GTTTGAGCGTGATGACCAGC	5164128	5164328	201
3	T	16	14, 15	0.117	B73	GCACAGTGTGAGCTCCATCT	GACCAGCGGCTTCTTCTTCT	5164231	5164422	192
3	A	3	10, 11	0.444	Z.mexicana	GCAAATGCGCATCACATTGC	AAATCTTCCTGCCTGCCTCC	5164369	5164618	250
3	C	17	18	0	B73	GGGTTAGTGACGACGAGACG	GCAATGTGATGCGCATTTGC	5164750	5164844	95
3	A	11	10	0	B73	GCAAATGCGCATCACATTGC	ATGCTTTTGTGTCGCGGATG	5164825	5165001	177
3	TTTA	2	5	0	Han21	AAACATTGGGAGGGAGGCAG	CATGGGAAATGACAAGGCGC	5165042	5165241	200
3	C	17	19	0	B73	CCCGTCATCATCATAATGGCC	CGTGATCGATGATGGGTCGT	5165848	5165999	152
3	TA	17	8, 10	0.291	B73	GCCTACTACTCGTGAGCACC	TTGTGCCCGTGCCTATCAAT	5169143	5169256	114
3	TA	17	31, 32	0.111	B73	TTCGGTTGAGCCCTAAACCC	TCGAGCGCGCGTAGATATAC	5197631	5197818	188
3	AT	17	23, 24	0.208	B73	AGAGATTTGAGAGGGTAAAGAGTGT	CGCTAGGTCGGGTTTGCATT	5200695	5200936	242
3	A	10	10	0	B73	ACATATATGCGCGCCTACCA	GGTCCCCTCTACCGTTCTCT	5204050	5204156	107
3	T	15	11	0	B73	ACCTGTTTTCCATGTGCCCA	GGCTTCACGAGGAGCAGAAA	5207144	5207343	200
3	TA	16	7	0	B73	GCCAAATCACGGTCCTGGTA	ACCAGGCCGGGGTAAGATTA	5207795	5207979	185
3	A	17	10, 11	0.208	B73	GGGGCATATTTTGGAACGCA	AGGACTGACCATAGCGAGGT	5207990	5208198	209
3	T	1	12	0	Zheng22	ATAGCCTTGCCACGCTTTCT	GCGTGTTTCCTTCCAACCAC	5208554	5208875	322
3	ACTGC	2	4	0	Mo17	ATTGTTGATTGGCCGGCCTA	GTGGTCTGATATGCTCCCCG	5209228	5209366	139
3	CT	17	16	0	B73	GCCGAGGCTATCTAACGGTC	ACCAGGGATGGATGGATGGA	5219980	5220185	206
3	A	17	15	0	B73	GTGAACCTGCAATCACGCAA	ATCTGCCTGCCTGTCCTTTC	5220543	5220699	157
3	TG	17	7	0	B73	TGCTTCCGGCCATGATTGAT	ATTGGCAAGTTTCACACGGC	5221487	5221609	123
3	A	17	11, 15, 18	0.388	B73	CCAAACCGGTGAAAACGCAA	ATATCGGTGCTACTCGTGCG	5227379	5227469	91
3	CA	13	7	0	B73	ACCAGTGCTCAACATCGATCA	TGCTTAGCTGGTGATCATATCCT	5330759	5330970	212
3	TC	2	7	0	P1	ATTGGTGGGAAGCCTCTTCG	ACACGAGACACGCGATCTTT	5337190	5337562	373
3	AT	12	7, 8, 9	0.292	B73	CGTAGCAACGTAGGAGTGCT	TGCCTGTGCATTGCTACAGA	5346148	5346342	195
3	T	1	10	0	P1	TCACAAAGCCTCTTGATGAGTCT	CCTAGGCCCGGTTTAACCAG	5351304	5351512	209
3	T	16	10, 11, 14	0.461	B73	AGGTGGATAGGCGGGAGAAT	ATACCAAACCTGTGGGCGTT	5374907	5375042	136
3	T	3	10	0	Mo17	CCACAGCATCTTAGCGCTCA	AGAAGCTCGAGTGTGGGAGA	5375059	5375255	197
3	G	2	10, 12	0.5	Zheng22	GTGCTCTTCTTCACCCCTCC	GTGGCCAGTTAGCACTCCAT	5376937	5377233	297
3	ATC	1	6	0	P1	CGGAGCTATCTGCAACGCTA	AGCTTAGTAAAGGCTTTCCTGCT	5384507	5384682	176
3	T	14	11, 16, 21	0.357	B73	AACTGCTGCCGGAAATGAGA	GCTTTTGGGAACACCGACAC	5385134	5385344	211
3	GCATA	13	4	0	B73	GGCCTGAGAGGAGAACGAAG	GGTCGGTTCCTTCGGTTTCT	5385496	5385692	197
3	T	15	10	0	B73	CACGGCAAAATGGTCAAGCA	CGCTGGTGATGTACTCCTCC	5387203	5387326	124
3	A	2	10, 13	0.5	Dan598	CTGAAAAGGTCGGCAAAAGGG	CTCCACCTCCTTTGGAACCC	5388677	5388773	97
3	C	4	11	0	RP125	GTCTCTCCCACGTCGGTTTT	GCGCGCGTCTTTACTGTTAG	5389755	5389952	198
3	AG	16	19, 21, 22, 23	0.484	B73	GCGCCAAAAGCAAGGTAACA	CGCTTGCTCTGCAACAACTT	5390472	5390712	241
3	TG	17	7, 8	0.208	B73	GAGCGCTTTGTTTGACAGCA	AGGTGGACATTGGACGACAC	5391378	5391536	159
3	A	5	10, 12, 13, 14	0.72	Mo17	CGGATGTCGGATAGTGGTGG	TCGAGCACGTACGTACAGTG	5393896	5394101	206
3	TC	17	7, 9	0.36	B73	CTCCCGATCGGTCCCTTTTC	ACCCCATGATGATGACTGCG	5394305	5394508	204
3	C	17	18, 21, 22	0.388	B73	TGGATCACGTGAGCTGTGTT	ACAAGTGGAGAATCTGTGTCCA	5477419	5477610	192
3	T	16	10, 11, 14	0.531	B73	AATGTGATGCCAGGGACCTG	TGGGATCAGGCCTAATCCCA	5478122	5478320	199
3	A	1	10	0	81565	TCCAGCAAATTACTTGTGGTGC	TGTGACACTAATTGGTAGCTGCT	5480085	5480281	197
3	G	1	10	0	178	GAACCACGGTGAGCAAAACC	AACGCTAAACCCGGCTTGTA	5483627	5483935	309
3	G	16	11	0	B73	ATCCTTGGCGCCATTGAGAG	AGTGTTGTACTGGGCCGAAC	5518540	5518749	210
3	G	15	10, 18	0.231	P1	CGAGGGCAGTATGGTGTTGT	GTTTACCTTGCCCTACCCCC	5544627	5544821	195
3	G	12	18	0	B73	CGAGGGCAGTATGGTGTTGT	GCTCTTCGTCGATGGAAGGT	5544627	5544841	215
3	T	11	10, 11	0.298	B73	TGCGTCTATGTCCTGTGCTC	CGATCATGCAAGGTGTCAGC	5547864	5548070	207
3	T	16	10	0	B73	ACCCATGAAGATGTCCAGCT	TGACTGAAGGAACAAACATGCC	5548277	5548426	150
3	A	13	13, 15	0.142	B73	GGCCAATTTGCCCACAATGT	AAGAACTAGGTGGCACTGGC	5550923	5551043	121
3	T	10	10	0	B73	ACATGTTTGGCCAGCTGACT	AGGTCATCTTGCCACGAAGG	5551203	5551411	209
3	T	1	14	0	Zheng22	TCATACAAGGCCACCGTCAC	GTTTGCAGCTGTCTCACACG	5552793	5553015	223
3	GCG	17	7, 8	0.111	B73	ATGAGTTGAGAAGCCTCGCC	GTCAAGGACCGTAGCGAAGG	5560340	5560446	107
3	T	16	12	0	B73	GCATATAGGGCATGCGCATG	TTGTGGGTTCTGACGTCCTC	5579760	5579939	180
3	GCG	17	6	0	B73	TCTTCGTTCCTGATGCTCGG	CAACTCACCACCAGCAGCTA	5582491	5582585	95
3	GCTA	17	5	0	B73	AACCTGATGCACGCAGTACA	GGAGATGTTCTGACGCTGCA	5583086	5583291	206
3	CCG/CGC	17	7, 8	0.111	B73	TGCAGCGTCAGAACATCTCC	TGCCTGAAAGAGCAGATCGG	5583272	5583408	137
3	A	14	10	0	B73	TTTGCCCAGTGCGCTTTTAC	AGCTGTTGAAGGGCCTCATC	5585325	5585479	155
3	GC	15	7	0	B73	TAATCAGCCAGGTGACGACG	GGCGATACGTCACGGATTCT	5590807	5590925	119
3	C	17	19	0	B73	TACAGGAGGAGCAAGCAAGC	CGTCAACACAACTGGGCATG	5602517	5602717	201
3	TA	17	27	0	B73	TCCAAAGGTGCGTCGTAGTC	GCCCGATGCACGTAATATGC	5603218	5603470	253
3	AT	17	38	0	B73	CCCAGGGCTTCCATTACCTC	TCGCTCACTTTATTGGCCGT	5614785	5615041	257
3	AT	17	40	0	B73	TGGATGGCGGGTTCATTTGA	ACGGAGAACTGGACTTGCTG	5620228	5620480	253
3	CTGCCG/GCTGCC	17	4	0	Ye478	TGTTGCTGGCTTGATGTTGC	AGAGGAGGGTGGAGGAAGAC	5622678	5622765	88
3	A	16	11	0	B73	AGGTTTGGTTGGGCAAGTCA	TGTTCATGTTTCGCACTGGC	5622924	5623104	181
3	A	4	10, 11, 12	0.625	RP125	TCATTGCAAGCACTGTTGGC	CAGCTCGGGGATTTCCACAT	5627320	5627602	283
3	CAG	1	6	0	Ye478	CGGACTGCTAACTTGCGAGT	GCTCGTCGGATGGACATCAT	5633349	5633541	193
3	GT	17	11	0	B73	GCACTGACCCACCCCATATC	ACAGTAGAGTGATGCACCGC	5634613	5634790	178
3	A	17	10, 11	0.208	B73	TTCTCACCTGATCGCAGCAG	CAGTGGTTCCTTACGGGGTT	5636204	5636346	143
3	A	2	10	0	Z.mexicana	ACCACATCATGTGCTACGCA	AAACGTCTGCAACCAAAGCC	5636338	5636617	280
3	T	1	10	0	P1	ATTTTTGCCGTGCAGCTGTT	GGCTTCCCCTAATGTTTTTGCT	5636421	5636610	190
3	TC	4	16	0	Z.mexicana	GGAAAGCAGCCGAGGGTTAT	CCGTGTTGTTAATGCCTGCC	5686405	5686703	299
3	AG	17	10	0	B73	GGACGCTAGATGGAGAGCAC	CTTTGCTCTGGTCTGGTGGT	5686670	5686826	157
3	TC	17	8, 16	0.36	B73	AGGCTTTCGTCCGAAACCTT	GGCGCGGCACAGTACATATA	5686898	5687110	213
3	TC	13	8, 10	0.142	B73	CTAGCTAGAATGGGCCGTCC	GTCCCGGCTGCTGCTAATAT	5687241	5687427	187
3	CTCGTC	17	4	0	B73	GCATGTTTTTCCCGACGAGG	GTGATGGACCGGTGAGATCC	5687505	5687669	165
3	AGCA	17	5	0	B73	TGCCACACACTCAGACACTC	TGCTTCCAAGTGCTAAGCGA	5687792	5688002	211
3	AG	2	7	0	Ye478	GGGGCAGGGCATATGCATAT	CTGATATGGGGAGCAAGCGT	5688043	5688219	177
3	A	16	10	0	B73	CTACGTACCTAGAGCGCGTG	TGAAACGCTAAGGGGGTGTT	5688847	5689030	184
3	A	1	10	0	178	CTGTCGGTGTGGCTGTGTAT	ATGCACTGTCACTGGTCACC	5690091	5690255	165
3	CTG	17	6	0	B73	CCCATGTACTCCTGCTGGTC	GCATGTCGTTGCAAGAGCTG	5691621	5691783	163
3	GATA	2	5	0	P1	ATGCTTCTTGATGCCGGTGA	GACGACTGTGCTCACCTGAA	5692266	5692602	337
3	AGAC	1	5	0	Han21	GGCGCCGAATCAGATGGATA	GACGACTGTGCTCACCTGAA	5692534	5692602	69
3	A	17	11	0	B73	AGCCCACCAAACGATGCATA	GCATGATTCGCTAGCCATGC	5696540	5696710	171
3	CT	17	9	0	B73	GCCGAGCTCACCAATCTCTT	CGCAACGGACATAGAAAGCG	5746149	5746322	174
3	A	14	10	0	B73	TTTGGGCTGCTTGGATACGA	TCTTGTCAAGAATCTCGCTCCA	5746886	5747055	170
3	T	4	10, 11	0.375	Zheng22	ATATTTGGCGCGAAGGTGGA	CCGACTTCCACTGGTACACC	5749309	5749510	202
3	A	14	10	0	B73	GGCATTCCAGTGCAAAGCAA	GATTCCCTCCAAGATGCCGT	5752950	5753029	80
3	T	14	10, 11, 16	0.357	B73	TCCCTCTTTCCGAAAGCACC	TCAGGTCGCCAGTTCAGTTC	5753597	5753734	138
3	T	17	10, 11	0.457	B73	GGGATTGCAAGAGGAACAGC	TTGTTGGGCCAGTACAAGCA	5754636	5754780	145
3	TA	12	7, 8	0.375	B73	CGCTGGCACACATGTCAATT	TGGATTAGAGCAGCCAACAACT	5756081	5756280	200
3	CA	1	7	0	17564	TGGTCGTCTATGGTGGACCT	CGGGACAGACAAGACACACA	5756462	5756728	267
3	CTCTGC	1	4	0	P1	TTCTCTCATCCACGGAGCAC	GTGGAACTGTGGAGGAGGTG	5756528	5756710	183
3	TC	1	7	0	18White	CCCACTCCAAAGGCTCCAAA	TCAGCGACTTGACCCACTTC	5757343	5757614	272
3	CT	3	7	0	RP125	CCGCACCCAGATGGATATCC	GTCACACCATCCTTCCTGGG	5758822	5758986	165
3	TTTC	1	6	0	17564	CGTGCTGACGTGCAAATAGA	GGCCAACCTGGAGTCAATCA	5760631	5760923	293
3	T	13	10	0	B73	ACCTCGAACACTTGTGCATGA	ACAACCGTCATTCTGAGGCT	5762522	5762694	173
3	AT	16	7, 9	0.117	B73	GAGAGCAAGCAAACAAGCCC	GGTTGTGTCGTCCCATGTCT	5776546	5776722	177
3	AC	17	8, 9, 10	0.443	B73	GCTTTTGGCGCTTACACACA	GGGTGCAGTAACAAAGCAGC	5777055	5777187	133
3	AT	17	16	0	B73	ACCAGCATATGCCATCGGTT	ATTACTGCCTATGCACGCGA	5778883	5779107	225
3	AT	17	32	0	B73	GTACCCACGTAACCCGAGTG	AGCACAACATTCTTTGCGCA	5782073	5782236	164
3	A	16	10, 11	0.219	81565	GCTACTATACACGCACGGCT	GCTAGCTACAAGGGGGCAAA	5784443	5784640	198
3	TAT	17	26	0	B73	ATTTTAGGGCCCCGGACAAG	CACTGCTTCTCACCGTCACA	5786381	5786637	257
3	TA	17	22	0	B73	TTGGACTCTTCGAGTGGTGC	TCAAGCAAGCTAAGAGGGCC	5786883	5787075	193
3	A	3	10	0	P1	TCGACGCGTCTGTTAAGCTT	GGACACGAACACAATTGTCCC	5787623	5787829	207
3	TGCCAT	3	4	0	Han21	CCCTTGCTTCTTGGCAGGTA	TGGACGCCGTAGACTGACTA	5788356	5788553	198
3	T	4	10, 11	0.375	RP125	AGCGCTGCCAAATTTCACTG	CGCCCCTGTTCGTTTGAAAG	5807113	5807407	295
3	TC	17	13, 14, 16	0.215	B73	AACCTATGCCCCGACCTCTA	TGTCTGCGTCGTCAAATGGA	5809747	5809937	191
3	A	3	10, 11	0.444	81565	CCGCTCTCTATATGACGAGTGA	GCTCTTGTTGTGCATCCGTT	5894297	5894456	160
3	T	9	10, 11, 12	0.37	B73	GTTAAGGGAGGAAGGCCACC	TTTGGGGACAGAGGTAGTACA	5898980	5899161	182
3	A	14	10, 11	0.245	B73	CCGGCTGGGATGAAAAGACT	TTGCAGAGTGGCCTGTTGAT	5903186	5903315	130
3	C	14	11	0	B73	CCACAGGATAACTCGCGTGT	CCTCTAGCTAGGGCCAAAGC	5948704	5948912	209
3	C	1	10	0	P1	TTCCTCGCAAACGGGATTGA	CCGGCTGCGTTATCCACTAT	5961175	5961588	414
3	C	13	10	0	B73	GTTGCATCATGTTGAACCCCA	CTCAGCTGGGATGGATGGTC	6023527	6023710	184
3	TC	2	7	0	Zheng22	GCCCTCATCCGCTCTTGTAA	CCATGACTCATATGTTTTGGGCA	6023765	6023967	203
3	G	17	18	0	B73	GTGGTTCTTTTGGTTCCCGC	TCTCTCCCTCTCCCTCCTCT	6035999	6036321	323
3	CCG	17	6	0	B73	CAGAACTTGGTGTTGGCGGA	AGAGGAGAGGAGAGGAGGGA	6106853	6107038	186
3	GT	16	8	0	B73	AGGCAATTTGTAGGGGAGGC	CCTCCTCTGCCTCTCTTCCT	6107148	6107329	182
3	A	2	10	0	Han21	ATTGGGTACTCCTCTGGCGA	TGGAAATTGTGTAGGCTTCACT	6111209	6111404	196
3	A	1	10	0	Huangzao4	ACAAACACAACTGCATGTCCA	TCCTAGACATTTATTGCCTCGAA	6118958	6119196	239
3	T	1	11	0	Ye478	GGAAGTCCTCTTGGCTTTCCA	CTAGAACCACCCGCCAACAT	6189393	6189670	278
3	G	17	20	0	B73	ATCTGCGGGGATGAATCGAC	CTCAGCGCAGGGAGTATGTT	6224626	6225050	425
3	G	1	10	0	17564	CTGCATTGCATGGTCGCTTT	AGCAAAGTCACCGTCGACAT	6232445	6232593	149
3	T	5	10	0	Z.mexicana	CTTCTTTTGGTCGACGGGGA	TGTGGTTTTCTCTGTTGCGC	6236758	6237004	247
3	T	13	10	0	B73	CTTCTTTTGGTCGACGGGGA	ACCGGGTCCAAATGGTCTTT	6237249	6237401	153
3	GCT	1	6	0	17564	TCTCGAAAAGGAAGCGCCAT	TAATGCATGCGTGGAGTGGT	6237506	6237761	256
3	TGCCG	17	4	0	B73	AGTCGACGATCAATTCCCCG	CGATTGGAGGGAGCTCATGG	6238124	6238326	203
3	G	13	10	0	B73	CCATGAGCTCCCTCCAATCG	GCCTCATTATCCCCGTAGCC	6238307	6238400	94
3	TTA	2	6	0	81565	TGGGAACGACGAATCAGCAA	CGGAGAATTGAAGGCAGGGT	6238623	6238793	171
3	A	10	10, 11	0.18	B73	TGCTGAGGTGTTCGATGTTGT	ACCGGCTTAAGGAAGGGTTG	6241205	6241403	199
3	CGG	1	6	0	Han21	GCCTCCGCTGATCTCATCTC	CGCATTTCCATCCCTCCTGT	6243563	6243745	183
3	T	16	10	0	B73	AGGCGAACACGACTTATCAAGT	CATGGCTTCAGCAATGGCAA	6244596	6244796	201
3	A	1	11	0	CML411	TCATTTAAGGTAGTTTGTGCTTGATCT	GTCGTCGTCTGTCTCATGCA	6301752	6301948	197
3	T	1	10	0	17564	TCCCTGAAATTCCGGAGAGG	AGATGTATATGCATGAGAGGGCA	6302475	6302666	192
3	T	17	10	0	B73	AGACGTATGTTGCTACTTGGGT	TCGAACGGCCATCAGGTTTT	6324391	6324584	194
3	GA	17	7, 8	0.111	B73	AGCCAGCGAAAGACAAGACA	GGTGGCCTTCCTTAACCCTC	6326086	6326210	125
3	A	11	10	0	B73	GCCCGAGGGACATTGTGTTA	TTGGGTGCTGTGAAACGGAT	6329512	6329716	205
3	T	11	10	0	B73	ACACAATGCACAGCAGAAACA	GCTACCGTGGCTGCTAGTAA	6333917	6334242	326
3	A	17	10	0	B73	GCACATCCGCACAGAAAAGG	TAGCTAGCTCGACCCGTTCT	6390892	6391055	164
3	T	13	10	0	B73	TCTCCCGCTCTCATCTGTGA	CAGCACGCACACATGTATGG	6391681	6391889	209
3	T	6	10, 11, 12	0.611	P1	CAACGCTGGTGGTCAACAAG	TGGATTCCCATGGCTGAACC	6392668	6392809	142
3	TAGGA	16	4	0	B73	GTCCTGCTCAAAGTGCAACG	TAGGGCCTCAACAGTGCATG	6404807	6404995	189
3	T	17	12	0	B73	AGCAAGCCACTGAGCTGAAT	GTAGAGACCTCCCCTCCTGA	6440729	6440913	185
3	AC	3	7	0	RP125	CGGCAGCCGTTCTTTATTCG	TTGCCCATCTGAAGCTGGAG	6440840	6441094	255
3	GCG	17	7	0	B73	TTGCCGGTCATGTCATGTGA	GGAGCTGAAGATCTCGACCG	6441310	6441448	139
3	G	1	11	0	178	AGATGTCTGCGAGGAGAGGA	AGCCAGGCCACATCTTTCTC	6442677	6442793	117
3	ATTC	17	6, 8	0.208	B73	TTGGATGAAAGGTGTCCCCG	GTTGCTCCGCTTTCCCTACT	6443325	6443541	217
3	T	16	10, 11	0.117	B73	CGGTGGGAAAGTGGTAACCA	CCACACCACACCACACCTAT	6443705	6443883	179
3	GGTGT	15	4	0	B73	ACGTAGTCCGCTAAACAAGGT	TCTGGCACAACAGAAGCCAG	6443836	6444051	216
3	T	1	10	0	Huangzao4	TCGCCTATGAACCAGATCCC	TACAACGGCAGAACGAACGA	6444520	6444787	268
3	TGCC	17	5	0	B73	AAGGAGAAGGGTCACATGCG	TCGGTTCGTGCGAAAAGGTA	6463448	6463907	460
3	AC	17	7	0	B73	ACTAAGCAATTGGTCCACCGA	AGAGTCTCTTGGAGGTGCTCT	6499373	6499570	198
3	TA	17	7, 11	0.111	B73	TGAACATGTGTGTGAATTGGGA	CTCGAGCTCGCTTGTTTAGC	6501208	6501415	208
3	A	17	11	0	B73	TTGGTAGTCGCACTAGCTGC	AGAGCAGGGGATGGATGGAT	6501901	6502094	194
3	T	17	10	0	B73	GCGACGACATAGACGACCAT	GCTAAATTGCTGGCCACCAC	6502572	6502703	132
3	A	17	10	0	B73	TTCATCCATATCAGCTATCGCA	AAGCGCTGGTACTACTGCTC	6511480	6511604	125
3	A	2	10	0	Huangzao4	CCGAGAACGAGAAAACCCGA	AAAAAGGAGCGGAGGAGACG	6512399	6512693	295
3	TCTAC	17	4	0	B73	GTTGAACGACGACGACAACG	TATATGCCTGCCTGGTTGCC	6514709	6514879	171
3	TC	17	7	0	B73	AACTACAGCACCGTACCGTG	TTAAAACGAACGGGTGCGTG	6515894	6516003	110
3	GC	17	7	0	B73	CGAGTTCCGCATGTACGAGT	CCGGAGTAGTGGTACTTGCG	6521174	6521305	132
3	A	16	10	0	B73	ACGGAGAAGGATGGTACGGA	CTCCTTCCACTTCCACCACC	6522134	6522292	159
3	T	2	11, 12	0.5	Huangzao4	GTGGTGGAAGTGGAAGGAGG	TGCAATCGCCAACTAGTCCA	6522177	6522468	292
3	T	1	11	0	17564	GCACGAGCCACTCATCTAGT	ACGCAAAAGATTCGCCACAC	6545746	6545917	172
3	GA	17	8	0	B73	GCCCTGGCTCTTCCTTTTCA	TACCTGTCCTGCGTTCGTTG	6546527	6546736	210
3	CGC	17	7	0	B73	CCATACCGACCGTGAAGACC	TCCAGCAGGAAGAGGGACG	6547577	6547772	196
3	A	16	10, 12	0.219	B73	ATTCGCCATCGGTGACCTTT	GAGCAACGCCATTAGCCAAC	6548111	6548216	106
3	TA	17	21, 22	0.111	B73	GTTTTGTTCCTAGCGCGACC	ACGAAAAGAGTGCCATGGCT	6556784	6557004	221
3	A	2	10, 16	0.5	Huangzao4	CCACGGAGAGGATGAAGCAA	CCCAGTTTCAATCTAGCGGC	6578331	6578726	396
3	A	17	10	0	B73	TGGTCTAAGGGCACATTTCCC	ATTGCTACTCCCTCCGTCTT	6596255	6596406	152
3	T	1	14	0	81565	GCACACCGAGGGAAAAGAGA	CGTGCCACCTACTACCCATC	6597634	6597783	150
3	CCG	17	6, 7	0.111	B73	CCGGAGAAGAGGAAGAAGCC	ACCAGCTTCTTCTTCTCCGC	6598404	6598531	128
3	TG	1	7	0	Huangzao4	AGAAAGGCGCCTCTGTGATT	ATCGATGGTCTTTGGGACGC	6599752	6599946	195
3	AAC	17	22, 24	0.111	B73	CATCAACGCTGCTCATGTCG	GGCAATGAAACCTGCGTCAG	6600119	6600381	263
3	G	17	10, 11	0.111	B73	GCAAGGACCAAGTGCCCTAT	TCTAACGCTAACCCGGCTTG	6671286	6671428	143
3	TA	17	8	0	B73	TGGACGGACGGTTTCCATTT	TTCATGCACCAGGATGGACC	6729896	6730084	189
3	AATT	16	5	0	B73	CACCTGGAGCAAACGCAAAA	TAAGGCTCGCCGTTTCCTTT	6730391	6730492	102
3	A	3	10	0	CML411	ACACGACGACGATGTTCCAA	GTGGACGCACCGAGGATTAA	6730832	6730981	150
3	A	14	10, 11	0.337	B73	AGAGCAGCCTCGTTGATTCC	AGAAGCTTTCCAAGGGACGG	6732646	6732834	189
3	TG	17	7, 8, 10	0.215	B73	CTGGCGTGCATAGTCAAACG	CCCTCTCGTTGTCGTCTGTC	6740992	6741127	136
3	AT	2	7	0	Dan598	TCTACGTTGCCCACTTCCTG	CGTTGGCAAAAGTGTGCGAT	6742814	6742956	143
3	G	17	10, 17	0.208	B73	TCATCCCATGCAATGCAAGC	GCATCAGCGACGAGTAAACC	6744149	6744321	173
3	CGG	3	6	0	Ye478	AAGCCGGAGAAGACGAACTG	CGGTGGTTACGCTGTTACCT	6746390	6746770	381
3	TG	1	7	0	17564	GCAAGCAACCCTAGGAACCA	TCAGGAAAGCTGTAGCAGGC	6746966	6747311	346
3	A	5	10, 11	0.32	RP125	AGGGCTAGTTTGGAAACTCCA	CCTTGAGTGGGAAGAAGGTCA	6747846	6748065	220
3	AC	17	8, 9, 10	0.215	B73	ACAGTCTCCCGGGATAGTCG	CGCGAGCAGGTTGATGAAAA	6750054	6750185	132
3	T	12	10, 16	0.153	B73	GCAATGGTGAGAAGCCTTGC	TCAACTCCACATAGTAGCATGCA	6751423	6751611	189
3	A	17	12, 15, 16, 19	0.464	B73	ATAGATGCCAGGGGGACGAT	CCCAAGAACGTACAACCCCA	6753501	6753709	209
3	A	13	10, 11	0.142	B73	GGAGGAGAGGGATCGCATTG	CAGTGCAGTCGTGTCTCCAT	6762364	6762868	505
3	CG	17	7	0	B73	GATCGATGACAGGCCAGGAG	CTGTGCCCTAGTCTCAACCG	6764525	6764712	188
3	T	17	10	0	B73	TACGTCAGGGCGAGGAAGTA	CTTGTTTGTTGCAGTCCCCG	6764814	6764986	173
3	TTG	17	6	0	B73	TCTCTAGCCTACCCCAACGT	CGTAGTTCTCCCTTCGTCACA	6767838	6768011	174
3	A	4	10, 11	0.5	Huangzao4	GCGTGATACCTCGACGTCAT	TAGTACCAAAGCCCGTGCAC	6774350	6774552	203
3	CGG	17	7	0	B73	CAGTCGTAGTCCGGGAAGTG	CCCCAAGATCGTGGAGATGG	6779136	6779339	204
3	AG	17	12	0	B73	GCCTGCAACGAAACGATTCA	TACACATACGCGCACAGACA	6779812	6780007	196
3	TA	1	7	0	17564	TGGATGTATCGCGATCGCAA	AGAGACACCTGCGCCAAATT	6781125	6781351	227
3	T	17	10, 11, 12, 20	0.464	B73	GCATGTACGACTCTAAGCCCT	CCACTGGAGGGCTTTGGTAG	6782052	6782250	199
3	T	17	19	0	B73	TCAGAGTGCCGTACGTATGC	TGTCACGAACTCACGATGCA	6783498	6783639	142
3	CCGCA	2	4	0	Huangzao4	CCTATCGGGTGTCACGTAGC	GGAACCCAACCCATCCGAAA	6783756	6784013	258
3	GTGG	17	5	0	B73	TTTGGCAGGTTGTTGTCCCT	CCCACATCGACAAGGTAGCA	6883997	6884173	177
3	A	17	10	0	B73	TCCACTTACTCCCAGGGGAC	CATGTGCATGCTTGTCCGTC	6924686	6924890	205
3	CAC	17	6, 7	0.457	B73	GAGAACAACAGCAACACCCG	CTGTCGCAAATGGCTACGTG	6925290	6925478	189
3	CT	17	8, 9	0.111	B73	GTACTACTACGTGACGGCCG	AGAGCTACAGGCAAGAGGGA	6925950	6926159	210
3	G	17	21	0	B73	AAGCTCCGAAATTCTGGCCA	ACATCACGCCAAACTCCTGT	6926928	6927121	194
3	GA	17	9	0	B73	CACCCTCAAACCAAGGACCA	TGTGACTTGCAAACCGTTCT	6927226	6927367	142
3	GCC	1	6	0	Z.mexicana	TGAGAAAGCGCTGCTGAGTT	TCGTCTGAAAACGTGCGAGA	6927929	6928212	284
3	A	17	10, 11	0.291	B73	GCTCTGCGTCACCGATAAGA	GGCTAGCCGTAGTCATCCAC	6927983	6928096	114
3	T	1	13	0	18Red	TAGCTACCACTGTCCGTCCA	GTCGCTTTACTTGCAGCCAC	6929700	6929884	185
3	C	14	10, 12	0.133	B73	GCCCCACGAAGATGGACTTT	TTTTCCACCTGTGATTGGCT	7009793	7009969	177
3	TA	17	8	0	B73	AGCCTTATGTATACTACTCCTTTCGT	CAAGGTGCGGCTAACAAAGG	7013663	7013863	201
3	T	1	10	0	ES40	TGTGTGGTGGCTTGCCATAA	AGGGGCTAAAAATAGGTTTGGG	7016353	7016550	198
3	GA	17	8	0	B73	AATTTGTTGCTGCGTGTCCC	GCACGTGGACAGAGAGACAA	7016781	7017073	293
3	CA	2	7, 8	0.5	Zheng22	CACGCCCGATCGATTAGGAA	CTTCTGTGGTTCTGAGCCGT	7019342	7019515	174
3	A	1	10	0	18Red	AATGCTTAGGGAACGGGTGG	CGCCTTTGTTTCACTGGTGG	7019594	7019974	381
3	TG	17	7	0	B73	CTAACCACCTTTCGACGCCA	GTTCCTGTAGGTCCGGCATC	7081906	7082096	191
3	A	14	10, 12	0.133	B73	GTGAATGACAACGTTCGCCC	CCGGCCACGAACATTCTAGA	7082778	7082882	105
3	A	7	10, 12, 13	0.449	P1	GCTGTTCAGGTAGTCACGCT	ACCGCCAACAATGTCAGGAA	7085485	7085756	272
3	T	14	10	0	B73	TCGGGACATCTGGAGTTGGA	ACCGCCAACAATGTCAGGAA	7085649	7085756	108
3	TTTGC	2	5, 6	0.5	P1	CCATCTTCCCACCCTTCACC	AGCTCTGGAATGGTGTCTGC	7086448	7086593	146
3	GCTTT	14	4	0	B73	CCATCTTCCCACCCTTCACC	AAAGGTACGTGGTGAGTGCC	7086448	7086614	167
3	G	17	13	0	B73	TGGACGAGTCAGATCTCCGT	CATCGGGGGAGGTTTTTCCA	7086964	7087129	166
3	C	16	12	0	B73	CAAACCAACCCTGCCAAGC	CAAGTCGAAGGCCTCAGTGT	7140807	7141123	317
3	TG	17	7	0	B73	GGGGGTAGGATTTGTAGTACCC	AGGAATTGAGGCCCACTTGG	7144929	7145377	449
3	GGAGTC	17	4, 5	0.111	B73	TCGTTTTCATCCTGTCCGCA	TGAGATCGGAGTCTTGTGCG	7210976	7211173	198
3	TTTTG	15	4	0	B73	AGGTGAACCTTGCTTCCTGC	CTTCCCACCAATTGCATGACA	7211981	7212112	132
3	A	12	10	0	B73	GTGCCATTGTGCGGTTGTAA	CGCCAGAAGGACATTGTTCC	7221688	7221782	95
3	T	15	10, 11, 12	0.338	B73	GACGCAAGAGTCTCTCTACTAGA	ACTAGTCTGTTTTTGCCCCAGT	7223744	7223934	191
3	TA	16	16	0	B73	AGCTGCTGACTTTGGTGTCA	GCAAGGTCAACTCGTCAGGA	7338248	7338430	183
3	T	17	10	0	B73	TCAGCTTCACCTTCCACGTG	GCAGCAATCCAAAACAGCTGA	7339953	7340142	190
3	T	1	10	0	Z.mexicana	CGTGCAGGGTGAGAAAGAGT	CCCTGTCGTCCTAATAGGCG	7408433	7408690	258
3	A	2	10	0	17564	GGGTGAGAGAGTATCACGCG	CCCTGTCGTCCTAATAGGCG	7408778	7409026	249
3	A	17	10	0	B73	GATTGAACACGGTGTTGCCC	CGTGCTGGAGATGGACGTTA	7428530	7428694	165
3	GA	1	8	0	Z.mexicana	CGGCCAGCAGCAGGTAATAA	GCAGCTCATCTCTGTGTTCG	7428710	7428918	209
3	TA	12	7, 8	0.278	B73	AAATGTCGCTAGCCTTCGGG	TGACGCGACTTACCGAACAA	7430049	7430230	182
3	C	17	10	0	B73	AGCCTTTGCGGTAGAGATAGC	CGCAAGACCCCTGTAGGAAA	7440155	7440334	180
3	C	17	22	0	B73	GGGCCACATGGTAGCCTTAA	GCTCCAGCCTCAACATCAGT	7475939	7476115	177
3	C	17	10, 12, 14	0.215	B73	TCGCAAGAGCTCAGTCCTTAG	AGGAGTTCTTGAGAGCACCT	7485837	7485970	134
3	A	7	10, 11, 12	0.449	Huangzao4	CAAATGAACCCCACAACGGC	CAAGGCCCACCGATCTCAAA	7553803	7553979	177
3	T	14	10	0	B73	TCGCCGTCCTTTTCATTGGA	GCAGTGAGCTGGTGAGGTAG	7555443	7555576	134
3	A	10	11	0	B73	TTTGCAGCCTACCTCACCAG	TAGGATTCCCCTCCCTTGCA	7555549	7555709	161
3	TC	17	7	0	B73	GGAGAGCAGACGGTGGTAGA	ACTAAATCACGCACAACAGATGA	7555782	7555989	208
3	A	2	10, 11	0.5	Zheng22	GCATGTGCGAGATGAAGTTGG	GAGGGTTCCTCGTGGACATG	7598129	7598332	204
3	T	3	11	0	Huangzao4	TCACGCTACAGCAACACCAA	CACACCGCCACTTCTAACCA	7598576	7598843	268
3	AT	17	9, 10	0.208	B73	TGTCATGCTAGGAGCTGTGC	ACACGAGATCCGCACATGTA	7602158	7602354	197
3	AG	17	8	0	B73	GCAAGTGAGGTGACGATCGA	GCTAGTCGTCGATCCACCAG	7675082	7675284	203
3	AG	17	7, 8	0.208	B73	TTCGAAGGCCTGAATCGCAT	AGGTTTGAGAGGATTGGCGG	7743224	7743416	193
3	CTC	5	6	0	Mo17	CTACTCTGCCAACCCCCTTC	CGCTGCGGGAGATGAAAAAG	7744575	7744742	168
3	C	17	13	0	B73	GGGCAGCCATCTTGAGCATA	CGAGTAGGCGTTTGGTACCA	7745109	7745274	166
3	A	5	10, 11	0.48	Z.mexicana	ACAGGAACGCGTGTACACAT	TAGCAACGGGGGTTGATAGC	7746765	7747056	292
3	CGGCTG	17	4	0	B73	CTCATCCGGTCCCACCACTC	AATGACGGCGACTACGAGC	7748776	7748906	131
3	CCGTT	17	4	0	B73	CACCATTTTCCTGCGGTTGG	CTTCAGTTCGCCGAAAACGG	7753102	7753268	167
3	G	17	18, 19	0.111	B73	AGACCGGTAAGAACACAGCG	GAGCCGTGTGAGCCACTC	7753500	7753687	188
3	A	14	10, 11, 13	0.255	B73	GCTTGACCAACCCGCCTTAT	TCCGTTTGACTTTTTCAACCTCA	7777330	7777495	166
3	A	14	10, 11	0.133	B73	GGTCCTCTACAGCATATGGCC	ACGCATTTACGAAGACTTGACA	7788954	7789080	127
3	T	1	10	0	18Red	GTAGACACTGGGCTGCTCTG	AACGCCTATCTATCGCCTGC	7790390	7790673	284
[truncated: 12,392 more rows]

## Sheet: chr4
Chromosome	Motif	No. of meterials harboring the locus	Repeat numbers	PIC	e-PCR template	Forward Primers (5’-3’)	Reverse Primers (5’-3’)	e-PCR product from (bp)	e-PCR product to (bp)	e-PCR product length (bp)
[truncated: 12,698 more rows]

[truncated: 6 more sheets: chr5, chr6, chr7, chr8, chr9, chr10]
