# Supplementary material for: Development and Characterization of Simple Sequence Repeat Markers Providing Genome-Wide Coverage and High Resolution in Maize
Source: DNA Res. 2013 Jun 26;20(5):497–509. doi: 10.1093/dnares/dst026 (PMC3789560; doi:10.1093/dnares/dst026)
Supplement: Supplementary Data [file supp_dst026_dst026supp_table2.xls]

## Sheet: S2
Primer	Motif	Chromosome	No. Of materials harboring the locus	Repeat numbers	Forward primer (5’-3’)	Reverse primer (5’-3’)	Physical position (bp)		Product length (bp)	Polymorphic information content (PIC )			Allele number
							Forward primer	Reverse primer		Expecteda	Validation (27) b	Validation (17)c	Expected	Validation (27)	Validation (17)
1	A	1	15	10, 11, 12, 13	CCTGACCTGAAGCGAGTGTT	AACGCAAGACTGTTGGTTGC	3712297	3712495	199	0.56	0.57	0.375	4	3	2
2	T	1	12	10, 12, 13, 14	CCTCAACTTCCCCATCTCCG	TGCGCCTAACCTTCGAAGTT	7259960	7260158	199	0.514	0.653	0.664	4	3	3
3	T	1	15	10, 11, 13	TTCGCGAGATTCTCTCCTGC	AACCCATCGACAAACCCGTT	7359610	7359776	167	0.48	0.611	0.657	3	3	3
4	T	1	11	10, 15	GCTAGGTCCGCAACTCAACT	ATCTACCGCTGCTGTCGTTG	17987797	17988003	207	0.165	0.245	0.298	2	2	2
5	CT	1	14	7, 8, 10	AACTATTCCAGCCGTGCACA	TCATGCAGAAGTGGCAAGGA	21682094	21682256	163	0.357	0.351	0.32	3	2	2
6	A	1	16	10, 11, 12, 13, 14, 18	GAGGAGGGACAAGAAGCACC	CCACGGTGCTATTTGTCCCT	49526068	49526429	362	0.727	0.203	0.111	6	3	2
7	A	1	10	10	TGGAGATGCTGATGACCACC	ACCGTAAGCCTGTGACACAA	75968500	75968706	207	0	0.649	0.639	1	4	3
8	CT	1	11	8, 10	ATGTGCTCTCTCTTGTGGCC	GGCTATAGCGTCCACGATCC	89236020	89236213	194	0.165	0.642	0.539	2	3	3
9	T	1	14	10, 12, 13, 16	AACCTGTGGTTTTGCTTCGC	ACCGTGGCCAACTCATCAAA	92495183	92495371	189	0.367	0.648	0.63	4	3	3
10	CT	1	14	7, 13, 17, 20, 21	AAAACGGGAGATGAGCGGAG	GTCCCTGTCCAGATGGGTTG	158451175	158451408	234	0.724	-	-	5	-	-
11	TA	1	17	8, 9, 11	ACCACTACGCCAATACTCCAC	TGGGATTAGGCTTGATTTATCACCT	160592886	160593054	169	0.215	-	-	3	-	-
12	T	1	10	10, 13	TGCACCGGAGCTTTCTACTG	TGCTTGTACTTCCGGTCCAC	179452287	179452483	197	0.18	0.566	0.439	2	3	3
13	CCT	1	17	7, 9	AGACCATGTCAACACTCGCC	CAAAGAAGGCGCTCTGGATG	179586919	179587122	204	0.111	-	-	2	-	-
14	AT	1	17	8, 9, 41	CTAGGCGACGGATGGAAGAC	TACCCATCAGGCCTTTGCAG	180305858	180306233	376	0.499	0	0	3	1	1
15	C	1	16	11, 14, 17	TGGAAAATTGCTTGCCTGCA	AGGGTCGTATCTATCAGTACCCA	187240684	187240893	210	0.227	0.604	0.512	3	3	3
16	CAGAG	1	11	5, 6	TCGTTGTTTCGGGTCATCGT	CTGAACCTGAACGGGAGGAC	188808554	188808767	214	0.165	-	-	2	-	-
17	TGCA	1	16	5, 6	CTCGTTCCTTAGCCACCAGC	GCAGTTGCGCACGTGTATAG	196052966	196053169	204	0.117	0.503	0.486	2	3	2
18	TA	1	12	10, 11	ATGACAATGGCGGCCTTTCT	TTTGACCTGGTGCACTGACC	207526992	207527211	220	0.278	-	-	2	-	-
19	A	1	16	10, 26	TTGGGGTGGGAAATTACGGG	TGTGGACGGACATTCTGAGT	208325480	208325688	209	0.469	0.5	0.5	2	2	2
20	TA	1	11	9, 12	TGTGGCATGACTGGACCAAA	TACGGCGAGAGTGACAACAC	217058676	217058810	135	0.298	0.314	0.18	2	3	2
21	TA	1	17	35, 36	CGGTCTGCACACCTGATCAG	CGCTTGTTCCAGCCGAAATC	222946367	222946585	219	0.457	-	-	2	-	-
22	T	1	10	10	TGTCCCTCTTCTTTTCTTGCCT	GCATGTGCCAACTGACAACT	223645815	223646019	205	0	0.355	0.36	1	2	2
23	CT	1	11	25, 26	CGTGCTCACCACAGTAGGAA	TCGGTGTTGTACATGTCGCA	224420504	224420688	185	0.165	-	-	2	-	-
24	G	1	11	10, 15	TGAGAGCATCACCGTCGAAA	ACGGAGAAGAGAGAACATGATCA	233556215	233556390	176	0.165	0.483	0.457	2	2	2
25	C	1	11	14, 19	GACTTGTGGTCGTCGTGAGT	AATCGAAGCCTAGGCACCAC	244074387	244074599	213	0.165	-	-	2	-	-
26*	GCTTTG	1	11	7, 9	ATGAGATCGGGCTATTATGTGAT	AGACCGCTGTCGAATCCTTG	244176282	244176515	234	0.16529	0.46154	0.3045	2	3	3
27	AG	1	9	33, 36	GTGCTCAGTCAGTGTGCTCT	CACCGCTGCCAACTACAGTA	250597959	250598107	149	0.198	0.762	0.623	2	5	4
28	A	1	16	10, 12, 15	GGGCTTTTCACCAACTTGCC	CCACAGCGTACCTTTCAGCT	256513913	256514081	169	0.227	0.388	0	3	3	1
29	AG	1	17	7, 8, 9	CCTTTTAACCCTGCCCCGAT	CGGTTTCTGTCACTGCCTCT	260052494	260052612	119	0.215	0.444	0.397	3	2	2
30	TA	1	11	12, 14	TCGCGAGCCACACAACTAAA	ACGGTTAAGCACTAGGACGA	269456653	269456799	147	0.165	0.624	0.491	2	3	3
31	T	1	10	10	AACGAGGGCCCAGAGATTTG	GAGATGCTAGTGGGATCGGC	274707859	274708065	207	0	-	-	1	-	-
32	A	1	15	10, 13, 14, 15	GGTAGCAGTCTGTTCTGGCA	TCTGGTGACTGGTGATCCCA	275701878	275702021	144	0.644	0.712	0.667	4	4	4
33	T	1	17	10, 13, 14, 15	ATGGGCTCGTCAAACTGGAG	CTATCAAACGGGGCGTGAGT	283969859	283970007	149	0.552	0.444	0.48	4	2	2
34	G	1	17	14, 22	TCCTGGCGGAAATCAATGCT	GTGACGTGTGTGGATCCGAA	285316120	285316274	155	0.111	-	-	2	-	-
35	G	1	17	10, 17, 19	AGGGATAAAACCTCGCGGTG	CTCTCCTCTGTGGATGCAGC	285577088	285577261	174	0.215	-	-	3	-	-
36	A	1	15	10, 12, 15	TGAACCTTAACTTTAAGCACTTGTT	TTGTTTCAAATAATAATACCCCCTACA	291928406	291928613	208	0.29	-	-	3	-	-
37	A	1	11	10, 11	TGGCCATGAAACCTGCATCT	CCACGCCATGATCACCTACA	294472024	294472230	207	0.298	0.582	0.457	2	3	3
38	G	1	11	18, 22, 25	AAAGCAGCCTCTCCACACTC	AAAAAGGGCAGACTCAGCGT	295767095	295767212	118	0.595	-	-	3	-	-
39	AT	1	11	27	CACTCGTCGGTCCAAGGATC	TGCTGTCCACATCCTCACAC	299683958	299684172	215	0	-	-	1	-	-
40	T	2	16	10, 11, 12	CAGAGGGGAGCATCAAAGCA	TCCACTGGAGCTAGGAGTCC	2474661	2474856	196	0.398	0.571	0.491	3	3	3
41	A	2	17	10, 11, 12, 13	TGAGACGGTTACGGTGTAGC	CCAGCATCAGTTCAGACGGA	7092390	7092565	176	0.394	0.602	0.602	4	4	3
42	T	2	9	10, 11, 12	ACCTGCTGTCCATGGTTGAG	TTCTCCAAGGTCTCGTTGCC	14678385	14678513	129	0.37	0.615	0.612	3	3	3
43	T	2	14	10, 11	GTGTACTCCGAGTTCGCCTT	ACTGGTAGACATGGAGCAAACA	39033786	39033931	146	0.337	0.447	0.291	2	3	2
44	T	2	15	10, 11, 12, 14	AATCGTCAGCAGGGGATGTG	CAGCATCTCCACCTTCAGGG	49886250	49886454	205	0.507	0.648	0.602	4	3	3
45	AT	2	17	16, 20, 22, 24	AACGGCGACCAACAACTACA	TCTTTGGAATGTGACGTACTTTCT	107894301	107894540	240	0.595	-	-	4	-	-
46	T	2	13	10, 11, 16	CGACGGATTTCGGTGAGCTA	CACCTGGGTTATGCTGCAGA	115696144	115696305	162	0.272	-	-	3	-	-
47	CA	2	14	7, 9, 10, 11, 12, 13	GGAAAATGCAGTGCCGAGTG	AGCTGAAAATCTGGGCCTCA	125243485	125243699	215	0.735	-	-	6	-	-
48	G	2	9	10, 14	AAGTGGTAGTTGGGGTGGTC	GGTCCCCCAATACCTCTCCT	175051041	175051163	123	0.346	0.591	0.554	2	4	3
49	A	2	13	10, 12, 14, 22, 28	TGCCTACAGACTTCGATTGGG	AGACACGCTCTTGACAGTGG	185876761	185876926	166	0.698	0.796	0.782	5	5	5
50	CTCGC	2	11	4	TTGACGACGACAAGAGACGG	ACCTAAAGCGACCACCCAAG	191197024	191197260	237	0	0.654	0.633	1	3	3
51	A	2	13	10, 12, 18	CTCTTTCTCTCGGACTCGGC	CAAGCCGTAGACCCTCCTTG	192107740	192107899	160	0.462	0.71	0.66	3	5	4
52	A	2	10	10	TGAAACACGACATTTTATCAGCACA	GGCTACAGATTGATCGCAAACA	193184826	193185007	182	0	0.653	0.631	1	3	3
53	T	2	17	10, 11, 13, 15	CTGCCTGACACTGGACGAAT	ATCTCATTGAGCTTCCCCGC	193417909	193418075	167	0.311	0.375	0.32	4	2	2
54	A	2	14	10, 11	AAGTATGCTTCGGGCTGACG	TGCGATTGGGTTTTGAGGGA	195933940	195934142	203	0.49	0.453	0.498	2	2	2
55	C	2	11	11, 14, 16	TAGCAACAGCAAAGCAGGGT	ATCAAGACCCAGCTTCAGCC	206176086	206176287	202	0.314	0.601	0.554	3	3	3
56	T	2	2	10	ACTACACCTTGCTCGCAGTC	AACATGAGCCTCGACATGCA	216359625	216359862	238	0	0.631	0.604	1	3	3
57	TA	2	17	10, 13	CGCCCGAAAAAGACACCAAC	CCCAGGGCTTCCATTACCTC	222518403	222518612	210	0.308	0	0	2	1	1
58	A	3	15	10	CCAATGGGATCGTGGGAACA	CCTCCTGAGCATTGCCAAGA	2068839	2069014	176	0	0.444	0.36	1	2	2
59	TTTC	3	13	5, 6	TTGTAATGGTGGCGTGGTGA	CCTTCTCTCAAGTTGCCCCC	24602313	24602505	193	0.142	0.204	0.111	2	2	2
60	A	3	15	10	CAGACCCAACGACTGTGACA	AGAACGGATCATGCATGGTCT	27838908	27839109	202	0	0.5	0.484	1	3	2
61	AT/TA	3	17	8	TGCGCACCTGTAATACCCAA	GTCGGCCCATGGAGTCTTTT	96934910	96935395	486	0	0.435	0.219	1	2	2
62	T	3	17	10, 11, 12, 14	CCTTCTGTTCTTCCCCGTCC	CACCAGTTGGCGCCAAATTT	130373057	130373261	205	0.581	0.375	0	4	2	1
63	AAT	3	11	7	GGGTCCCACATGGCATTGTA	CTCGTCCTCACCCAATCCAC	149309063	149309545	483	0	0.491	0.48	1	2	2
64	T	3	13	10	ATCCCTGAAGCCGCAATTCA	TCACTCTCTGCCTTTGCACC	160693466	160693656	191	0	0.488	0.36	1	2	2
65	T	3	13	10, 11, 13	GTGAGTTACCCAGCGAGCAT	ATTGAAAGGCAGAGCTCCTG	164327789	164327963	175	0.379	0.434	0.415	3	3	2
66	AC	3	8	8, 9, 10, 11	AGCAAAACAGAAGGACCACA	CGAGCGATGCTGCTGACTAA	171736973	171737175	203	0.719	0.653	0.609	4	4	3
67	TC/CT	3	11	8, 9	TCTCTCTGCGTCAATCCTGC	TTGGTGAGGCGTGTACAGTC	180736287	180736453	167	0.397	-	-	2	-	-
68	ATT	3	16	6, 8, 9	TGTCTCCAACAGTGTGGCTC	GAGTAGAAGCATGGGGAGGC	213282438	213282637	200	0.32	0.498	0.444	3	2	2
69	T	4	13	10, 11	GCAAGAGGTGCGTACATCCA	TTTTCAGAACCATCACGCCA	4754552	4754755	204	0.142	0.394	0.457	2	3	3
70	A	4	13	10, 11, 12	CGGATTGTTCGAGCGATTGG	TGTTCCATCACACAACCCGT	17389307	17389515	209	0.473	0.607	0.491	3	3	3
71	ATT	4	14	7, 8	GAGTGGGCAGTGGAGAAAGG	AGAACTAAATGGTGAGGAGGAAGA	54125206	54125423	218	0.133	-	-	2	-	-
72	G	4	11	15	TAGCCGAGCTCAAAGCCAC	GGCTAGCCAGTTTTCCTCCA	62041943	62042125	183	0	-	-	1	-	-
73	TC	4	11	7, 8, 9	TGCTCATTAACGGCTGCTCT	AATCGTTCTTGGGGTCGTCC	114234009	114234288	280	0.628	0.204	0.291	3	2	2
74	TA	4	11	8, 9, 10	GGAAAACATAGTGCGGTGCG	ATACCAAGCCGGACCTACCT	124894815	124894961	147	0.314	-	-	3	-	-
75	A	4	11	10, 11, 12, 14	CAAGTCTTTTGCCGCTTCCT	TCCTTCAAGAGAAAGAGAGAGAGA	177653946	177654117	172	0.711	-	-	4	-	-
76	T	4	10	10, 11	TTGATGGCAGGTTGCTGAGT	GATGCTCGACACGTACGACT	201527229	201527437	209	0.18	0.269	0.219	2	2	2
77	TA	4	17	31	CCCACCCATGCACACAGTAT	TGCAACGTACGGGTACTCAC	204581703	204581821	119	0	0.153	0	1	2	1
78	A	4	17	10, 11, 12	AGTACTCGCTCCGTATCCGA	ATGTCCGCATGCAAAAGCTG	212074716	212074916	201	0.526	0.475	0.491	3	3	3
79	T	4	12	10	GCGGAGGGAGATAATGACCG	AGATAAGATTGAGGCCGGCG	231670603	231670793	191	0	-	-	1	-	-
80	A	4	16	10, 11	CAACACGAGTGTCTCCTGCT	AAAAACCTGCGACCCCTCAA	233174263	233174662	400	0.43	0.204	0.117	2	2	2
81	A	4	13	10, 11	CAGACCCAGATCGACAGCTG	TCAATGACCTCACTTGTCCCA	240827196	240827326	131	0.426	0.497	0.444	2	2	2
82	TTG/GTT	4	17	6, 8, 9	TGGCTCTCTGGATTCCACTG	GCCACAGCAGTAGTTCCTGA	246370119	246370335	217	0.457	0.493	0.43	3	2	2
83	T	5	12	10	CCACTGAAAGAGGGGCACTC	TGCATACGAGATCCCTGCAA	2363848	2364052	205	0	0.074	0	1	2	1
84	TG	5	16	8, 9, 10, 11	GTACAACAGAACCTCGGCCA	CCGTTCTTCCTTTCGACCGA	7094847	7094978	132	0.555	0.544	0.498	4	3	2
85	G	5	11	10, 11	GGTCGAGACTACGGTCGAAG	TGTTTTACGCCCTCTCTCGG	82352442	82352689	248	0.165	0.339	0.291	2	3	2
86	G	5	16	10, 11, 12, 17, 20, 23	AGCTCATAGGCTTGCGTGTT	CAACCATTGGTCGAGCCTCA	163929264	163929448	185	0.688	0.595	0.57	6	3	3
87	AT	5	16	7	GAGACAGCCCAAGGTACCTG	GGACGGTACTGCCATGAAGG	173354281	173354445	165	0	0.074	0.111	1	2	2
88	T	5	13	10	GGTCTCTACGCACGAGTACG	TCCAGATTCCTGCAAGGCTG	183682625	183682793	169	0	0.355	0.415	1	2	2
89	GA	5	17	7, 8, 9	AGCTAGGAACTGAAGCGTGT	GGTTTCGATCGATTTGCCGG	185419341	185419525	185	0.491	0.26	0.291	3	2	2
90	A	5	14	10, 11, 12	CTGTGGTGACGTGAGGGTAG	AACCCTAACTGACTCTGCGC	188217743	188217942	200	0.477	0	0	3	1	1
91	T	5	9	10	CCCCGGAGTTCTTCGAACAT	TCCTGACGAATGGTGTGGTG	191075719	191075907	189	0	0.444	0.408	1	2	2
92	T	5	9	10	ACAGGCAGTTCCAGCAGTTT	ATCGCCCTCATCTTCGTGTC	197306806	197306988	183	0	0	0	1	1	1
93	C	5	14	13, 14, 15, 16	TGGGAAAACAAATCCGGTGAGA	GGGACATATCGCTATGGCCA	201943887	201944061	175	0.459	0.729	0.704	4	4	4
94	GATG	5	17	5, 6, 7	TGCTGCATGCCCAAAAACAA	TGGCGAATCCTGGAGAGAGA	207103266	207103369	104	0.215	0.302	0.32	3	3	3
95	AGG	5	17	7, 8, 10, 11	CGTCTGTCCCAGGCAAGATT	CAGTAGTCACAGCAGGGCAT	214711832	214712054	223	0.464	0.621	0.595	4	5	3
96	GTGCT	6	16	4, 5	CTTGCTGTGCGTATGTGGTG	AGCGAACAACCATACCAGCT	57640123	57640244	122	0.117	0.32	0.117	2	2	2
97	GTT	6	11	6, 7, 9, 10	AAATGACACGCAGCTCTCCT	GCTCTGAACAACTGCAGTGC	60112984	60113205	222	0.628	0.541	0.595	4	3	3
98	AT	6	17	17, 18, 19	TTACACAAGAAGCTGGGAGC	AACACCCCTCAAGCTTCCTG	66232751	66232954	204	0.215	-	-	3	-	-
99	TCC	6	10	6, 7	TTTCAGCCTAGTGGAAGCGG	CAGAGGCCCTGAACCTGAAG	109327712	109327928	217	0.42	0.618	0.436	2	4	4
100	C	6	17	11, 12, 14, 16	TGCCCTGTATACGAACTGCA	TGTGGGTTTGTGCGGAATTG	130508391	130508568	178	0.588	0.469	0.375	4	2	2
101	AG	6	14	8	GCCTGCTCTGGGTAGTGTTT	CCCTCAAGGTAAACACCGGG	132315052	132315237	186	0	0.497	0.5	1	2	2
102	T	6	14	10, 11, 16, 17, 18	GGCAAGTCCGTACCATCCAT	GCACAGGGAATTAGTACCAAGGA	161758615	161758784	170	0.548	-	-	5	-	-
103	TGGAC	6	14	4	GCTGTCCTCCCTTTCCCTTC	GAGAGACGAGTCTGCGAAGG	167942631	167942797	167	0	0.455	0.415	1	2	2
104	AACT	6	9	6	ACGAAGAAGAGCACCACCTG	TACGCTCTGTGACCCGATTG	168820827	168820975	149	0	0.1	0.124	1	2	2
105	A	7	16	10, 11, 13, 16	AGCTAGGCTGGGATCTGTGA	AAGAGGCAGCGATCCGTATG	1319484	1319715	232	0.648	0.4	0.219	4	4	2
106	GGGCGA	7	16	4, 5	GATGGAAGAAGGAGCTCCGG	ACTTGTGTTGGTGTGAGCCA	1632557	1632727	171	0.117	-	-	2	-	-
107	A	7	13	11	CGTCGCCGTAGAATCCACTT	AGTGGCAGTTCATGGTGCAT	3074769	3074955	187	0	-	-	1	-	-
108	T	7	17	10, 14	TGCTTTTGTGTGCTGCTGTT	TCCGAGATACACGCAATGCA	17131116	17131300	185	0.208	-	-	2	-	-
109	CT	7	17	7, 8, 9, 10	GCGAGGCATGCATTTGGAAA	ATGAGAAGAGACCGTCGTCG	73759349	73759564	216	0.561	0.536	0.491	4	3	3
110	G	7	17	10, 13	AGGGTTTTCAGCTCTGGTGG	GCTGACACTGTCTTCCCCTC	118294229	118294410	182	0.351	0.117	0	2	2	1
111	TTTTG	7	17	4, 5, 6	GTGTACGAGTCCGAGTCAGC	CCGCGCTGACTTCTATGCTA	135943934	135944100	167	0.215	0.254	0.124	3	3	2
112	A	7	11	10	TGTCCTGTCCTCAAACGCAA	TCGGCCTACTATGATGGTCGA	137762448	137762558	111	0	0.172	0	1	2	1
113	A	7	11	10, 11, 13	TGACCTCCTCCACTTTTTCGT	TTGCCTGCTCATTGGTTCCT	141575952	141576104	153	0.314	0.311	0.415	3	2	2
114	TC	7	12	8	GGCCTAACCGACCTTGTCAA	AGATCATTTCGTCGTCGTGT	148176033	148176246	214	0	-	-	1	-	-
115	A	7	17	10, 11	TTCCGCAATCTTCACAGGCC	GATCGAGCCGACTAGACAGC	148209132	148209329	198	0.484	0	0	2	1	1
116	T	7	11	10, 11, 12	GAAGATCCCTGCTTGGTGTGA	CAGAGAAAAACGGCCTTGGC	158205432	158205618	187	0.595	0.612	0.657	3	3	3
117	CA	7	11	13, 15	GGAGATTGCTTTGCAGGTGC	GCAGCCAAGCAGAGGGATTA	169026014	169026236	223	0.463	0.5	0.355	2	3	2
118	A	7	17	11, 14, 15	CCGCCTAAGAATGTTGCGTG	AACACGAGCGTCTCCTCTTG	170354792	170354919	128	0.215	0.567	0.165	3	3	2
119	AAGC	8	16	5, 7	CGTTCGTCAACTTCTTCGGC	GCAGCATGTAGTACCTGGACC	28446354	28446563	210	0.117	0.441	0.208	2	4	2
120	AG	8	16	7, 8, 33	CATGCGAGCAAACGAAGAGG	GTCCGCCTCTTCTTCTGCAT	72175673	72175877	205	0.508	-	-	3	-	-
121	AG	8	17	7, 9, 11, 12	GGAATGCCATCACCTCCACA	ACACAAAGTGAACAGCCCGA	125779096	125779243	148	0.526	0.272	0.208	4	3	2
122	T	8	13	10, 14	TTCAGGTATGCACTGGCGTT	ACCCTGAAGTTGATGCCGAG	138861881	138862040	160	0.426	0.386	0.444	2	2	2
123	AAG	8	9	6	CGAACTCCTCCTTCGTCACC	CCTCGAGGAGGCATACAACG	156372318	156372532	215	0	0.565	0.664	1	4	4
124	GT	8	11	9	GGATACATCACCTGAGGCGG	CGCAGCGACCACATTAGAATC	158592001	158592127	127	0	0.621	0.615	1	3	3
125	TCC	8	11	6, 7	TCCGGTTACTGTCATCTGCG	TCAGCTCGGAGAAACCAACC	159133001	159133176	176	0.165	0.448	0.539	2	4	4
126	TA	8	17	8, 15, 36	TCGTTTGGTTTGTGTGTGCA	TGACCTGGGCTTCCTCTAGT	160628607	160628875	269	0.519	0	0	3	1	1
127	AT	8	11	7	AGAGACCAAGACTGGAAGCA	CACACCAACCACACAGCATG	169100564	169100757	194	0	0.731	0.678	1	5	4
128	CT	8	14	7, 10	GCGGTAAGAACGGGACAGAA	TGGTTTGGACGGAGGAGAGA	170365517	170365638	122	0.133	0.403	0.36	2	3	2
129	A	9	16	11, 12, 13	AGCGAGCCCATCTACTTCAA	GGGTCACGATTTAGCTTAGCT	7555640	7555851	212	0.531	0.512	0.381	3	3	3
130	A	9	16	10, 11, 12, 15, 16	GCTACCAGCTGCATCGATCT	CACGCGCAGGAATGAAGTTC	7905283	7905467	185	0.478	0	0	5	1	1
131	CGA	9	15	6	CAGCCTTAGTCACCCTCGAG	ATGATGCTCGCAACTCCTCC	45306934	45307138	205	0	0.663	0.706	1	4	4
132	T	9	14	10, 11, 13	CAATTCCTCCACCAGGGCAT	ACCTATTCACTTGCCACCCT	80370704	80370909	206	0.439	0.147	0	3	2	1
133	TC	9	17	7, 8, 9, 10, 11	CCCTAGGGGCAACATGTGTT	ACACCCTCATGATGTAGGGT	86878650	86878852	203	0.706	0.737	0.761	5	5	5
134	T	9	11	14	TTGGCGACCCAGTTTACCTC	ACAAGCGTACACAGGGTCAG	116618628	116618811	184	0	0.624	0.586	1	3	3
135	T	9	13	10, 12, 14	GCTAGTCTCGGCCGATTTGA	TCACACAGCACGGATCTCAC	132279051	132279184	134	0.272	0.269	0.215	3	3	3
136	T	9	12	10, 14	TCTGCGGTTGCTGAAAATGC	GAGTTCTCCGGCATCCTTCC	140913280	140913428	149	0.153	0.648	0.623	2	4	3
137	GA	9	15	7, 10	ATGGAAGCTATGCGCCTACC	TTCCGCTGGTTCTGGTTTGT	143218720	143218926	207	0.231	0	0	2	1	1
138	T	9	17	10, 11, 20	GCTGTTATCTGGTGCCAGGT	CGTCACCTCTAGTGCTGTGG	146326745	146326850	106	0.29	0.607	0.657	3	4	4
139	T	9	16	10, 11, 12, 14, 15, 17	TCACGACTTCGAACCTGGTG	TTGTTTTCTGGCTGCTGTGC	147633049	147633508	460	0.565	0	0	6	1	1
140	AT	10	12	7, 8	TGTTCCAAAGGAGGACGAACA	TGAGAGGAGACTTTTCTGAAGGG	4084440	4084623	184	0.278	0.565	0.444	2	3	2
141	T	10	13	11, 12, 13, 14	GTGATGCCAGAGCCAGACTT	CACCTAACTGGGGTAGCAGC	38502296	38502478	183	0.627	0.734	0.657	4	4	4
142	AC	10	11	7, 8, 11	CACACACAAACATACAGTCGGT	TGCTCAGTCCTCTCCCAGAA	72740351	72740490	140	0.595	0.455	0.291	3	3	2
143	A	10	12	10, 11	GCACAAACTGCTGTCCAAGG	ACAAACATGCCTGCAACTGC	85402002	85402177	176	0.375	0.397	0.337	2	2	2
144	G	10	17	13, 19	GAGGGCCTGCAGAGAAGTAA	CGAGGCTGAGATATGGCAGG	100569088	100569244	157	0.291	0.302	0.26	2	3	2
145	T	10	17	10, 11, 12, 13	GAGCAGCGCCAATGGTAAAG	ACCCAAACATCAGGCACAGT	115740431	115740661	231	0.677	0.556	0.457	4	4	2
146	AT	10	16	7	GCGAATAGGGCATCTCGGAA	CGTTCCTCCCGATCGATCTG	138673636	138673848	213	0	0.499	0.245	1	3	2
147	TC	10	17	14, 15, 16	TGAGTTCGATCGTAGCACCG	GCCAAAAATCAACCGCCTGT	141996557	141996773	217	0.215	0.594	0.484	3	3	4
148	T	10	11	12, 16, 17	CATGCATTGAACCTGGACGC	TGGTCTCTAGTTGCTGTGGC	144306277	144306480	204	0.314	0.666	0.754	3	5	5
149	GA	10	9	9	CAAGCAAGTGTCACGCAACA	TGAGCATCGTCCTTGATCCG	146681181	146681344	164	0	0.554	0.592	1	3	3
150	A	10	15	10, 12	GAGACGGCCTTGTCCGATAG	AGGACAGGAAGGCACACATG	147440757	147440939	183	0.111	0.255	0.18	2	3	2
151	T	10	15	11, 12, 13, 14, 21	AGGGACATCACAGGCTCTGA	GAGCCATGGACAAGCAGAGT	148388517	148388640	124	0.596	0.63	0.622	5	4	4
*This primer pair was proved to be unique by blast and without e-PCR validation
